# Supplementary material for: Breaking barriers in crosslinking mass spectrometry with enhanced throughput and sensitivity using Orbitrap Astral
Source: Nat Commun. 2025 Nov 10;16:9877. doi: 10.1038/s41467-025-64844-7 (PMC12603054; doi:10.1038/s41467-025-64844-7)
Supplement: Supplementary file 4 — Source Data [file 41467_2025_64844_MOESM4_ESM.zip]

Archive with 6 entries (6 files):
- Skyline_crosslink_quan_summary_table.csv
- MS1_quantitation_Cas9_PhoX_amountOpti_FAIMS.tsv
- MS1_quantitation_Cas9_PhoX_Faims_noFaims.tsv
- number_of_scans_Astral_Eclipse.xlsx
- summary_table_uniqueCSM_resubmission.csv
- summary_table_uniqueLinks_resubmission.csv
