# Supplementary material for: Breaking barriers in crosslinking mass spectrometry with enhanced throughput and sensitivity using Orbitrap Astral
Source: Nat Commun. 2025 Nov 10;16:9877. doi: 10.1038/s41467-025-64844-7 (PMC12603054; doi:10.1038/s41467-025-64844-7)
Supplement: Supplementary file 4 — Source Data [file 41467_2025_64844_MOESM4_ESM.zip › Skyline_crosslink_quan_summary_table.csv]

Number	Peptide	Fwhm PepMap [min]	Fwhm Aurora [min]	Total Area MS1 PepMap	Total Area MS1 Aurora	RT PepMap [min]	RT Aurora [min]
Peptide 1	DKQSGK-GQKNSR	0.04	0.01	3.85E+05	5.64E+04	19.04	19.07
Peptide 2	LKGSPEDNEQK-ENQTTQKGQK	0.05	0.04	3.20E+07	7.47E+07	26.24	19.57
Peptide 3	KTEVQTGGFSKESILPK-KKDWDPK	0.13	0.06	1.41E+08	2.15E+08	40.68	39.56
Peptide 4	KSEETITPWNFEEVVDK-VNTEITKAPLSASMIK	0.07	0.03	4.86E+07	1.17E+08	59.93	60.02
Peptide 5	KSEETITPWNFEEVVDK-GILQTVKVVDELVK	0.06	0.02	2.69E+07	1.14E+08	70.41	70.72
