# Supplementary material for: Breaking barriers in crosslinking mass spectrometry with enhanced throughput and sensitivity using Orbitrap Astral
Source: Nat Commun. 2025 Nov 10;16:9877. doi: 10.1038/s41467-025-64844-7 (PMC12603054; doi:10.1038/s41467-025-64844-7)
Supplement: Supplementary file 4 — Source Data [file 41467_2025_64844_MOESM4_ESM.zip › MS1_quantitation_Cas9_PhoX_amountOpti_FAIMS.tsv]

Checked,Sequence,Crosslinker,Crosslink Type,Crosslink Strategy,m/z [Da],Charge,MH+ [Da],First Scan,RT [min],DeltaM [ppm],Confidence,Sequence A,Crosslinker Position A,Charge A,m/z A [Da],DeltaM A [ppm],Sequence B,Crosslinker Position B,Charge B,m/z B [Da],DeltaM B [ppm],Spectrum File,File ID,Delta Cn,Accession A,Accession B,Uncharged Mass A,Modifications A,Modifications B,Uncharged Mass B,Compensa…
False,ELGSQILKEHPVENTQLQNEK-ELGSQILKEHPVENTQLQNEK,PhoX,Intra,MS Annika,1016.301753,5,5077.479659,20045,48.0021,0,High,ELGSQILKEHPVENTQLQNEK,8,0,2434.257,0.0,ELGSQILKEHPVENTQLQNEK,8,0,2434.258,0.0,20240922_Eclipse_NEO1_Mueller_MS_TechHub_IMP_THIDDIAXL001_Cas9_PhoX_100ng_FAIMS_003.raw,6791,0.94,Q99ZW2,Q99ZW2,2433.25,K8(PhoX),K8(PhoX),2433.251,-50,HCD,32,"0, 0, 0",0,,789,789,534.27,534.27,534.27,T,T…
False,YTSTKEVLDATLIHQSITGLYETR-KYGGFDSPTVAYSVLVVAK,PhoX,Intra,MS Annika,1238.119169,4,4949.454846,139978,64.5706,0,High,YTSTKEVLDATLIHQSITGLYETR,5,0,2739.42,0.0,KYGGFDSPTVAYSVLVVAK,1,0,2001.07,0.0,20240924_Astral_Neo1_Mueller_MS_TechHub_IMP_THIDDIAXL001_Cas9_PhoX_100ng_FAIMS_003.raw,6683,0.0,Q99ZW2,Q99ZW2,2738.413,K5(PhoX),K1(PhoX),2000.063,-48,HCD,32,"0, 0, 0",0,,1335,1129,533.08,534.53,533.08,T…
False,KSEETITPWNFEEVVDK-KNLIGALLFDSGETAEATR,PhoX,Intra,MS Annika,1067.260467,4,4266.020038,32841,72.1758,0,High,KSEETITPWNFEEVVDK,1,0,2050.997,0.0,KNLIGALLFDSGETAEATR,1,0,2006.059,0.0,20240922_Eclipse_NEO1_Mueller_MS_TechHub_IMP_THIDDIAXL001_Cas9_PhoX_100ng_FAIMS_002.raw,6788,0.0,Q99ZW2,Q99ZW2,2049.99,K1(PhoX),K1(PhoX),2005.051,-50,HCD,32,"0, 0, 0",0,,467,44,521.8,572.65,521.8,T,T,14,1,15,1,0.126…
False,VNTEITKAPLSASMIK-VNTEITKAPLSASMIK,PhoX,Intra,MS Annika,904.467453,4,3614.847983,23554,56.5194,0,High,VNTEITKAPLSASMIK,7,0,1702.941,0.0,VNTEITKAPLSASMIK,7,0,1702.943,0.0,20240922_Eclipse_NEO1_Mueller_MS_TechHub_IMP_THIDDIAXL001_Cas9_PhoX_50ng_FAIMS_001.raw,6776,0.96,Q99ZW2,Q99ZW2,1701.934,K7(PhoX),K7(PhoX),1701.935,-60,HCD,32,"0, 0, 0",0,,307,307,513.52,513.52,513.52,T,T,13,1,13,1,0.02662928…
False,KSEETITPWNFEEVVDK-KNLIGALLFDSGETAEATR,PhoX,Intra,MS Annika,1067.260463,4,4266.020022,152661,68.916,0,High,KSEETITPWNFEEVVDK,1,0,2050.997,0.0,KNLIGALLFDSGETAEATR,1,0,2006.059,0.0,20240924_Astral_Neo1_Mueller_MS_TechHub_IMP_THIDDIAXL001_Cas9_PhoX_250ng_FAIMS_003.raw,6692,0.0,Q99ZW2,Q99ZW2,2049.99,K1(PhoX),K1(PhoX),2005.051,-48,HCD,32,"0, 0, 0",0,,467,44,513.03,574.22,513.03,T,T,14,1,16,1,0.00…
False,VNTEITKAPLSASMIK-VNTEITKAPLSASMIK,PhoX,Intra,MS Annika,904.467105,4,3614.846589,23521,56.5242,0,High,VNTEITKAPLSASMIK,7,0,1702.941,0.0,VNTEITKAPLSASMIK,7,0,1702.941,0.0,20240922_Eclipse_NEO1_Mueller_MS_TechHub_IMP_THIDDIAXL001_Cas9_PhoX_50ng_FAIMS_002.raw,6779,0.0,Q99ZW2,Q99ZW2,1701.934,K7(PhoX),K7(PhoX),1701.934,-60,HCD,32,"0, 0, 0",0,,307,307,508.97,508.97,508.97,T,T,12,1,12,1,0.026382668…
False,VLPKHSLLYEYFTVYNELTK-KSEETITPWNFEEVVDKGASAQSFIER,PhoX,Intra,MS Annika,961.466916,6,5763.765113,155328,70.0324,0,High,VLPKHSLLYEYFTVYNELTK,4,0,2457.306,0.0,KSEETITPWNFEEVVDKGASAQSFIER,17,0,3097.494,0.0,20240924_Astral_Neo1_Mueller_MS_TechHub_IMP_THIDDIAXL001_Cas9_PhoX_250ng_FAIMS_003.raw,6692,0.5,Q99ZW2,Q99ZW2,2456.299,K4(PhoX),K17(PhoX),3096.487,-48,HCD,32,"0, 0, 0",0,,506,467,505.63,556.33…
False,KYGGFDSPTVAYSVLVVAK-YTSTKEVLDATLIHQSITGLYETR,PhoX,Intra,MS Annika,1238.119356,4,4949.455593,140136,64.5842,0,High,KYGGFDSPTVAYSVLVVAK,1,0,2001.069,0.0,YTSTKEVLDATLIHQSITGLYETR,5,0,2739.422,0.0,20240924_Astral_Neo1_Mueller_MS_TechHub_IMP_THIDDIAXL001_Cas9_PhoX_100ng_FAIMS_001.raw,6677,0.0,Q99ZW2,Q99ZW2,2000.062,K1(PhoX),K5(PhoX),2738.415,-48,HCD,32,"0, 0, 0",0,,1129,1335,500.08,516.6,500.08,…
False,KSEETITPWNFEEVVDKGASAQSFIER-VLPKHSLLYEYFTVYNELTK,PhoX,Intra,MS Annika,1153.560916,5,5763.775473,35500,73.3529,0,High,KSEETITPWNFEEVVDKGASAQSFIER,17,0,3097.511,0.0,VLPKHSLLYEYFTVYNELTK,4,0,2457.3,0.0,20240922_Eclipse_NEO1_Mueller_MS_TechHub_IMP_THIDDIAXL001_Cas9_PhoX_250ng_FAIMS_001.raw,6794,0.0,Q99ZW2,Q99ZW2,3096.504,K17(PhoX),K4(PhoX),2456.292,-50,HCD,32,"0, 0, 0",0,,467,506,728.32,499.17,…
False,VLPKHSLLYEYFTVYNELTK-KSEETITPWNFEEVVDKGASAQSFIER,PhoX,Intra,MS Annika,1153.562693,5,5763.784361,33438,73.3866,0,High,VLPKHSLLYEYFTVYNELTK,4,0,2457.306,0.0,KSEETITPWNFEEVVDKGASAQSFIER,17,0,3097.513,0.0,20240922_Eclipse_NEO1_Mueller_MS_TechHub_IMP_THIDDIAXL001_Cas9_PhoX_100ng_FAIMS_002.raw,6788,0.0,Q99ZW2,Q99ZW2,2456.299,K4(PhoX),K17(PhoX),3096.506,-50,HCD,32,"0, 0, 0",0,,506,467,499.06,837.9…
False,VLPKHSLLYEYFTVYNELTK-KSEETITPWNFEEVVDKGASAQSFIER,PhoX,Intra,MS Annika,1153.562631,5,5763.784049,35804,73.3169,0,High,VLPKHSLLYEYFTVYNELTK,4,0,2457.306,0.0,KSEETITPWNFEEVVDKGASAQSFIER,17,0,3097.513,0.0,20240922_Eclipse_NEO1_Mueller_MS_TechHub_IMP_THIDDIAXL001_Cas9_PhoX_250ng_FAIMS_003.raw,6800,0.0,Q99ZW2,Q99ZW2,2456.299,K4(PhoX),K17(PhoX),3096.506,-50,HCD,32,"0, 0, 0",0,,506,467,498.79,801.4…
False,VLPKHSLLYEYFTVYNELTK-KSEETITPWNFEEVVDKGASAQSFIER,PhoX,Intra,MS Annika,1153.563037,5,5763.786077,37823,73.4717,0,High,VLPKHSLLYEYFTVYNELTK,4,0,2457.306,0.0,KSEETITPWNFEEVVDKGASAQSFIER,17,0,3097.515,0.0,20240922_Eclipse_NEO1_Mueller_MS_TechHub_IMP_THIDDIAXL001_Cas9_PhoX_500ng_FAIMS_003.raw,6809,0.0,Q99ZW2,Q99ZW2,2456.299,K4(PhoX),K17(PhoX),3096.508,-50,HCD,32,"0, 0, 0",0,,506,467,497.74,797.0…
False,KSEETITPWNFEEVVDKGASAQSFIER-VLPKHSLLYEYFTVYNELTK,PhoX,Intra,MS Annika,1153.56165,5,5763.779142,33576,73.4364,0,High,KSEETITPWNFEEVVDKGASAQSFIER,17,0,3097.511,0.0,VLPKHSLLYEYFTVYNELTK,4,0,2457.303,0.0,20240922_Eclipse_NEO1_Mueller_MS_TechHub_IMP_THIDDIAXL001_Cas9_PhoX_100ng_FAIMS_003.raw,6791,0.0,Q99ZW2,Q99ZW2,3096.504,K17(PhoX),K4(PhoX),2456.296,-50,HCD,32,"0, 0, 0",0,,467,506,742.31,497.3,…
False,KSEETITPWNFEEVVDKGASAQSFIER-VLPKHSLLYEYFTVYNELTK,PhoX,Intra,MS Annika,1153.561596,5,5763.778876,35773,73.3127,0,High,KSEETITPWNFEEVVDKGASAQSFIER,17,0,3097.511,0.0,VLPKHSLLYEYFTVYNELTK,4,0,2457.303,0.0,20240922_Eclipse_NEO1_Mueller_MS_TechHub_IMP_THIDDIAXL001_Cas9_PhoX_250ng_FAIMS_002.raw,6797,0.0,Q99ZW2,Q99ZW2,3096.504,K17(PhoX),K4(PhoX),2456.296,-50,HCD,32,"0, 0, 0",0,,467,506,840.27,496.3…
False,KSEETITPWNFEEVVDKGASAQSFIER-VLPKHSLLYEYFTVYNELTK,PhoX,Intra,MS Annika,1153.561943,5,5763.780608,37769,73.3233,0,High,KSEETITPWNFEEVVDKGASAQSFIER,17,0,3097.511,0.0,VLPKHSLLYEYFTVYNELTK,4,0,2457.305,0.0,20240922_Eclipse_NEO1_Mueller_MS_TechHub_IMP_THIDDIAXL001_Cas9_PhoX_500ng_FAIMS_002.raw,6806,0.0,Q99ZW2,Q99ZW2,3096.504,K17(PhoX),K4(PhoX),2456.298,-50,HCD,32,"0, 0, 0",0,,467,506,799.95,495.8…
False,KSEETITPWNFEEVVDKGASAQSFIER-VLPKHSLLYEYFTVYNELTK,PhoX,Intra,MS Annika,1153.561406,5,5763.777923,33557,73.3982,0,High,KSEETITPWNFEEVVDKGASAQSFIER,17,0,3097.511,0.0,VLPKHSLLYEYFTVYNELTK,4,0,2457.302,0.0,20240922_Eclipse_NEO1_Mueller_MS_TechHub_IMP_THIDDIAXL001_Cas9_PhoX_100ng_FAIMS_003.raw,6791,0.0,Q99ZW2,Q99ZW2,3096.504,K17(PhoX),K4(PhoX),2456.295,-50,HCD,32,"0, 0, 0",0,,467,506,708.29,495.1…
False,YTSTKEVLDATLIHQSITGLYETR-KYGGFDSPTVAYSVLVVAK,PhoX,Intra,MS Annika,1238.11984,4,4949.457529,133026,65.0586,0,High,YTSTKEVLDATLIHQSITGLYETR,5,0,2739.42,0.0,KYGGFDSPTVAYSVLVVAK,1,0,2001.073,0.0,20240921_Astral_Neo1_Mueller_MS_TechHub_IMP_THIDDIAXL001_Cas9_PhoX_100ng_FAIMS_001.raw,6644,0.0,Q99ZW2,Q99ZW2,2738.413,K5(PhoX),K1(PhoX),2000.066,-48,HCD,32,"0, 0, 0",0,,1335,1129,494.49,574.27,494.49,T…
False,VNTEITKAPLSASMIK-VNTEITKAPLSASMIK,PhoX,Intra,MS Annika,904.467285,4,3614.847309,21240,56.6494,0,High,VNTEITKAPLSASMIK,7,0,1702.941,0.0,VNTEITKAPLSASMIK,7,0,1702.942,0.0,20240922_Eclipse_NEO1_Mueller_MS_TechHub_IMP_THIDDIAXL001_Cas9_PhoX_10ng_FAIMS_001.raw,6767,0.9,Q99ZW2,Q99ZW2,1701.934,K7(PhoX),K7(PhoX),1701.935,-60,HCD,32,"0, 0, 0",0,,307,307,491.05,491.05,491.05,T,T,12,1,12,1,0.020421439…
False,VLPKHSLLYEYFTVYNELTK-KSEETITPWNFEEVVDKGASAQSFIER,PhoX,Intra,MS Annika,1153.562661,5,5763.784201,147759,70.1679,0,High,VLPKHSLLYEYFTVYNELTK,4,0,2457.306,0.0,KSEETITPWNFEEVVDKGASAQSFIER,17,0,3097.513,0.0,20240924_Astral_Neo1_Mueller_MS_TechHub_IMP_THIDDIAXL001_Cas9_PhoX_50ng_FAIMS_002.raw,6671,0.0,Q99ZW2,Q99ZW2,2456.299,K4(PhoX),K17(PhoX),3096.506,-48,HCD,32,"0, 0, 0",0,,506,467,490.94,707.91…
False,KSEETITPWNFEEVVDKGASAQSFIER-VLPKHSLLYEYFTVYNELTK,PhoX,Intra,MS Annika,1153.561308,5,5763.777435,33247,73.437,0,High,KSEETITPWNFEEVVDKGASAQSFIER,17,0,3097.511,0.0,VLPKHSLLYEYFTVYNELTK,4,0,2457.302,0.0,20240922_Eclipse_NEO1_Mueller_MS_TechHub_IMP_THIDDIAXL001_Cas9_PhoX_100ng_FAIMS_001.raw,6785,0.0,Q99ZW2,Q99ZW2,3096.504,K17(PhoX),K4(PhoX),2456.294,-50,HCD,32,"0, 0, 0",0,,467,506,837.71,489.82…
False,KSEETITPWNFEEVVDKGASAQSFIER-VLPKHSLLYEYFTVYNELTK,PhoX,Intra,MS Annika,1153.561424,5,5763.778014,37700,73.3761,0,High,KSEETITPWNFEEVVDKGASAQSFIER,17,0,3097.511,0.0,VLPKHSLLYEYFTVYNELTK,4,0,2457.302,0.0,20240922_Eclipse_NEO1_Mueller_MS_TechHub_IMP_THIDDIAXL001_Cas9_PhoX_500ng_FAIMS_001.raw,6803,0.0,Q99ZW2,Q99ZW2,3096.504,K17(PhoX),K4(PhoX),2456.295,-50,HCD,32,"0, 0, 0",0,,467,506,843.98,489.8…
False,KSEETITPWNFEEVVDKGASAQSFIER-VLPKHSLLYEYFTVYNELTK,PhoX,Intra,MS Annika,1153.562021,5,5763.781001,35829,73.3658,0,High,KSEETITPWNFEEVVDKGASAQSFIER,17,0,3097.511,0.0,VLPKHSLLYEYFTVYNELTK,4,0,2457.305,0.0,20240922_Eclipse_NEO1_Mueller_MS_TechHub_IMP_THIDDIAXL001_Cas9_PhoX_250ng_FAIMS_003.raw,6800,0.0,Q99ZW2,Q99ZW2,3096.504,K17(PhoX),K4(PhoX),2456.298,-50,HCD,32,"0, 0, 0",0,,467,506,792.13,488.1…
False,KNLIGALLFDSGETAEATR-VLPKHSLLYEYFTVYNELTK,PhoX,Intra,MS Annika,1168.838269,4,4672.331246,160740,72.3344,0,High,KNLIGALLFDSGETAEATR,1,0,2006.055,0.0,VLPKHSLLYEYFTVYNELTK,4,0,2457.311,0.0,20240924_Astral_Neo1_Mueller_MS_TechHub_IMP_THIDDIAXL001_Cas9_PhoX_250ng_FAIMS_002.raw,6689,0.0,Q99ZW2,Q99ZW2,2005.048,K1(PhoX),K4(PhoX),2456.304,-48,HCD,32,"0, 0, 0",0,,44,506,486.3,497.9,486.3,T,T,14,1,16,5…
False,KSEETITPWNFEEVVDKGASAQSFIER-VLPKHSLLYEYFTVYNELTK,PhoX,Intra,MS Annika,1153.561961,5,5763.780701,35796,73.3582,0,High,KSEETITPWNFEEVVDKGASAQSFIER,17,0,3097.511,0.0,VLPKHSLLYEYFTVYNELTK,4,0,2457.305,0.0,20240922_Eclipse_NEO1_Mueller_MS_TechHub_IMP_THIDDIAXL001_Cas9_PhoX_250ng_FAIMS_002.raw,6797,0.0,Q99ZW2,Q99ZW2,3096.504,K17(PhoX),K4(PhoX),2456.298,-50,HCD,32,"0, 0, 0",0,,467,506,837.83,485.1…
False,KSEETITPWNFEEVVDKGASAQSFIER-VLPKHSLLYEYFTVYNELTK,PhoX,Intra,MS Annika,1153.559687,5,5763.769327,145351,70.7226,0,High,KSEETITPWNFEEVVDKGASAQSFIER,17,0,3097.511,0.0,VLPKHSLLYEYFTVYNELTK,4,0,2457.294,0.0,20240921_Astral_Neo1_Mueller_MS_TechHub_IMP_THIDDIAXL001_Cas9_PhoX_100ng_FAIMS_001.raw,6644,0.0,Q99ZW2,Q99ZW2,3096.504,K17(PhoX),K4(PhoX),2456.286,-48,HCD,32,"0, 0, 0",0,,467,506,728.79,483.6…
False,KSEETITPWNFEEVVDKGASAQSFIER-VLPKHSLLYEYFTVYNELTK,PhoX,Intra,MS Annika,961.468558,6,5763.774965,156713,69.9659,0,High,KSEETITPWNFEEVVDKGASAQSFIER,17,0,3097.511,0.0,VLPKHSLLYEYFTVYNELTK,4,0,2457.299,0.0,20240924_Astral_Neo1_Mueller_MS_TechHub_IMP_THIDDIAXL001_Cas9_PhoX_500ng_FAIMS_001.raw,6695,0.0,Q99ZW2,Q99ZW2,3096.504,K17(PhoX),K4(PhoX),2456.292,-48,HCD,32,"0, 0, 0",0,,467,506,595.45,483.39…
False,ELGSQILKEHPVENTQLQNEK-ELGSQILKEHPVENTQLQNEK,PhoX,Intra,MS Annika,1016.301462,5,5077.478202,19824,48.0097,0,High,ELGSQILKEHPVENTQLQNEK,8,0,2434.257,0.0,ELGSQILKEHPVENTQLQNEK,8,0,2434.256,0.0,20240922_Eclipse_NEO1_Mueller_MS_TechHub_IMP_THIDDIAXL001_Cas9_PhoX_100ng_FAIMS_001.raw,6785,0.92,Q99ZW2,Q99ZW2,2433.25,K8(PhoX),K8(PhoX),2433.249,-50,HCD,32,"0, 0, 0",0,,789,789,482.71,482.71,482.71,T,T…
False,KSEETITPWNFEEVVDK-KSEETITPWNFEEVVDK,PhoX,Intra,MS Annika,1078.493557,4,4310.9524,144842,65.1365,0,High,KSEETITPWNFEEVVDK,1,0,2050.997,0.0,KSEETITPWNFEEVVDK,1,0,2050.991,0.0,20240924_Astral_Neo1_Mueller_MS_TechHub_IMP_THIDDIAXL001_Cas9_PhoX_500ng_FAIMS_002.raw,6698,0.0,Q99ZW2,Q99ZW2,2049.99,K1(PhoX),K1(PhoX),2049.984,-60,HCD,32,"0, 0, 0",0,,467,467,480.77,480.77,480.77,T,T,14,1,14,1,0.014376…
False,KSEETITPWNFEEVVDKGASAQSFIER-VLPKHSLLYEYFTVYNELTK,PhoX,Intra,MS Annika,1153.561757,5,5763.779679,156707,69.9646,0,High,KSEETITPWNFEEVVDKGASAQSFIER,17,0,3097.511,0.0,VLPKHSLLYEYFTVYNELTK,4,0,2457.304,0.0,20240924_Astral_Neo1_Mueller_MS_TechHub_IMP_THIDDIAXL001_Cas9_PhoX_500ng_FAIMS_001.raw,6695,0.0,Q99ZW2,Q99ZW2,3096.504,K17(PhoX),K4(PhoX),2456.297,-48,HCD,32,"0, 0, 0",0,,467,506,707.91,480.2…
False,VLPKHSLLYEYFTVYNELTK-KNLIGALLFDSGETAEATR,PhoX,Intra,MS Annika,1168.83876,4,4672.33321,160919,72.3642,0,High,VLPKHSLLYEYFTVYNELTK,4,0,2457.306,0.0,KNLIGALLFDSGETAEATR,1,0,2006.062,0.0,20240924_Astral_Neo1_Mueller_MS_TechHub_IMP_THIDDIAXL001_Cas9_PhoX_250ng_FAIMS_001.raw,6686,0.0,Q99ZW2,Q99ZW2,2456.299,K4(PhoX),K1(PhoX),2005.055,-48,HCD,32,"0, 0, 0",0,,506,44,479.74,529.86,479.74,T,T,13,3,15,…
False,VLPKHSLLYEYFTVYNELTK-KNLIGALLFDSGETAEATR,PhoX,Intra,MS Annika,1168.838391,4,4672.331736,162115,72.2582,0,High,VLPKHSLLYEYFTVYNELTK,4,0,2457.306,0.0,KNLIGALLFDSGETAEATR,1,0,2006.061,0.0,20240924_Astral_Neo1_Mueller_MS_TechHub_IMP_THIDDIAXL001_Cas9_PhoX_500ng_FAIMS_002.raw,6698,0.0,Q99ZW2,Q99ZW2,2456.299,K4(PhoX),K1(PhoX),2005.054,-48,HCD,32,"0, 0, 0",0,,506,44,479.7,523.23,479.7,T,T,15,3,14,…
False,KSEETITPWNFEEVVDKGASAQSFIER-VLPKHSLLYEYFTVYNELTK,PhoX,Intra,MS Annika,1153.561989,5,5763.780837,33076,73.8014,0,High,KSEETITPWNFEEVVDKGASAQSFIER,17,0,3097.511,0.0,VLPKHSLLYEYFTVYNELTK,4,0,2457.305,0.0,20240922_Eclipse_NEO1_Mueller_MS_TechHub_IMP_THIDDIAXL001_Cas9_PhoX_stepHCD_100ng_FAIMS_002.raw,6815,0.0,Q99ZW2,Q99ZW2,3096.504,K17(PhoX),K4(PhoX),2456.298,-50,HCD,28,"25, 27, 32",0,,467,506,6…
False,KSEETITPWNFEEVVDK-KNLIGALLFDSGETAEATR,PhoX,Intra,MS Annika,1067.260308,4,4266.019403,150535,68.9984,0,High,KSEETITPWNFEEVVDK,1,0,2050.997,0.0,KNLIGALLFDSGETAEATR,1,0,2006.058,0.0,20240924_Astral_Neo1_Mueller_MS_TechHub_IMP_THIDDIAXL001_Cas9_PhoX_100ng_FAIMS_002.raw,6680,0.0,Q99ZW2,Q99ZW2,2049.99,K1(PhoX),K1(PhoX),2005.051,-48,HCD,32,"0, 0, 0",0,,467,44,478.03,485.84,478.03,T,T,14,1,14,1,0.0…
False,ELGSQILKEHPVENTQLQNEK-ELGSQILKEHPVENTQLQNEK,PhoX,Intra,MS Annika,1016.301344,5,5077.477616,93147,44.4644,0,High,ELGSQILKEHPVENTQLQNEK,8,0,2434.257,0.0,ELGSQILKEHPVENTQLQNEK,8,0,2434.256,0.0,20240924_Astral_Neo1_Mueller_MS_TechHub_IMP_THIDDIAXL001_Cas9_PhoX_500ng_FAIMS_003.raw,6701,0.91,Q99ZW2,Q99ZW2,2433.25,K8(PhoX),K8(PhoX),2433.249,-60,HCD,32,"0, 0, 0",0,,789,789,477.61,477.61,477.61,T,T,…
False,KSEETITPWNFEEVVDK-KNLIGALLFDSGETAEATR,PhoX,Intra,MS Annika,1067.25985,4,4266.017572,112546,68.8918,0,High,KSEETITPWNFEEVVDK,1,0,2050.997,0.0,KNLIGALLFDSGETAEATR,1,0,2006.056,0.0,20240925_Astral_Neo1_Mueller_MS_TechHub_IMP_THIDDIAXL001_Cas9_PhoX_stepHCD_50ng_FAIMS_002.raw,6725,0.0,Q99ZW2,Q99ZW2,2049.99,K1(PhoX),K1(PhoX),2005.049,-48,HCD,28,"25, 27, 32",0,,467,44,477.5,541.14,477.5,T,T,14,1,1…
False,KSEETITPWNFEEVVDK-KNLIGALLFDSGETAEATR,PhoX,Intra,MS Annika,1067.260369,4,4266.019647,152710,68.9083,0,High,KSEETITPWNFEEVVDK,1,0,2050.997,0.0,KNLIGALLFDSGETAEATR,1,0,2006.058,0.0,20240924_Astral_Neo1_Mueller_MS_TechHub_IMP_THIDDIAXL001_Cas9_PhoX_250ng_FAIMS_001.raw,6686,0.0,Q99ZW2,Q99ZW2,2049.99,K1(PhoX),K1(PhoX),2005.051,-60,HCD,32,"0, 0, 0",0,,467,44,476.95,583.41,476.95,T,T,14,1,17,1,0.0…
False,YTSTKEVLDATLIHQSITGLYETR-KYGGFDSPTVAYSVLVVAK,PhoX,Intra,MS Annika,1238.119675,4,4949.456869,141663,64.381,0,High,YTSTKEVLDATLIHQSITGLYETR,5,0,2739.42,0.0,KYGGFDSPTVAYSVLVVAK,1,0,2001.072,0.0,20240924_Astral_Neo1_Mueller_MS_TechHub_IMP_THIDDIAXL001_Cas9_PhoX_250ng_FAIMS_003.raw,6692,0.0,Q99ZW2,Q99ZW2,2738.413,K5(PhoX),K1(PhoX),2000.065,-48,HCD,32,"0, 0, 0",0,,1335,1129,475.94,516.55,475.94,T…
False,VNTEITKAPLSASMIK-VNTEITKAPLSASMIK,PhoX,Intra,MS Annika,904.466337,4,3614.843517,24526,56.9174,0,High,VNTEITKAPLSASMIK,7,0,1702.941,0.0,VNTEITKAPLSASMIK,7,0,1702.938,0.0,20240922_Eclipse_NEO1_Mueller_MS_TechHub_IMP_THIDDIAXL001_Cas9_PhoX_stepHCD_100ng_FAIMS_002.raw,6815,0.99,Q99ZW2,Q99ZW2,1701.934,K7(PhoX),K7(PhoX),1701.931,-60,HCD,28,"25, 27, 32",0,,307,307,475.07,475.07,475.07,T,T,13,1,13,…
False,KNLIGALLFDSGETAEATR-KSEETITPWNFEEVVDK,PhoX,Intra,MS Annika,1067.258491,4,4266.012134,36982,72.0487,0,High,KNLIGALLFDSGETAEATR,1,0,2006.055,0.0,KSEETITPWNFEEVVDK,1,0,2050.992,0.0,20240922_Eclipse_NEO1_Mueller_MS_TechHub_IMP_THIDDIAXL001_Cas9_PhoX_500ng_FAIMS_001.raw,6803,0.0,Q99ZW2,Q99ZW2,2005.048,K1(PhoX),K1(PhoX),2049.985,-50,HCD,32,"0, 0, 0",0,,44,467,620.18,472.36,472.36,T,T,16,1,13,1,0.…
False,VLPKHSLLYEYFTVYNELTK-KSEETITPWNFEEVVDKGASAQSFIER,PhoX,Intra,MS Annika,961.47034,6,5763.785657,33059,73.7632,0,High,VLPKHSLLYEYFTVYNELTK,4,0,2457.306,0.0,KSEETITPWNFEEVVDKGASAQSFIER,17,0,3097.515,0.0,20240922_Eclipse_NEO1_Mueller_MS_TechHub_IMP_THIDDIAXL001_Cas9_PhoX_stepHCD_100ng_FAIMS_002.raw,6815,0.0,Q99ZW2,Q99ZW2,2456.299,K4(PhoX),K17(PhoX),3096.507,-50,HCD,28,"25, 27, 32",0,,506,467,472…
False,KYGGFDSPTVAYSVLVVAK-KTEVQTGGFSKESILPK,PhoX,Intra,MS Annika,1015.515397,4,4059.03976,22736,59.713,0,High,KYGGFDSPTVAYSVLVVAK,1,0,2001.069,0.0,KTEVQTGGFSKESILPK,11,0,1849.006,0.0,20240922_Eclipse_NEO1_Mueller_MS_TechHub_IMP_THIDDIAXL001_Cas9_PhoX_10ng_FAIMS_002.raw,6770,0.0,Q99ZW2,Q99ZW2,2000.062,K1(PhoX),K11(PhoX),1847.999,-50,HCD,32,"0, 0, 0",0,,1129,1096,490.72,471.85,471.85,T,T,13,1,13,4,…
False,KTEVQTGGFSKESILPK-KYGGFDSPTVAYSVLVVAK,PhoX,Intra,MS Annika,1015.51597,4,4059.042052,25088,59.4759,0,High,KTEVQTGGFSKESILPK,11,0,1849.007,0.0,KYGGFDSPTVAYSVLVVAK,1,0,2001.071,0.0,20240922_Eclipse_NEO1_Mueller_MS_TechHub_IMP_THIDDIAXL001_Cas9_PhoX_50ng_FAIMS_003.raw,6782,0.0,Q99ZW2,Q99ZW2,1847.999,K11(PhoX),K1(PhoX),2000.064,-50,HCD,32,"0, 0, 0",0,,1096,1129,470.23,484.06,470.23,T,T,13,4,13,2…
False,KNLIGALLFDSGETAEATR-KSEETITPWNFEEVVDK,PhoX,Intra,MS Annika,1067.259466,4,4266.016036,116827,68.7205,0,High,KNLIGALLFDSGETAEATR,1,0,2006.055,0.0,KSEETITPWNFEEVVDK,1,0,2050.996,0.0,20240925_Astral_Neo1_Mueller_MS_TechHub_IMP_THIDDIAXL001_Cas9_PhoX_stepHCD_500ng_FAIMS_002.raw,6752,0.0,Q99ZW2,Q99ZW2,2005.048,K1(PhoX),K1(PhoX),2049.989,-60,HCD,28,"25, 27, 32",0,,44,467,598.25,468.57,468.57,T,T,1…
False,KSEETITPWNFEEVVDK-KNLIGALLFDSGETAEATR,PhoX,Intra,MS Annika,1067.260678,4,4266.020882,142881,69.5584,0,High,KSEETITPWNFEEVVDK,1,0,2050.997,0.0,KNLIGALLFDSGETAEATR,1,0,2006.06,0.0,20240921_Astral_Neo1_Mueller_MS_TechHub_IMP_THIDDIAXL001_Cas9_PhoX_100ng_FAIMS_001.raw,6644,0.0,Q99ZW2,Q99ZW2,2049.99,K1(PhoX),K1(PhoX),2005.052,-48,HCD,32,"0, 0, 0",0,,467,44,468.15,557.25,468.15,T,T,13,1,17,1,0.00…
False,KNLIGALLFDSGETAEATR-KSEETITPWNFEEVVDK,PhoX,Intra,MS Annika,1067.259255,4,4266.015192,114335,68.8709,0,High,KNLIGALLFDSGETAEATR,1,0,2006.055,0.0,KSEETITPWNFEEVVDK,1,0,2050.995,0.0,20240925_Astral_Neo1_Mueller_MS_TechHub_IMP_THIDDIAXL001_Cas9_PhoX_stepHCD_100ng_FAIMS_001.raw,6731,0.0,Q99ZW2,Q99ZW2,2005.048,K1(PhoX),K1(PhoX),2049.988,-48,HCD,28,"25, 27, 32",0,,44,467,485.52,468.14,468.14,T,T,1…
False,VLPKHSLLYEYFTVYNELTK-SEETITPWNFEEVVDKGASAQSFIER,PhoX,Intra,MS Annika,1127.943644,5,5635.689114,34250,75.0387,0,High,VLPKHSLLYEYFTVYNELTK,4,0,2457.306,0.0,SEETITPWNFEEVVDKGASAQSFIER,16,0,2969.418,0.0,20240922_Eclipse_NEO1_Mueller_MS_TechHub_IMP_THIDDIAXL001_Cas9_PhoX_100ng_FAIMS_002.raw,6788,0.0,Q99ZW2,Q99ZW2,2456.299,K4(PhoX),K16(PhoX),2968.411,-50,HCD,32,"0, 0, 0",0,,506,468,467.55,490.92,…
False,SEETITPWNFEEVVDKGASAQSFIER-VLPKHSLLYEYFTVYNELTK,PhoX,Intra,MS Annika,1127.941818,5,5635.679983,38700,75.1281,0,High,SEETITPWNFEEVVDKGASAQSFIER,16,0,2969.416,0.0,VLPKHSLLYEYFTVYNELTK,4,0,2457.299,0.0,20240922_Eclipse_NEO1_Mueller_MS_TechHub_IMP_THIDDIAXL001_Cas9_PhoX_500ng_FAIMS_003.raw,6809,0.0,Q99ZW2,Q99ZW2,2968.409,K16(PhoX),K4(PhoX),2456.292,-50,HCD,32,"0, 0, 0",0,,468,506,502.83,467.52,…
False,SEETITPWNFEEVVDKGASAQSFIER-VLPKHSLLYEYFTVYNELTK,PhoX,Intra,MS Annika,1127.942944,5,5635.685616,36647,74.9534,0,High,SEETITPWNFEEVVDKGASAQSFIER,16,0,2969.416,0.0,VLPKHSLLYEYFTVYNELTK,4,0,2457.305,0.0,20240922_Eclipse_NEO1_Mueller_MS_TechHub_IMP_THIDDIAXL001_Cas9_PhoX_250ng_FAIMS_003.raw,6800,0.0,Q99ZW2,Q99ZW2,2968.409,K16(PhoX),K4(PhoX),2456.298,-50,HCD,32,"0, 0, 0",0,,468,506,486.72,464.09,…
False,VLPKHSLLYEYFTVYNELTK-KSEETITPWNFEEVVDKGASAQSFIER,PhoX,Intra,MS Annika,961.469934,6,5763.783223,33246,73.4331,0,High,VLPKHSLLYEYFTVYNELTK,4,0,2457.306,0.0,KSEETITPWNFEEVVDKGASAQSFIER,17,0,3097.512,0.0,20240922_Eclipse_NEO1_Mueller_MS_TechHub_IMP_THIDDIAXL001_Cas9_PhoX_100ng_FAIMS_001.raw,6785,0.0,Q99ZW2,Q99ZW2,2456.299,K4(PhoX),K17(PhoX),3096.505,-50,HCD,32,"0, 0, 0",0,,506,467,463.52,805.43…
False,VLPKHSLLYEYFTVYNELTK-KSEETITPWNFEEVVDKGASAQSFIER,PhoX,Intra,MS Annika,1153.562275,5,5763.782267,153015,70.1084,0,High,VLPKHSLLYEYFTVYNELTK,4,0,2457.306,0.0,KSEETITPWNFEEVVDKGASAQSFIER,17,0,3097.511,0.0,20240924_Astral_Neo1_Mueller_MS_TechHub_IMP_THIDDIAXL001_Cas9_PhoX_100ng_FAIMS_003.raw,6683,0.0,Q99ZW2,Q99ZW2,2456.299,K4(PhoX),K17(PhoX),3096.504,-48,HCD,32,"0, 0, 0",0,,506,467,462.62,651.3…
False,KNLIGALLFDSGETAEATR-VLPKHSLLYEYFTVYNELTK,PhoX,Intra,MS Annika,1168.838031,4,4672.330294,160762,72.3233,0,High,KNLIGALLFDSGETAEATR,1,0,2006.055,0.0,VLPKHSLLYEYFTVYNELTK,4,0,2457.31,0.0,20240924_Astral_Neo1_Mueller_MS_TechHub_IMP_THIDDIAXL001_Cas9_PhoX_250ng_FAIMS_003.raw,6692,0.0,Q99ZW2,Q99ZW2,2005.048,K1(PhoX),K4(PhoX),2456.303,-48,HCD,32,"0, 0, 0",0,,44,506,459.78,461.71,459.78,T,T,14,1,14…
False,VLPKHSLLYEYFTVYNELTK-KNLIGALLFDSGETAEATR,PhoX,Intra,MS Annika,1168.836358,4,4672.323604,162125,72.245,0,High,VLPKHSLLYEYFTVYNELTK,4,0,2457.306,0.0,KNLIGALLFDSGETAEATR,1,0,2006.053,0.0,20240924_Astral_Neo1_Mueller_MS_TechHub_IMP_THIDDIAXL001_Cas9_PhoX_500ng_FAIMS_003.raw,6701,0.0,Q99ZW2,Q99ZW2,2456.299,K4(PhoX),K1(PhoX),2005.045,-48,HCD,32,"0, 0, 0",0,,506,44,519.77,458.39,458.39,T,T,16,3,14…
False,ELGSQILKEHPVENTQLQNEK-ELGSQILKEHPVENTQLQNEK,PhoX,Intra,MS Annika,1016.299251,5,5077.467147,92570,45.1088,0,High,ELGSQILKEHPVENTQLQNEK,8,0,2434.257,0.0,ELGSQILKEHPVENTQLQNEK,8,0,2434.245,0.0,20240924_Astral_Neo1_Mueller_MS_TechHub_IMP_THIDDIAXL001_Cas9_PhoX_100ng_FAIMS_002.raw,6680,0.96,Q99ZW2,Q99ZW2,2433.25,K8(PhoX),K8(PhoX),2433.238,-60,HCD,32,"0, 0, 0",0,,789,789,456.98,456.98,456.98,T,T,…
False,VLPKHSLLYEYFTVYNELTK-KSEETITPWNFEEVVDKGASAQSFIER,PhoX,Intra,MS Annika,1153.5625,5,5763.783396,35524,73.3999,0,High,VLPKHSLLYEYFTVYNELTK,4,0,2457.306,0.0,KSEETITPWNFEEVVDKGASAQSFIER,17,0,3097.512,0.0,20240922_Eclipse_NEO1_Mueller_MS_TechHub_IMP_THIDDIAXL001_Cas9_PhoX_250ng_FAIMS_001.raw,6794,0.0,Q99ZW2,Q99ZW2,2456.299,K4(PhoX),K17(PhoX),3096.505,-50,HCD,32,"0, 0, 0",0,,506,467,455.4,843.38,4…
False,KYGGFDSPTVAYSVLVVAK-KTEVQTGGFSKESILPK,PhoX,Intra,MS Annika,1015.515688,4,4059.040921,29592,59.0093,0,High,KYGGFDSPTVAYSVLVVAK,1,0,2001.069,0.0,KTEVQTGGFSKESILPK,11,0,1849.007,0.0,20240922_Eclipse_NEO1_Mueller_MS_TechHub_IMP_THIDDIAXL001_Cas9_PhoX_500ng_FAIMS_001.raw,6803,0.0,Q99ZW2,Q99ZW2,2000.062,K1(PhoX),K11(PhoX),1848.0,-50,HCD,32,"0, 0, 0",0,,1129,1096,454.57,458.89,454.57,T,T,13,1,14,4…
False,ATAKYFFYSNIMNFFK-KRPLIETNGETGEIVWDK,PhoX,Intra,MS Annika,1072.264616,4,4286.036634,34407,70.6949,0,High,ATAKYFFYSNIMNFFK,4,0,1991.972,0.0,KRPLIETNGETGEIVWDK,1,0,2085.1,0.0,20240922_Eclipse_NEO1_Mueller_MS_TechHub_IMP_THIDDIAXL001_Cas9_PhoX_250ng_FAIMS_002.raw,6797,0.0,Q99ZW2,Q99ZW2,1990.965,K4(PhoX),K1(PhoX),2084.092,-50,HCD,32,"0, 0, 0",0,,1031,1058,453.84,499.7,453.84,T,T,13,2,14,1,7.4709…
False,KTEVQTGGFSKESILPK-KYGGFDSPTVAYSVLVVAK,PhoX,Intra,MS Annika,1015.516198,4,4059.042962,25120,59.5862,0,High,KTEVQTGGFSKESILPK,11,0,1849.007,0.0,KYGGFDSPTVAYSVLVVAK,1,0,2001.072,0.0,20240922_Eclipse_NEO1_Mueller_MS_TechHub_IMP_THIDDIAXL001_Cas9_PhoX_50ng_FAIMS_002.raw,6779,0.0,Q99ZW2,Q99ZW2,1847.999,K11(PhoX),K1(PhoX),2000.065,-50,HCD,32,"0, 0, 0",0,,1096,1129,451.99,474.31,451.99,T,T,13,4,12,…
False,KYGGFDSPTVAYSVLVVAK-KTEVQTGGFSKESILPK,PhoX,Intra,MS Annika,1015.515302,4,4059.03938,29714,58.9826,0,High,KYGGFDSPTVAYSVLVVAK,1,0,2001.069,0.0,KTEVQTGGFSKESILPK,11,0,1849.006,0.0,20240922_Eclipse_NEO1_Mueller_MS_TechHub_IMP_THIDDIAXL001_Cas9_PhoX_500ng_FAIMS_002.raw,6806,0.0,Q99ZW2,Q99ZW2,2000.062,K1(PhoX),K11(PhoX),1847.998,-50,HCD,32,"0, 0, 0",0,,1129,1096,487.72,450.38,450.38,T,T,16,1,15,…
False,VNTEITKAPLSASMIK-VNTEITKAPLSASMIK,PhoX,Intra,MS Annika,904.46622,4,3614.84305,28047,56.1223,0,High,VNTEITKAPLSASMIK,7,0,1702.941,0.0,VNTEITKAPLSASMIK,7,0,1702.938,0.0,20240922_Eclipse_NEO1_Mueller_MS_TechHub_IMP_THIDDIAXL001_Cas9_PhoX_500ng_FAIMS_002.raw,6806,0.95,Q99ZW2,Q99ZW2,1701.934,K7(PhoX),K7(PhoX),1701.93,-60,HCD,32,"0, 0, 0",0,,307,307,450.12,450.12,450.12,T,T,13,1,13,1,0.0246935178…
False,KTEVQTGGFSKESILPK-KYGGFDSPTVAYSVLVVAK,PhoX,Intra,MS Annika,1015.515643,4,4059.040741,26283,59.3961,0,High,KTEVQTGGFSKESILPK,11,0,1849.007,0.0,KYGGFDSPTVAYSVLVVAK,1,0,2001.07,0.0,20240922_Eclipse_NEO1_Mueller_MS_TechHub_IMP_THIDDIAXL001_Cas9_PhoX_100ng_FAIMS_003.raw,6791,0.0,Q99ZW2,Q99ZW2,1847.999,K11(PhoX),K1(PhoX),2000.062,-50,HCD,32,"0, 0, 0",0,,1096,1129,448.74,506.24,448.74,T,T,14,4,14,…
False,VNTEITKAPLSASMIK-VNTEITKAPLSASMIK,PhoX,Intra,MS Annika,904.466135,4,3614.84271,96694,53.6231,0,High,VNTEITKAPLSASMIK,7,0,1702.941,0.0,VNTEITKAPLSASMIK,7,0,1702.937,0.0,20240921_Astral_Neo1_Mueller_MS_TechHub_IMP_THIDDIAXL001_Cas9_PhoX_50ng_FAIMS_002.raw,6638,0.0,Q99ZW2,Q99ZW2,1701.934,K7(PhoX),K7(PhoX),1701.93,-60,HCD,32,"0, 0, 0",0,,307,307,448.43,448.43,448.43,T,T,13,1,13,1,0.007604666666…
False,VLPKHSLLYEYFTVYNELTK-KSEETITPWNFEEVVDKGASAQSFIER,PhoX,Intra,MS Annika,1153.562738,5,5763.784586,145435,70.7637,0,High,VLPKHSLLYEYFTVYNELTK,4,0,2457.306,0.0,KSEETITPWNFEEVVDKGASAQSFIER,17,0,3097.514,0.0,20240921_Astral_Neo1_Mueller_MS_TechHub_IMP_THIDDIAXL001_Cas9_PhoX_100ng_FAIMS_001.raw,6644,0.0,Q99ZW2,Q99ZW2,2456.299,K4(PhoX),K17(PhoX),3096.506,-48,HCD,32,"0, 0, 0",0,,506,467,447.45,739.7…
False,KSEETITPWNFEEVVDKGASAQSFIER-VLPKHSLLYEYFTVYNELTK,PhoX,Intra,MS Annika,1153.5621,5,5763.781394,147976,70.1823,0,High,KSEETITPWNFEEVVDKGASAQSFIER,17,0,3097.511,0.0,VLPKHSLLYEYFTVYNELTK,4,0,2457.306,0.0,20240924_Astral_Neo1_Mueller_MS_TechHub_IMP_THIDDIAXL001_Cas9_PhoX_50ng_FAIMS_001.raw,6668,0.0,Q99ZW2,Q99ZW2,3096.504,K17(PhoX),K4(PhoX),2456.298,-48,HCD,32,"0, 0, 0",0,,467,506,665.07,447.38,4…
False,KSEETITPWNFEEVVDKGASAQSFIER-VLPKHSLLYEYFTVYNELTK,PhoX,Intra,MS Annika,1153.561447,5,5763.778127,155315,70.0274,0,High,KSEETITPWNFEEVVDKGASAQSFIER,17,0,3097.511,0.0,VLPKHSLLYEYFTVYNELTK,4,0,2457.302,0.0,20240924_Astral_Neo1_Mueller_MS_TechHub_IMP_THIDDIAXL001_Cas9_PhoX_250ng_FAIMS_003.raw,6692,0.0,Q99ZW2,Q99ZW2,3096.504,K17(PhoX),K4(PhoX),2456.295,-48,HCD,32,"0, 0, 0",0,,467,506,708.35,447.0…
False,VLPKHSLLYEYFTVYNELTK-KSEETITPWNFEEVVDKGASAQSFIER,PhoX,Intra,MS Annika,1153.562425,5,5763.783021,132318,70.6564,0,High,VLPKHSLLYEYFTVYNELTK,4,0,2457.306,0.0,KSEETITPWNFEEVVDKGASAQSFIER,17,0,3097.512,0.0,20240921_Astral_Neo1_Mueller_MS_TechHub_IMP_THIDDIAXL001_Cas9_PhoX_50ng_FAIMS_002.raw,6638,0.0,Q99ZW2,Q99ZW2,2456.299,K4(PhoX),K17(PhoX),3096.505,-48,HCD,32,"0, 0, 0",0,,506,467,447.02,636.09…
False,KSEETITPWNFEEVVDKGASAQSFIER-VLPKHSLLYEYFTVYNELTK,PhoX,Intra,MS Annika,1153.5617,5,5763.779392,37799,73.3779,0,High,KSEETITPWNFEEVVDKGASAQSFIER,17,0,3097.511,0.0,VLPKHSLLYEYFTVYNELTK,4,0,2457.304,0.0,20240922_Eclipse_NEO1_Mueller_MS_TechHub_IMP_THIDDIAXL001_Cas9_PhoX_500ng_FAIMS_002.raw,6806,0.0,Q99ZW2,Q99ZW2,3096.504,K17(PhoX),K4(PhoX),2456.296,-50,HCD,32,"0, 0, 0",0,,467,506,709.1,446.78,4…
False,VLPKHSLLYEYFTVYNELTK-KSEETITPWNFEEVVDKGASAQSFIER,PhoX,Intra,MS Annika,1153.562763,5,5763.784709,32961,73.7886,0,High,VLPKHSLLYEYFTVYNELTK,4,0,2457.306,0.0,KSEETITPWNFEEVVDKGASAQSFIER,17,0,3097.514,0.0,20240922_Eclipse_NEO1_Mueller_MS_TechHub_IMP_THIDDIAXL001_Cas9_PhoX_stepHCD_100ng_FAIMS_001.raw,6812,0.0,Q99ZW2,Q99ZW2,2456.299,K4(PhoX),K17(PhoX),3096.507,-50,HCD,28,"25, 27, 32",0,,506,467,4…
False,YTSTKEVLDATLIHQSITGLYETR-KYGGFDSPTVAYSVLVVAK,PhoX,Intra,MS Annika,1238.119349,4,4949.455568,133124,65.1025,0,High,YTSTKEVLDATLIHQSITGLYETR,5,0,2739.42,0.0,KYGGFDSPTVAYSVLVVAK,1,0,2001.071,0.0,20240921_Astral_Neo1_Mueller_MS_TechHub_IMP_THIDDIAXL001_Cas9_PhoX_100ng_FAIMS_001.raw,6644,0.0,Q99ZW2,Q99ZW2,2738.413,K5(PhoX),K1(PhoX),2000.064,-48,HCD,32,"0, 0, 0",0,,1335,1129,446.44,534.72,446.44,…
False,ELGSQILKEHPVENTQLQNEK-ELGSQILKEHPVENTQLQNEK,PhoX,Intra,MS Annika,1016.30164,5,5077.479095,88500,45.8294,0,High,ELGSQILKEHPVENTQLQNEK,8,0,2434.257,0.0,ELGSQILKEHPVENTQLQNEK,8,0,2434.257,0.0,20240921_Astral_Neo1_Mueller_MS_TechHub_IMP_THIDDIAXL001_Cas9_PhoX_100ng_FAIMS_001.raw,6644,0.96,Q99ZW2,Q99ZW2,2433.25,K8(PhoX),K8(PhoX),2433.25,-60,HCD,32,"0, 0, 0",0,,789,789,445.72,445.72,445.72,T,T,15…
False,VLPKHSLLYEYFTVYNELTK-KNLIGALLFDSGETAEATR,PhoX,Intra,MS Annika,1168.838693,4,4672.332945,162359,72.3029,0,High,VLPKHSLLYEYFTVYNELTK,4,0,2457.306,0.0,KNLIGALLFDSGETAEATR,1,0,2006.062,0.0,20240924_Astral_Neo1_Mueller_MS_TechHub_IMP_THIDDIAXL001_Cas9_PhoX_500ng_FAIMS_001.raw,6695,0.0,Q99ZW2,Q99ZW2,2456.299,K4(PhoX),K1(PhoX),2005.055,-48,HCD,32,"0, 0, 0",0,,506,44,445.21,456.33,445.21,T,T,13,3,1…
False,VLPKHSLLYEYFTVYNELTK-SEETITPWNFEEVVDKGASAQSFIER,PhoX,Intra,MS Annika,1127.943835,5,5635.690068,36347,75.0004,0,High,VLPKHSLLYEYFTVYNELTK,4,0,2457.306,0.0,SEETITPWNFEEVVDKGASAQSFIER,16,0,2969.419,0.0,20240922_Eclipse_NEO1_Mueller_MS_TechHub_IMP_THIDDIAXL001_Cas9_PhoX_250ng_FAIMS_001.raw,6794,0.0,Q99ZW2,Q99ZW2,2456.299,K4(PhoX),K16(PhoX),2968.412,-50,HCD,32,"0, 0, 0",0,,506,468,444.28,471.72,…
False,VNTEITKAPLSASMIK-VNTEITKAPLSASMIK,PhoX,Intra,MS Annika,904.466464,4,3614.844028,28040,56.1094,0,High,VNTEITKAPLSASMIK,7,0,1702.941,0.0,VNTEITKAPLSASMIK,7,0,1702.939,0.0,20240922_Eclipse_NEO1_Mueller_MS_TechHub_IMP_THIDDIAXL001_Cas9_PhoX_500ng_FAIMS_002.raw,6806,0.96,Q99ZW2,Q99ZW2,1701.934,K7(PhoX),K7(PhoX),1701.931,-50,HCD,32,"0, 0, 0",0,,307,307,444.03,444.03,444.03,T,T,13,1,13,1,0.0282281…
False,VNTEITKAPLSASMIK-VLPKHSLLYEYFTVYNELTK,PhoX,Intra,MS Annika,1093.05889,4,4369.21373,113481,66.8832,0,High,VNTEITKAPLSASMIK,7,0,1702.941,0.0,VLPKHSLLYEYFTVYNELTK,4,0,2457.308,0.0,20240925_Astral_Neo1_Mueller_MS_TechHub_IMP_THIDDIAXL001_Cas9_PhoX_stepHCD_500ng_FAIMS_002.raw,6752,0.0,Q99ZW2,Q99ZW2,1701.934,K7(PhoX),K4(PhoX),2456.301,-48,HCD,28,"25, 27, 32",0,,307,506,443.66,462.71,443.66,T,T,13…
False,KYGGFDSPTVAYSVLVVAK-KTEVQTGGFSKESILPK,PhoX,Intra,MS Annika,1015.514992,4,4059.038137,25968,59.3463,0,High,KYGGFDSPTVAYSVLVVAK,1,0,2001.069,0.0,KTEVQTGGFSKESILPK,11,0,1849.004,0.0,20240922_Eclipse_NEO1_Mueller_MS_TechHub_IMP_THIDDIAXL001_Cas9_PhoX_100ng_FAIMS_001.raw,6785,0.0,Q99ZW2,Q99ZW2,2000.062,K1(PhoX),K11(PhoX),1847.997,-50,HCD,32,"0, 0, 0",0,,1129,1096,516.12,443.61,443.61,T,T,14,1,14…
False,EDIQKAQVSGQGDSLHEHIANLAGSPAIK-TEVQTGGFSKESILPK,PhoX,Intra,MS Annika,989.486486,5,4943.403323,99571,47.9251,0,High,EDIQKAQVSGQGDSLHEHIANLAGSPAIK,5,0,3013.534,0.0,TEVQTGGFSKESILPK,10,0,1720.905,0.0,20240924_Astral_Neo1_Mueller_MS_TechHub_IMP_THIDDIAXL001_Cas9_PhoX_100ng_FAIMS_003.raw,6683,0.0,Q99ZW2,Q99ZW2,3012.527,K5(PhoX),K10(PhoX),1719.898,-48,HCD,32,"0, 0, 0",0,,705,1097,518.89,443.48,443…
False,KYGGFDSPTVAYSVLVVAK-KTEVQTGGFSKESILPK,PhoX,Intra,MS Annika,1015.514996,4,4059.038155,29741,59.0286,0,High,KYGGFDSPTVAYSVLVVAK,1,0,2001.069,0.0,KTEVQTGGFSKESILPK,11,0,1849.004,0.0,20240922_Eclipse_NEO1_Mueller_MS_TechHub_IMP_THIDDIAXL001_Cas9_PhoX_500ng_FAIMS_002.raw,6806,0.0,Q99ZW2,Q99ZW2,2000.062,K1(PhoX),K11(PhoX),1847.997,-50,HCD,32,"0, 0, 0",0,,1129,1096,487.73,443.17,443.17,T,T,13,1,14…
False,VLPKHSLLYEYFTVYNELTK-VNTEITKAPLSASMIK,PhoX,Intra,MS Annika,1093.056081,4,4369.202496,111245,67.0866,0,High,VLPKHSLLYEYFTVYNELTK,4,0,2457.306,0.0,VNTEITKAPLSASMIK,7,0,1702.932,0.0,20240925_Astral_Neo1_Mueller_MS_TechHub_IMP_THIDDIAXL001_Cas9_PhoX_stepHCD_100ng_FAIMS_002.raw,6734,0.0,Q99ZW2,Q99ZW2,2456.299,K4(PhoX),K7(PhoX),1701.924,-48,HCD,28,"25, 27, 32",0,,506,307,486.27,442.96,442.96,T,T,…
False,KSEETITPWNFEEVVDKGASAQSFIER-VLPKHSLLYEYFTVYNELTK,PhoX,Intra,MS Annika,1153.562143,5,5763.781611,146569,70.1922,0,High,KSEETITPWNFEEVVDKGASAQSFIER,17,0,3097.511,0.0,VLPKHSLLYEYFTVYNELTK,4,0,2457.306,0.0,20240924_Astral_Neo1_Mueller_MS_TechHub_IMP_THIDDIAXL001_Cas9_PhoX_50ng_FAIMS_003.raw,6674,0.0,Q99ZW2,Q99ZW2,3096.504,K17(PhoX),K4(PhoX),2456.299,-48,HCD,32,"0, 0, 0",0,,467,506,715.45,442.66…
False,YTSTKEVLDATLIHQSITGLYETR-KYGGFDSPTVAYSVLVVAK,PhoX,Intra,MS Annika,1238.119227,4,4949.455078,140050,64.585,0,High,YTSTKEVLDATLIHQSITGLYETR,5,0,2739.42,0.0,KYGGFDSPTVAYSVLVVAK,1,0,2001.071,0.0,20240924_Astral_Neo1_Mueller_MS_TechHub_IMP_THIDDIAXL001_Cas9_PhoX_100ng_FAIMS_002.raw,6680,0.0,Q99ZW2,Q99ZW2,2738.413,K5(PhoX),K1(PhoX),2000.063,-48,HCD,32,"0, 0, 0",0,,1335,1129,441.91,619.29,441.91,T…
False,KTEVQTGGFSKESILPK-KYGGFDSPTVAYSVLVVAK,PhoX,Intra,MS Annika,1015.51572,4,4059.041051,28195,59.2429,0,High,KTEVQTGGFSKESILPK,11,0,1849.007,0.0,KYGGFDSPTVAYSVLVVAK,1,0,2001.07,0.0,20240922_Eclipse_NEO1_Mueller_MS_TechHub_IMP_THIDDIAXL001_Cas9_PhoX_250ng_FAIMS_003.raw,6800,0.0,Q99ZW2,Q99ZW2,1847.999,K11(PhoX),K1(PhoX),2000.063,-50,HCD,32,"0, 0, 0",0,,1096,1129,441.06,452.82,441.06,T,T,14,4,12,2…
False,KYGGFDSPTVAYSVLVVAK-KTEVQTGGFSKESILPK,PhoX,Intra,MS Annika,1015.515265,4,4059.039231,25159,59.5773,0,High,KYGGFDSPTVAYSVLVVAK,1,0,2001.069,0.0,KTEVQTGGFSKESILPK,11,0,1849.006,0.0,20240922_Eclipse_NEO1_Mueller_MS_TechHub_IMP_THIDDIAXL001_Cas9_PhoX_50ng_FAIMS_001.raw,6776,0.0,Q99ZW2,Q99ZW2,2000.062,K1(PhoX),K11(PhoX),1847.998,-50,HCD,32,"0, 0, 0",0,,1129,1096,513.11,441.01,441.01,T,T,13,1,13,…
False,VNTEITKAPLSASMIK-VLPKHSLLYEYFTVYNELTK,PhoX,Intra,MS Annika,1093.057983,4,4369.210101,112695,66.9929,0,High,VNTEITKAPLSASMIK,7,0,1702.941,0.0,VLPKHSLLYEYFTVYNELTK,4,0,2457.305,0.0,20240925_Astral_Neo1_Mueller_MS_TechHub_IMP_THIDDIAXL001_Cas9_PhoX_stepHCD_250ng_FAIMS_003.raw,6746,0.0,Q99ZW2,Q99ZW2,1701.934,K7(PhoX),K4(PhoX),2456.298,-48,HCD,28,"25, 27, 32",0,,307,506,444.48,440.93,440.93,T,T,…
False,VNTEITKAPLSASMIK-VNTEITKAPLSASMIK,PhoX,Intra,MS Annika,904.466629,4,3614.844688,85108,53.474,0,High,VNTEITKAPLSASMIK,7,0,1702.941,0.0,VNTEITKAPLSASMIK,7,0,1702.939,0.0,20240925_Astral_Neo1_Mueller_MS_TechHub_IMP_THIDDIAXL001_Cas9_PhoX_stepHCD_50ng_FAIMS_002.raw,6725,0.95,Q99ZW2,Q99ZW2,1701.934,K7(PhoX),K7(PhoX),1701.932,-60,HCD,28,"25, 27, 32",0,,307,307,440.27,440.27,440.27,T,T,14,1,14,1,0…
False,VLPKHSLLYEYFTVYNELTK-SEETITPWNFEEVVDKGASAQSFIER,PhoX,Intra,MS Annika,1127.946309,5,5635.702441,159264,71.6867,0,High,VLPKHSLLYEYFTVYNELTK,4,0,2457.306,0.0,SEETITPWNFEEVVDKGASAQSFIER,16,0,2969.432,0.0,20240924_Astral_Neo1_Mueller_MS_TechHub_IMP_THIDDIAXL001_Cas9_PhoX_250ng_FAIMS_003.raw,6692,0.91,Q99ZW2,Q99ZW2,2456.299,K4(PhoX),K16(PhoX),2968.424,-48,HCD,32,"0, 0, 0",0,,506,468,440.04,513.41…
False,KSEETITPWNFEEVVDK-KSEETITPWNFEEVVDK,PhoX,Intra,MS Annika,1078.493503,4,4310.952182,135375,66.1033,0,High,KSEETITPWNFEEVVDK,1,0,2050.997,0.0,KSEETITPWNFEEVVDK,1,0,2050.991,0.0,20240921_Astral_Neo1_Mueller_MS_TechHub_IMP_THIDDIAXL001_Cas9_PhoX_100ng_FAIMS_001.raw,6644,0.96,Q99ZW2,Q99ZW2,2049.99,K1(PhoX),K1(PhoX),2049.984,-48,HCD,32,"0, 0, 0",0,,467,467,439.67,439.67,439.67,T,T,13,1,13,1,6.117…
False,VLPKHSLLYEYFTVYNELTK-VNTEITKAPLSASMIK,PhoX,Intra,MS Annika,1093.05764,4,4369.20873,148420,67.1534,0,High,VLPKHSLLYEYFTVYNELTK,4,0,2457.306,0.0,VNTEITKAPLSASMIK,7,0,1702.938,0.0,20240924_Astral_Neo1_Mueller_MS_TechHub_IMP_THIDDIAXL001_Cas9_PhoX_250ng_FAIMS_003.raw,6692,0.0,Q99ZW2,Q99ZW2,2456.299,K4(PhoX),K7(PhoX),1701.931,-48,HCD,32,"0, 0, 0",0,,506,307,491.23,439.5,439.5,T,T,14,3,14,1,0.026…
False,KSEETITPWNFEEVVDK-KSEETITPWNFEEVVDK,PhoX,Intra,MS Annika,1078.493912,4,4310.953818,143829,65.2824,0,High,KSEETITPWNFEEVVDK,1,0,2050.997,0.0,KSEETITPWNFEEVVDK,1,0,2050.993,0.0,20240924_Astral_Neo1_Mueller_MS_TechHub_IMP_THIDDIAXL001_Cas9_PhoX_250ng_FAIMS_002.raw,6689,0.0,Q99ZW2,Q99ZW2,2049.99,K1(PhoX),K1(PhoX),2049.985,-60,HCD,32,"0, 0, 0",0,,467,467,439.36,439.36,439.36,T,T,13,1,13,1,0.0083…
False,VLPKHSLLYEYFTVYNELTK-VNTEITKAPLSASMIK,PhoX,Intra,MS Annika,1093.056565,4,4369.20443,149344,66.9758,0,High,VLPKHSLLYEYFTVYNELTK,4,0,2457.306,0.0,VNTEITKAPLSASMIK,7,0,1702.934,0.0,20240924_Astral_Neo1_Mueller_MS_TechHub_IMP_THIDDIAXL001_Cas9_PhoX_500ng_FAIMS_002.raw,6698,0.0,Q99ZW2,Q99ZW2,2456.299,K4(PhoX),K7(PhoX),1701.926,-48,HCD,32,"0, 0, 0",0,,506,307,480.77,439.26,439.26,T,T,15,3,14,1,0.…
False,ELGSQILKEHPVENTQLQNEK-ELGSQILKEHPVENTQLQNEK,PhoX,Intra,MS Annika,1016.302332,5,5077.482554,19910,48.3847,0,High,ELGSQILKEHPVENTQLQNEK,8,0,2434.257,0.0,ELGSQILKEHPVENTQLQNEK,8,0,2434.261,0.0,20240922_Eclipse_NEO1_Mueller_MS_TechHub_IMP_THIDDIAXL001_Cas9_PhoX_stepHCD_100ng_FAIMS_003.raw,6818,0.0,Q99ZW2,Q99ZW2,2433.25,K8(PhoX),K8(PhoX),2433.253,-50,HCD,28,"25, 27, 32",0,,789,789,438.74,438.74,…
False,VLPKHSLLYEYFTVYNELTK-KSEETITPWNFEEVVDKGASAQSFIER,PhoX,Intra,MS Annika,961.470478,6,5763.786487,33437,73.3827,0,High,VLPKHSLLYEYFTVYNELTK,4,0,2457.306,0.0,KSEETITPWNFEEVVDKGASAQSFIER,17,0,3097.516,0.0,20240922_Eclipse_NEO1_Mueller_MS_TechHub_IMP_THIDDIAXL001_Cas9_PhoX_100ng_FAIMS_002.raw,6788,0.0,Q99ZW2,Q99ZW2,2456.299,K4(PhoX),K17(PhoX),3096.508,-50,HCD,32,"0, 0, 0",0,,506,467,438.25,851.71…
False,KYGGFDSPTVAYSVLVVAK-KTEVQTGGFSKESILPK,PhoX,Intra,MS Annika,1015.516213,4,4059.043023,25140,59.5752,0,High,KYGGFDSPTVAYSVLVVAK,1,0,2001.069,0.0,KTEVQTGGFSKESILPK,11,0,1849.009,0.0,20240922_Eclipse_NEO1_Mueller_MS_TechHub_IMP_THIDDIAXL001_Cas9_PhoX_50ng_FAIMS_003.raw,6782,0.0,Q99ZW2,Q99ZW2,2000.062,K1(PhoX),K11(PhoX),1848.002,-50,HCD,32,"0, 0, 0",0,,1129,1096,437.84,462.57,437.84,T,T,12,1,13,…
False,VLPKHSLLYEYFTVYNELTK-KSEETITPWNFEEVVDKGASAQSFIER,PhoX,Intra,MS Annika,961.47109,6,5763.790157,37822,73.4679,0,High,VLPKHSLLYEYFTVYNELTK,4,0,2457.306,0.0,KSEETITPWNFEEVVDKGASAQSFIER,17,0,3097.519,0.0,20240922_Eclipse_NEO1_Mueller_MS_TechHub_IMP_THIDDIAXL001_Cas9_PhoX_500ng_FAIMS_003.raw,6809,0.0,Q99ZW2,Q99ZW2,2456.299,K4(PhoX),K17(PhoX),3096.512,-50,HCD,32,"0, 0, 0",0,,506,467,437.35,772.51,…
False,YTSTKEVLDATLIHQSITGLYETR-KYGGFDSPTVAYSVLVVAK,PhoX,Intra,MS Annika,1238.119403,4,4949.455781,133530,65.2296,0,High,YTSTKEVLDATLIHQSITGLYETR,5,0,2739.42,0.0,KYGGFDSPTVAYSVLVVAK,1,0,2001.071,0.0,20240921_Astral_Neo1_Mueller_MS_TechHub_IMP_THIDDIAXL001_Cas9_PhoX_100ng_FAIMS_002.raw,6647,0.0,Q99ZW2,Q99ZW2,2738.413,K5(PhoX),K1(PhoX),2000.064,-48,HCD,32,"0, 0, 0",0,,1335,1129,437.13,542.81,437.13,…
False,KYGGFDSPTVAYSVLVVAK-KTEVQTGGFSKESILPK,PhoX,Intra,MS Annika,1015.515123,4,4059.038664,29839,59.2498,0,High,KYGGFDSPTVAYSVLVVAK,1,0,2001.069,0.0,KTEVQTGGFSKESILPK,11,0,1849.005,0.0,20240922_Eclipse_NEO1_Mueller_MS_TechHub_IMP_THIDDIAXL001_Cas9_PhoX_500ng_FAIMS_003.raw,6809,0.0,Q99ZW2,Q99ZW2,2000.062,K1(PhoX),K11(PhoX),1847.998,-50,HCD,32,"0, 0, 0",0,,1129,1096,475.32,437.03,437.03,T,T,13,1,13…
False,KVLSMPQVNIVK-KVLSMPQVNIVK,PhoX,Intra,MS Annika,730.901385,4,2920.583711,25941,58.7443,0,High,KVLSMPQVNIVK,1,0,1355.808,0.0,KVLSMPQVNIVK,1,0,1355.811,0.0,20240922_Eclipse_NEO1_Mueller_MS_TechHub_IMP_THIDDIAXL001_Cas9_PhoX_100ng_FAIMS_003.raw,6791,0.0,Q99ZW2,Q99ZW2,1354.801,K1(PhoX),K1(PhoX),1354.804,-50,HCD,32,"0, 0, 0",0,,1084,1084,436.95,436.95,436.95,T,T,12,3,12,3,0.040412531466699875,123…
False,KSEETITPWNFEEVVDKGASAQSFIER-VLPKHSLLYEYFTVYNELTK,PhoX,Intra,MS Annika,1153.56203,5,5763.781044,117978,69.9207,0,High,KSEETITPWNFEEVVDKGASAQSFIER,17,0,3097.511,0.0,VLPKHSLLYEYFTVYNELTK,4,0,2457.305,0.0,20240925_Astral_Neo1_Mueller_MS_TechHub_IMP_THIDDIAXL001_Cas9_PhoX_stepHCD_250ng_FAIMS_003.raw,6746,0.0,Q99ZW2,Q99ZW2,3096.504,K17(PhoX),K4(PhoX),2456.298,-48,HCD,28,"25, 27, 32",0,,467,506,62…
False,VNTEITKAPLSASMIK-VNTEITKAPLSASMIK,PhoX,Intra,MS Annika,904.466021,4,3614.842255,87157,53.2515,0,High,VNTEITKAPLSASMIK,7,0,1702.941,0.0,VNTEITKAPLSASMIK,7,0,1702.937,0.0,20240925_Astral_Neo1_Mueller_MS_TechHub_IMP_THIDDIAXL001_Cas9_PhoX_stepHCD_250ng_FAIMS_002.raw,6743,0.0,Q99ZW2,Q99ZW2,1701.934,K7(PhoX),K7(PhoX),1701.93,-60,HCD,28,"25, 27, 32",0,,307,307,436.05,436.05,436.05,T,T,12,1,12,1,0…
False,KTEVQTGGFSKESILPK-KYGGFDSPTVAYSVLVVAK,PhoX,Intra,MS Annika,1015.51463,4,4059.036691,29781,59.1546,0,High,KTEVQTGGFSKESILPK,11,0,1849.007,0.0,KYGGFDSPTVAYSVLVVAK,1,0,2001.066,0.0,20240922_Eclipse_NEO1_Mueller_MS_TechHub_IMP_THIDDIAXL001_Cas9_PhoX_500ng_FAIMS_003.raw,6809,0.0,Q99ZW2,Q99ZW2,1847.999,K11(PhoX),K1(PhoX),2000.058,-50,HCD,32,"0, 0, 0",0,,1096,1129,460.2,435.99,435.99,T,T,16,4,12,2…
False,KNLIGALLFDSGETAEATR-KSEETITPWNFEEVVDK,PhoX,Intra,MS Annika,1067.259551,4,4266.016373,150673,69.0193,0,High,KNLIGALLFDSGETAEATR,1,0,2006.055,0.0,KSEETITPWNFEEVVDK,1,0,2050.997,0.0,20240924_Astral_Neo1_Mueller_MS_TechHub_IMP_THIDDIAXL001_Cas9_PhoX_100ng_FAIMS_001.raw,6677,0.0,Q99ZW2,Q99ZW2,2005.048,K1(PhoX),K1(PhoX),2049.989,-48,HCD,32,"0, 0, 0",0,,44,467,583.95,435.96,435.96,T,T,17,1,13,1,0.…
False,KNLIGALLFDSGETAEATR-KSEETITPWNFEEVVDK,PhoX,Intra,MS Annika,1067.259589,4,4266.016528,37004,72.0912,0,High,KNLIGALLFDSGETAEATR,1,0,2006.055,0.0,KSEETITPWNFEEVVDK,1,0,2050.997,0.0,20240922_Eclipse_NEO1_Mueller_MS_TechHub_IMP_THIDDIAXL001_Cas9_PhoX_500ng_FAIMS_001.raw,6803,0.0,Q99ZW2,Q99ZW2,2005.048,K1(PhoX),K1(PhoX),2049.989,-50,HCD,32,"0, 0, 0",0,,44,467,616.64,435.91,435.91,T,T,20,1,12,1,0.…
False,YTSTKEVLDATLIHQSITGLYETR-KYGGFDSPTVAYSVLVVAK,PhoX,Intra,MS Annika,1238.120801,4,4949.461374,141647,64.3912,0,High,YTSTKEVLDATLIHQSITGLYETR,5,0,2739.42,0.0,KYGGFDSPTVAYSVLVVAK,1,0,2001.077,0.0,20240924_Astral_Neo1_Mueller_MS_TechHub_IMP_THIDDIAXL001_Cas9_PhoX_250ng_FAIMS_002.raw,6689,0.0,Q99ZW2,Q99ZW2,2738.413,K5(PhoX),K1(PhoX),2000.07,-48,HCD,32,"0, 0, 0",0,,1335,1129,435.48,574.25,435.48,T…
False,KRPLIETNGETGEIVWDK-ATAKYFFYSNIMNFFK,PhoX,Intra,MS Annika,1072.263856,4,4286.033596,148042,67.9532,0,High,KRPLIETNGETGEIVWDK,1,0,2085.097,0.0,ATAKYFFYSNIMNFFK,4,0,1991.972,0.0,20240924_Astral_Neo1_Mueller_MS_TechHub_IMP_THIDDIAXL001_Cas9_PhoX_100ng_FAIMS_003.raw,6683,0.0,Q99ZW2,Q99ZW2,2084.09,K1(PhoX),K4(PhoX),1990.964,-48,HCD,32,"0, 0, 0",0,,1058,1031,444.4,435.42,435.42,T,T,15,1,12,2,0.010…
False,VLPKHSLLYEYFTVYNELTK-KSEETITPWNFEEVVDKGASAQSFIER,PhoX,Intra,MS Annika,1153.562455,5,5763.783171,155413,70.0459,0,High,VLPKHSLLYEYFTVYNELTK,4,0,2457.306,0.0,KSEETITPWNFEEVVDKGASAQSFIER,17,0,3097.512,0.0,20240924_Astral_Neo1_Mueller_MS_TechHub_IMP_THIDDIAXL001_Cas9_PhoX_250ng_FAIMS_001.raw,6686,0.0,Q99ZW2,Q99ZW2,2456.299,K4(PhoX),K17(PhoX),3096.505,-48,HCD,32,"0, 0, 0",0,,506,467,435.34,751.0…
False,VLPKHSLLYEYFTVYNELTK-KSEETITPWNFEEVVDKGASAQSFIER,PhoX,Intra,MS Annika,1153.562548,5,5763.783637,132339,70.6737,0,High,VLPKHSLLYEYFTVYNELTK,4,0,2457.306,0.0,KSEETITPWNFEEVVDKGASAQSFIER,17,0,3097.513,0.0,20240921_Astral_Neo1_Mueller_MS_TechHub_IMP_THIDDIAXL001_Cas9_PhoX_50ng_FAIMS_002.raw,6638,0.0,Q99ZW2,Q99ZW2,2456.299,K4(PhoX),K17(PhoX),3096.505,-48,HCD,32,"0, 0, 0",0,,506,467,435.33,695.88…
False,KSEETITPWNFEEVVDK-KNLIGALLFDSGETAEATR,PhoX,Intra,MS Annika,1067.260367,4,4266.019638,152768,68.9328,0,High,KSEETITPWNFEEVVDK,1,0,2050.997,0.0,KNLIGALLFDSGETAEATR,1,0,2006.058,0.0,20240924_Astral_Neo1_Mueller_MS_TechHub_IMP_THIDDIAXL001_Cas9_PhoX_250ng_FAIMS_001.raw,6686,0.0,Q99ZW2,Q99ZW2,2049.99,K1(PhoX),K1(PhoX),2005.051,-48,HCD,32,"0, 0, 0",0,,467,44,435.29,529.45,435.29,T,T,13,1,15,1,0.0…
False,KNLIGALLFDSGETAEATR-KSEETITPWNFEEVVDK,PhoX,Intra,MS Annika,1067.258273,4,4266.011262,115877,68.783,0,High,KNLIGALLFDSGETAEATR,1,0,2006.055,0.0,KSEETITPWNFEEVVDK,1,0,2050.991,0.0,20240925_Astral_Neo1_Mueller_MS_TechHub_IMP_THIDDIAXL001_Cas9_PhoX_stepHCD_250ng_FAIMS_001.raw,6740,0.0,Q99ZW2,Q99ZW2,2005.048,K1(PhoX),K1(PhoX),2049.984,-60,HCD,28,"25, 27, 32",0,,44,467,555.98,434.51,434.51,T,T,19…
False,KSEETITPWNFEEVVDKGASAQSFIER-VLPKHSLLYEYFTVYNELTK,PhoX,Intra,MS Annika,1153.562272,5,5763.782253,130034,70.8197,0,High,KSEETITPWNFEEVVDKGASAQSFIER,17,0,3097.511,0.0,VLPKHSLLYEYFTVYNELTK,4,0,2457.306,0.0,20240921_Astral_Neo1_Mueller_MS_TechHub_IMP_THIDDIAXL001_Cas9_PhoX_50ng_FAIMS_003.raw,6641,0.0,Q99ZW2,Q99ZW2,3096.504,K17(PhoX),K4(PhoX),2456.299,-48,HCD,32,"0, 0, 0",0,,467,506,707.17,434.34…
False,VLPKHSLLYEYFTVYNELTK-KNLIGALLFDSGETAEATR,PhoX,Intra,MS Annika,1168.83793,4,4672.329893,158290,72.4404,0,High,VLPKHSLLYEYFTVYNELTK,4,0,2457.306,0.0,KNLIGALLFDSGETAEATR,1,0,2006.059,0.0,20240924_Astral_Neo1_Mueller_MS_TechHub_IMP_THIDDIAXL001_Cas9_PhoX_100ng_FAIMS_003.raw,6683,0.0,Q99ZW2,Q99ZW2,2456.299,K4(PhoX),K1(PhoX),2005.052,-48,HCD,32,"0, 0, 0",0,,506,44,434.17,542.23,434.17,T,T,12,3,16…
False,VNTEITKAPLSASMIK-VNTEITKAPLSASMIK,PhoX,Intra,MS Annika,904.465973,4,3614.842064,86358,53.3812,0,High,VNTEITKAPLSASMIK,7,0,1702.941,0.0,VNTEITKAPLSASMIK,7,0,1702.937,0.0,20240925_Astral_Neo1_Mueller_MS_TechHub_IMP_THIDDIAXL001_Cas9_PhoX_stepHCD_100ng_FAIMS_002.raw,6734,0.91,Q99ZW2,Q99ZW2,1701.934,K7(PhoX),K7(PhoX),1701.929,-60,HCD,28,"25, 27, 32",0,,307,307,433.66,433.66,433.66,T,T,13,1,13,1…
False,YTSTKEVLDATLIHQSITGLYETR-KYGGFDSPTVAYSVLVVAK,PhoX,Intra,MS Annika,1238.118918,4,4949.453844,106377,64.3582,0,High,YTSTKEVLDATLIHQSITGLYETR,5,0,2739.42,0.0,KYGGFDSPTVAYSVLVVAK,1,0,2001.069,0.0,20240925_Astral_Neo1_Mueller_MS_TechHub_IMP_THIDDIAXL001_Cas9_PhoX_stepHCD_100ng_FAIMS_003.raw,6737,0.0,Q99ZW2,Q99ZW2,2738.413,K5(PhoX),K1(PhoX),2000.062,-48,HCD,28,"25, 27, 32",0,,1335,1129,433.21,512…
False,KVLSMPQVNIVK-KVLSMPQVNIVK,PhoX,Intra,MS Annika,730.900282,4,2920.579299,24741,58.8559,0,High,KVLSMPQVNIVK,1,0,1355.808,0.0,KVLSMPQVNIVK,1,0,1355.807,0.0,20240922_Eclipse_NEO1_Mueller_MS_TechHub_IMP_THIDDIAXL001_Cas9_PhoX_50ng_FAIMS_002.raw,6779,0.0,Q99ZW2,Q99ZW2,1354.801,K1(PhoX),K1(PhoX),1354.8,-50,HCD,32,"0, 0, 0",0,,1084,1084,433.12,433.12,433.12,T,T,12,3,12,3,Not matched,Not matched,Not…
False,VNTEITKAPLSASMIK-KNLIGALLFDSGETAEATR,PhoX,Intra,MS Annika,980.245127,4,3917.958678,106931,64.722,0,High,VNTEITKAPLSASMIK,7,0,1702.941,0.0,KNLIGALLFDSGETAEATR,1,0,2006.053,0.0,20240925_Astral_Neo1_Mueller_MS_TechHub_IMP_THIDDIAXL001_Cas9_PhoX_stepHCD_100ng_FAIMS_001.raw,6731,0.0,Q99ZW2,Q99ZW2,1701.934,K7(PhoX),K1(PhoX),2005.046,-48,HCD,28,"25, 27, 32",0,,307,44,442.48,433.06,433.06,T,T,13,1,…
False,KTEVQTGGFSKESILPK-KYGGFDSPTVAYSVLVVAK,PhoX,Intra,MS Annika,1015.514377,4,4059.035677,117755,56.9709,0,High,KTEVQTGGFSKESILPK,11,0,1849.007,0.0,KYGGFDSPTVAYSVLVVAK,1,0,2001.065,0.0,20240924_Astral_Neo1_Mueller_MS_TechHub_IMP_THIDDIAXL001_Cas9_PhoX_50ng_FAIMS_002.raw,6671,0.0,Q99ZW2,Q99ZW2,1847.999,K11(PhoX),K1(PhoX),2000.057,-48,HCD,32,"0, 0, 0",0,,1096,1129,479.68,433.01,433.01,T,T,15,4,11,…
False,KSEETITPWNFEEVVDK-KNLIGALLFDSGETAEATR,PhoX,Intra,MS Annika,1067.259687,4,4266.016919,35146,72.128,0,High,KSEETITPWNFEEVVDK,1,0,2050.997,0.0,KNLIGALLFDSGETAEATR,1,0,2006.056,0.0,20240922_Eclipse_NEO1_Mueller_MS_TechHub_IMP_THIDDIAXL001_Cas9_PhoX_250ng_FAIMS_002.raw,6797,0.0,Q99ZW2,Q99ZW2,2049.99,K1(PhoX),K1(PhoX),2005.048,-50,HCD,32,"0, 0, 0",0,,467,44,432.94,639.08,432.94,T,T,12,1,18,2,0.01…
False,KSEETITPWNFEEVVDK-KNLIGALLFDSGETAEATR,PhoX,Intra,MS Annika,1067.261514,4,4266.024228,153854,68.8354,0,High,KSEETITPWNFEEVVDK,1,0,2050.997,0.0,KNLIGALLFDSGETAEATR,1,0,2006.063,0.0,20240924_Astral_Neo1_Mueller_MS_TechHub_IMP_THIDDIAXL001_Cas9_PhoX_500ng_FAIMS_002.raw,6698,0.0,Q99ZW2,Q99ZW2,2049.99,K1(PhoX),K1(PhoX),2005.056,-60,HCD,32,"0, 0, 0",0,,467,44,432.8,523.5,432.8,T,T,14,1,18,1,0.0364…
False,ELGSQILKEHPVENTQLQNEK-ELGSQILKEHPVENTQLQNEK,PhoX,Intra,MS Annika,1016.30251,5,5077.483446,88518,45.2865,0,High,ELGSQILKEHPVENTQLQNEK,8,0,2434.257,0.0,ELGSQILKEHPVENTQLQNEK,8,0,2434.262,0.0,20240924_Astral_Neo1_Mueller_MS_TechHub_IMP_THIDDIAXL001_Cas9_PhoX_50ng_FAIMS_003.raw,6674,0.91,Q99ZW2,Q99ZW2,2433.25,K8(PhoX),K8(PhoX),2433.254,-48,HCD,32,"0, 0, 0",0,,789,789,431.37,431.37,431.37,T,T,15…
False,KYGGFDSPTVAYSVLVVAK-KTEVQTGGFSKESILPK,PhoX,Intra,MS Annika,1015.515522,4,4059.040257,26310,59.4476,0,High,KYGGFDSPTVAYSVLVVAK,1,0,2001.069,0.0,KTEVQTGGFSKESILPK,11,0,1849.007,0.0,20240922_Eclipse_NEO1_Mueller_MS_TechHub_IMP_THIDDIAXL001_Cas9_PhoX_100ng_FAIMS_003.raw,6791,0.0,Q99ZW2,Q99ZW2,2000.062,K1(PhoX),K11(PhoX),1847.999,-50,HCD,32,"0, 0, 0",0,,1129,1096,471.18,431.28,431.28,T,T,13,1,13…
False,KSEETITPWNFEEVVDK-KNLIGALLFDSGETAEATR,PhoX,Intra,MS Annika,1067.26103,4,4266.022291,32942,72.176,0,High,KSEETITPWNFEEVVDK,1,0,2050.997,0.0,KNLIGALLFDSGETAEATR,1,0,2006.061,0.0,20240922_Eclipse_NEO1_Mueller_MS_TechHub_IMP_THIDDIAXL001_Cas9_PhoX_100ng_FAIMS_003.raw,6791,0.0,Q99ZW2,Q99ZW2,2049.99,K1(PhoX),K1(PhoX),2005.054,-50,HCD,32,"0, 0, 0",0,,467,44,431.14,626.07,431.14,T,T,12,1,20,1,0.060…
False,KSEETITPWNFEEVVDK-KNLIGALLFDSGETAEATR,PhoX,Intra,MS Annika,1067.260132,4,4266.018698,35156,72.0866,0,High,KSEETITPWNFEEVVDK,1,0,2050.997,0.0,KNLIGALLFDSGETAEATR,1,0,2006.057,0.0,20240922_Eclipse_NEO1_Mueller_MS_TechHub_IMP_THIDDIAXL001_Cas9_PhoX_250ng_FAIMS_003.raw,6800,0.0,Q99ZW2,Q99ZW2,2049.99,K1(PhoX),K1(PhoX),2005.05,-50,HCD,32,"0, 0, 0",0,,467,44,431.11,643.09,431.11,T,T,12,1,21,2,0.07…
False,KSEETITPWNFEEVVDK-KNLIGALLFDSGETAEATR,PhoX,Intra,MS Annika,1067.260343,4,4266.019544,37163,72.2246,0,High,KSEETITPWNFEEVVDK,1,0,2050.997,0.0,KNLIGALLFDSGETAEATR,1,0,2006.058,0.0,20240922_Eclipse_NEO1_Mueller_MS_TechHub_IMP_THIDDIAXL001_Cas9_PhoX_500ng_FAIMS_003.raw,6809,0.0,Q99ZW2,Q99ZW2,2049.99,K1(PhoX),K1(PhoX),2005.051,-50,HCD,32,"0, 0, 0",0,,467,44,431.09,635.48,431.09,T,T,12,1,18,1,0.0…
False,ELGSQILKEHPVENTQLQNEK-ELGSQILKEHPVENTQLQNEK,PhoX,Intra,MS Annika,1016.302433,5,5077.483058,88909,45.9259,0,High,ELGSQILKEHPVENTQLQNEK,8,0,2434.257,0.0,ELGSQILKEHPVENTQLQNEK,8,0,2434.261,0.0,20240921_Astral_Neo1_Mueller_MS_TechHub_IMP_THIDDIAXL001_Cas9_PhoX_100ng_FAIMS_002.raw,6647,0.0,Q99ZW2,Q99ZW2,2433.25,K8(PhoX),K8(PhoX),2433.254,-48,HCD,32,"0, 0, 0",0,,789,789,430.85,430.85,430.85,T,T,1…
False,KSEETITPWNFEEVVDK-KNLIGALLFDSGETAEATR,PhoX,Intra,MS Annika,1067.259818,4,4266.017441,150505,69.0067,0,High,KSEETITPWNFEEVVDK,1,0,2050.997,0.0,KNLIGALLFDSGETAEATR,1,0,2006.056,0.0,20240924_Astral_Neo1_Mueller_MS_TechHub_IMP_THIDDIAXL001_Cas9_PhoX_100ng_FAIMS_003.raw,6683,0.0,Q99ZW2,Q99ZW2,2049.99,K1(PhoX),K1(PhoX),2005.049,-48,HCD,32,"0, 0, 0",0,,467,44,430.06,528.87,430.06,T,T,14,1,15,2,0.0…
False,ATAKYFFYSNIMNFFK-KYPKLESEFVYGDYK,PhoX,Intra,MS Annika,1017.473533,4,4066.872301,30967,71.2831,0,High,ATAKYFFYSNIMNFFK,4,0,1991.972,0.0,KYPKLESEFVYGDYK,4,0,1865.935,0.0,20240922_Eclipse_NEO1_Mueller_MS_TechHub_IMP_THIDDIAXL001_Cas9_PhoX_50ng_FAIMS_003.raw,6782,0.0,Q99ZW2,Q99ZW2,1990.965,K4(PhoX),K4(PhoX),1864.928,-50,HCD,32,"0, 0, 0",0,,1031,999,430.0,467.6,430.0,T,T,12,2,12,2,0.205139677466…
False,KYGGFDSPTVAYSVLVVAK-KTEVQTGGFSKESILPK,PhoX,Intra,MS Annika,1015.515056,4,4059.038395,26019,59.4436,0,High,KYGGFDSPTVAYSVLVVAK,1,0,2001.069,0.0,KTEVQTGGFSKESILPK,11,0,1849.005,0.0,20240922_Eclipse_NEO1_Mueller_MS_TechHub_IMP_THIDDIAXL001_Cas9_PhoX_100ng_FAIMS_001.raw,6785,0.0,Q99ZW2,Q99ZW2,2000.062,K1(PhoX),K11(PhoX),1847.997,-50,HCD,32,"0, 0, 0",0,,1129,1096,514.38,429.85,429.85,T,T,14,1,13…
False,KSEETITPWNFEEVVDK-KNLIGALLFDSGETAEATR,PhoX,Intra,MS Annika,1067.2601,4,4266.018569,115925,68.7784,0,High,KSEETITPWNFEEVVDK,1,0,2050.997,0.0,KNLIGALLFDSGETAEATR,1,0,2006.057,0.0,20240925_Astral_Neo1_Mueller_MS_TechHub_IMP_THIDDIAXL001_Cas9_PhoX_stepHCD_250ng_FAIMS_003.raw,6746,0.0,Q99ZW2,Q99ZW2,2049.99,K1(PhoX),K1(PhoX),2005.05,-48,HCD,28,"25, 27, 32",0,,467,44,429.79,613.5,429.79,T,T,14,1,1…
False,KYGGFDSPTVAYSVLVVAK-KTEVQTGGFSKESILPK,PhoX,Intra,MS Annika,1015.515083,4,4059.038504,122308,56.507,0,High,KYGGFDSPTVAYSVLVVAK,1,0,2001.069,0.0,KTEVQTGGFSKESILPK,11,0,1849.005,0.0,20240924_Astral_Neo1_Mueller_MS_TechHub_IMP_THIDDIAXL001_Cas9_PhoX_250ng_FAIMS_003.raw,6692,0.0,Q99ZW2,Q99ZW2,2000.062,K1(PhoX),K11(PhoX),1847.998,-48,HCD,32,"0, 0, 0",0,,1129,1096,432.87,429.63,429.63,T,T,11,1,15,…
False,VLPKHSLLYEYFTVYNELTK-KSEETITPWNFEEVVDKGASAQSFIER,PhoX,Intra,MS Annika,961.470133,6,5763.784413,35795,73.3543,0,High,VLPKHSLLYEYFTVYNELTK,4,0,2457.306,0.0,KSEETITPWNFEEVVDKGASAQSFIER,17,0,3097.514,0.0,20240922_Eclipse_NEO1_Mueller_MS_TechHub_IMP_THIDDIAXL001_Cas9_PhoX_250ng_FAIMS_002.raw,6797,0.0,Q99ZW2,Q99ZW2,2456.299,K4(PhoX),K17(PhoX),3096.506,-50,HCD,32,"0, 0, 0",0,,506,467,429.0,768.17,…
False,KYGGFDSPTVAYSVLVVAK-TEVQTGGFSKESILPK,PhoX,Intra,MS Annika,983.491634,4,3930.944705,27574,62.811,0,High,KYGGFDSPTVAYSVLVVAK,1,0,2001.069,0.0,TEVQTGGFSKESILPK,10,0,1720.911,0.0,20240922_Eclipse_NEO1_Mueller_MS_TechHub_IMP_THIDDIAXL001_Cas9_PhoX_stepHCD_100ng_FAIMS_002.raw,6815,0.0,Q99ZW2,Q99ZW2,2000.062,K1(PhoX),K10(PhoX),1719.904,-50,HCD,28,"25, 27, 32",0,,1129,1097,459.22,428.94,428.94,T,T,…
False,KTEVQTGGFSKESILPK-KYGGFDSPTVAYSVLVVAK,PhoX,Intra,MS Annika,1015.515887,4,4059.041719,28199,59.3095,0,High,KTEVQTGGFSKESILPK,11,0,1849.007,0.0,KYGGFDSPTVAYSVLVVAK,1,0,2001.071,0.0,20240922_Eclipse_NEO1_Mueller_MS_TechHub_IMP_THIDDIAXL001_Cas9_PhoX_250ng_FAIMS_002.raw,6797,0.0,Q99ZW2,Q99ZW2,1847.999,K11(PhoX),K1(PhoX),2000.063,-50,HCD,32,"0, 0, 0",0,,1096,1129,428.3,442.45,428.3,T,T,14,4,13,2…
False,KYGGFDSPTVAYSVLVVAK-KTEVQTGGFSKESILPK,PhoX,Intra,MS Annika,1015.51597,4,4059.04205,25991,59.3905,0,High,KYGGFDSPTVAYSVLVVAK,1,0,2001.069,0.0,KTEVQTGGFSKESILPK,11,0,1849.008,0.0,20240922_Eclipse_NEO1_Mueller_MS_TechHub_IMP_THIDDIAXL001_Cas9_PhoX_100ng_FAIMS_001.raw,6785,0.0,Q99ZW2,Q99ZW2,2000.062,K1(PhoX),K11(PhoX),1848.001,-50,HCD,32,"0, 0, 0",0,,1129,1096,428.19,433.53,428.19,T,T,12,1,13,4…
False,VNTEITKAPLSASMIK-VNTEITKAPLSASMIK,PhoX,Intra,MS Annika,904.465762,4,3614.841219,86390,53.3727,0,High,VNTEITKAPLSASMIK,7,0,1702.941,0.0,VNTEITKAPLSASMIK,7,0,1702.936,0.0,20240925_Astral_Neo1_Mueller_MS_TechHub_IMP_THIDDIAXL001_Cas9_PhoX_stepHCD_100ng_FAIMS_003.raw,6737,0.0,Q99ZW2,Q99ZW2,1701.934,K7(PhoX),K7(PhoX),1701.929,-60,HCD,28,"25, 27, 32",0,,307,307,428.03,428.03,428.03,T,T,13,1,13,1,…
False,KSEETITPWNFEEVVDKGASAQSFIER-VLPKHSLLYEYFTVYNELTK,PhoX,Intra,MS Annika,961.469507,6,5763.780657,33577,73.4403,0,High,KSEETITPWNFEEVVDKGASAQSFIER,17,0,3097.511,0.0,VLPKHSLLYEYFTVYNELTK,4,0,2457.305,0.0,20240922_Eclipse_NEO1_Mueller_MS_TechHub_IMP_THIDDIAXL001_Cas9_PhoX_100ng_FAIMS_003.raw,6791,0.0,Q99ZW2,Q99ZW2,3096.504,K17(PhoX),K4(PhoX),2456.298,-50,HCD,32,"0, 0, 0",0,,467,506,762.69,427.29…
False,KYGGFDSPTVAYSVLVVAK-KTEVQTGGFSKESILPK,PhoX,Intra,MS Annika,1015.51545,4,4059.039973,26142,59.3285,0,High,KYGGFDSPTVAYSVLVVAK,1,0,2001.069,0.0,KTEVQTGGFSKESILPK,11,0,1849.006,0.0,20240922_Eclipse_NEO1_Mueller_MS_TechHub_IMP_THIDDIAXL001_Cas9_PhoX_100ng_FAIMS_002.raw,6788,0.0,Q99ZW2,Q99ZW2,2000.062,K1(PhoX),K11(PhoX),1847.999,-50,HCD,32,"0, 0, 0",0,,1129,1096,467.3,427.16,427.16,T,T,13,1,13,4…
False,FIKPILEKMDGTEELLVK-QQLPEKYKEIFFDQSK,PhoX,Intra,MS Annika,868.842525,5,4340.183519,103142,61.8126,0,High,FIKPILEKMDGTEELLVK,8,0,2103.177,0.0,QQLPEKYKEIFFDQSK,6,0,2028.042,0.0,20240925_Astral_Neo1_Mueller_MS_TechHub_IMP_THIDDIAXL001_Cas9_PhoX_stepHCD_250ng_FAIMS_001.raw,6740,0.0,Q99ZW2,Q99ZW2,2102.17,K8(PhoX),K6(PhoX),2027.035,-60,HCD,28,"25, 27, 32",0,,374,340,460.91,426.7,426.7,T,T,15,2,14,…
False,KYGGFDSPTVAYSVLVVAK-KTEVQTGGFSKESILPK,PhoX,Intra,MS Annika,1015.51539,4,4059.039731,26163,59.37,0,High,KYGGFDSPTVAYSVLVVAK,1,0,2001.069,0.0,KTEVQTGGFSKESILPK,11,0,1849.006,0.0,20240922_Eclipse_NEO1_Mueller_MS_TechHub_IMP_THIDDIAXL001_Cas9_PhoX_100ng_FAIMS_002.raw,6788,0.0,Q99ZW2,Q99ZW2,2000.062,K1(PhoX),K11(PhoX),1847.999,-50,HCD,32,"0, 0, 0",0,,1129,1096,451.8,426.31,426.31,T,T,12,1,13,4,0…
False,KYGGFDSPTVAYSVLVVAK-YTSTKEVLDATLIHQSITGLYETR,PhoX,Intra,MS Annika,1238.120403,4,4949.459783,135834,64.7059,0,High,KYGGFDSPTVAYSVLVVAK,1,0,2001.069,0.0,YTSTKEVLDATLIHQSITGLYETR,5,0,2739.426,0.0,20240924_Astral_Neo1_Mueller_MS_TechHub_IMP_THIDDIAXL001_Cas9_PhoX_50ng_FAIMS_002.raw,6671,0.0,Q99ZW2,Q99ZW2,2000.062,K1(PhoX),K5(PhoX),2738.419,-48,HCD,32,"0, 0, 0",0,,1129,1335,426.23,457.34,426.23,…
False,VLPKHSLLYEYFTVYNELTK-SEETITPWNFEEVVDKGASAQSFIER,PhoX,Intra,MS Annika,1127.943467,5,5635.688228,36370,75.0457,0,High,VLPKHSLLYEYFTVYNELTK,4,0,2457.306,0.0,SEETITPWNFEEVVDKGASAQSFIER,16,0,2969.417,0.0,20240922_Eclipse_NEO1_Mueller_MS_TechHub_IMP_THIDDIAXL001_Cas9_PhoX_250ng_FAIMS_001.raw,6794,0.0,Q99ZW2,Q99ZW2,2456.299,K4(PhoX),K16(PhoX),2968.41,-50,HCD,32,"0, 0, 0",0,,506,468,426.14,495.02,4…
False,VLPKHSLLYEYFTVYNELTK-SEETITPWNFEEVVDKGASAQSFIER,PhoX,Intra,MS Annika,1127.943241,5,5635.687097,34030,75.0645,0,High,VLPKHSLLYEYFTVYNELTK,4,0,2457.306,0.0,SEETITPWNFEEVVDKGASAQSFIER,16,0,2969.416,0.0,20240922_Eclipse_NEO1_Mueller_MS_TechHub_IMP_THIDDIAXL001_Cas9_PhoX_100ng_FAIMS_001.raw,6785,0.0,Q99ZW2,Q99ZW2,2456.299,K4(PhoX),K16(PhoX),2968.409,-50,HCD,32,"0, 0, 0",0,,506,468,425.99,514.14,…
False,VLPKHSLLYEYFTVYNELTK-SEETITPWNFEEVVDKGASAQSFIER,PhoX,Intra,MS Annika,1127.943239,5,5635.687091,38545,74.987,0,High,VLPKHSLLYEYFTVYNELTK,4,0,2457.306,0.0,SEETITPWNFEEVVDKGASAQSFIER,16,0,2969.416,0.0,20240922_Eclipse_NEO1_Mueller_MS_TechHub_IMP_THIDDIAXL001_Cas9_PhoX_500ng_FAIMS_001.raw,6803,0.0,Q99ZW2,Q99ZW2,2456.299,K4(PhoX),K16(PhoX),2968.409,-50,HCD,32,"0, 0, 0",0,,506,468,425.73,494.29,4…
False,KSEETITPWNFEEVVDK-VLPKHSLLYEYFTVYNELTK,PhoX,Intra,MS Annika,1180.072648,4,4717.268763,146851,69.742,0,High,KSEETITPWNFEEVVDK,1,0,2050.997,0.0,VLPKHSLLYEYFTVYNELTK,4,0,2457.307,0.0,20240924_Astral_Neo1_Mueller_MS_TechHub_IMP_THIDDIAXL001_Cas9_PhoX_50ng_FAIMS_002.raw,6671,0.0,Q99ZW2,Q99ZW2,2049.99,K1(PhoX),K4(PhoX),2456.3,-48,HCD,32,"0, 0, 0",0,,467,506,425.47,503.5,425.47,T,T,12,1,15,5,0.023…
False,KTEVQTGGFSKESILPK-KYGGFDSPTVAYSVLVVAK,PhoX,Intra,MS Annika,1015.515963,4,4059.042023,28165,59.1891,0,High,KTEVQTGGFSKESILPK,11,0,1849.007,0.0,KYGGFDSPTVAYSVLVVAK,1,0,2001.071,0.0,20240922_Eclipse_NEO1_Mueller_MS_TechHub_IMP_THIDDIAXL001_Cas9_PhoX_250ng_FAIMS_003.raw,6800,0.0,Q99ZW2,Q99ZW2,1847.999,K11(PhoX),K1(PhoX),2000.064,-50,HCD,32,"0, 0, 0",0,,1096,1129,425.22,496.2,425.22,T,T,14,4,13,…
False,ATAKYFFYSNIMNFFK-KRPLIETNGETGEIVWDK,PhoX,Intra,MS Annika,1072.264447,4,4286.035957,36408,70.7943,0,High,ATAKYFFYSNIMNFFK,4,0,1991.972,0.0,KRPLIETNGETGEIVWDK,1,0,2085.099,0.0,20240922_Eclipse_NEO1_Mueller_MS_TechHub_IMP_THIDDIAXL001_Cas9_PhoX_500ng_FAIMS_003.raw,6809,0.0,Q99ZW2,Q99ZW2,1990.965,K4(PhoX),K1(PhoX),2084.092,-50,HCD,32,"0, 0, 0",0,,1031,1058,425.17,436.91,425.17,T,T,13,2,14,1,0.0…
False,ELGSQILKEHPVENTQLQNEK-ELGSQILKEHPVENTQLQNEK,PhoX,Intra,MS Annika,1016.302434,5,5077.483064,88481,45.8208,0,High,ELGSQILKEHPVENTQLQNEK,8,0,2434.257,0.0,ELGSQILKEHPVENTQLQNEK,8,0,2434.261,0.0,20240921_Astral_Neo1_Mueller_MS_TechHub_IMP_THIDDIAXL001_Cas9_PhoX_100ng_FAIMS_001.raw,6644,0.93,Q99ZW2,Q99ZW2,2433.25,K8(PhoX),K8(PhoX),2433.254,-48,HCD,32,"0, 0, 0",0,,789,789,424.78,424.78,424.78,T,T,…
False,KTEVQTGGFSKESILPK-KYGGFDSPTVAYSVLVVAK,PhoX,Intra,MS Annika,1015.516688,4,4059.044923,25065,59.4835,0,High,KTEVQTGGFSKESILPK,11,0,1849.007,0.0,KYGGFDSPTVAYSVLVVAK,1,0,2001.074,0.0,20240922_Eclipse_NEO1_Mueller_MS_TechHub_IMP_THIDDIAXL001_Cas9_PhoX_50ng_FAIMS_002.raw,6779,0.0,Q99ZW2,Q99ZW2,1847.999,K11(PhoX),K1(PhoX),2000.067,-50,HCD,32,"0, 0, 0",0,,1096,1129,424.46,463.93,424.46,T,T,14,4,12,…
False,KTEVQTGGFSKESILPK-KYGGFDSPTVAYSVLVVAK,PhoX,Intra,MS Annika,1015.51603,4,4059.042291,27911,59.2604,0,High,KTEVQTGGFSKESILPK,11,0,1849.007,0.0,KYGGFDSPTVAYSVLVVAK,1,0,2001.071,0.0,20240922_Eclipse_NEO1_Mueller_MS_TechHub_IMP_THIDDIAXL001_Cas9_PhoX_250ng_FAIMS_001.raw,6794,0.0,Q99ZW2,Q99ZW2,1847.999,K11(PhoX),K1(PhoX),2000.064,-50,HCD,32,"0, 0, 0",0,,1096,1129,424.23,541.56,424.23,T,T,13,4,14,…
False,VNTEITKAPLSASMIK-VNTEITKAPLSASMIK,PhoX,Intra,MS Annika,904.466768,4,3614.845243,114590,53.3857,0,High,VNTEITKAPLSASMIK,7,0,1702.941,0.0,VNTEITKAPLSASMIK,7,0,1702.94,0.0,20240924_Astral_Neo1_Mueller_MS_TechHub_IMP_THIDDIAXL001_Cas9_PhoX_250ng_FAIMS_003.raw,6692,0.0,Q99ZW2,Q99ZW2,1701.934,K7(PhoX),K7(PhoX),1701.933,-60,HCD,32,"0, 0, 0",0,,307,307,424.03,424.03,424.03,T,T,13,1,13,1,0.012110974…
False,VLPKHSLLYEYFTVYNELTK-SEETITPWNFEEVVDKGASAQSFIER,PhoX,Intra,MS Annika,1127.944699,5,5635.694391,36634,74.9886,0,High,VLPKHSLLYEYFTVYNELTK,4,0,2457.306,0.0,SEETITPWNFEEVVDKGASAQSFIER,16,0,2969.423,0.0,20240922_Eclipse_NEO1_Mueller_MS_TechHub_IMP_THIDDIAXL001_Cas9_PhoX_250ng_FAIMS_002.raw,6797,0.0,Q99ZW2,Q99ZW2,2456.299,K4(PhoX),K16(PhoX),2968.416,-50,HCD,32,"0, 0, 0",0,,506,468,423.45,488.24,…
False,KSEETITPWNFEEVVDK-KNLIGALLFDSGETAEATR,PhoX,Intra,MS Annika,1067.259681,4,4266.016896,32639,72.1971,0,High,KSEETITPWNFEEVVDK,1,0,2050.997,0.0,KNLIGALLFDSGETAEATR,1,0,2006.056,0.0,20240922_Eclipse_NEO1_Mueller_MS_TechHub_IMP_THIDDIAXL001_Cas9_PhoX_100ng_FAIMS_001.raw,6785,0.0,Q99ZW2,Q99ZW2,2049.99,K1(PhoX),K1(PhoX),2005.048,-50,HCD,32,"0, 0, 0",0,,467,44,423.11,629.44,423.11,T,T,13,1,20,2,0.0…
False,VNTEITKAPLSASMIK-VNTEITKAPLSASMIK,PhoX,Intra,MS Annika,904.466566,4,3614.844434,87219,53.255,0,High,VNTEITKAPLSASMIK,7,0,1702.941,0.0,VNTEITKAPLSASMIK,7,0,1702.939,0.0,20240925_Astral_Neo1_Mueller_MS_TechHub_IMP_THIDDIAXL001_Cas9_PhoX_stepHCD_250ng_FAIMS_001.raw,6740,0.0,Q99ZW2,Q99ZW2,1701.934,K7(PhoX),K7(PhoX),1701.932,-60,HCD,28,"25, 27, 32",0,,307,307,423.05,423.05,423.05,T,T,13,1,13,1,0…
False,VNTEITKAPLSASMIK-VNTEITKAPLSASMIK,PhoX,Intra,MS Annika,904.466436,4,3614.843916,115368,53.2533,0,High,VNTEITKAPLSASMIK,7,0,1702.941,0.0,VNTEITKAPLSASMIK,7,0,1702.939,0.0,20240924_Astral_Neo1_Mueller_MS_TechHub_IMP_THIDDIAXL001_Cas9_PhoX_500ng_FAIMS_001.raw,6695,0.91,Q99ZW2,Q99ZW2,1701.934,K7(PhoX),K7(PhoX),1701.931,-60,HCD,32,"0, 0, 0",0,,307,307,422.99,422.99,422.99,T,T,13,1,13,1,0.0295459…
False,KRPLIETNGETGEIVWDK-ATAKYFFYSNIMNFFK,PhoX,Intra,MS Annika,1072.263396,4,4286.031756,34381,70.6446,0,High,KRPLIETNGETGEIVWDK,1,0,2085.097,0.0,ATAKYFFYSNIMNFFK,4,0,1991.97,0.0,20240922_Eclipse_NEO1_Mueller_MS_TechHub_IMP_THIDDIAXL001_Cas9_PhoX_250ng_FAIMS_002.raw,6797,0.0,Q99ZW2,Q99ZW2,2084.09,K1(PhoX),K4(PhoX),1990.962,-50,HCD,32,"0, 0, 0",0,,1058,1031,433.38,422.79,422.79,T,T,14,1,13,2,7.521…
False,VLPKHSLLYEYFTVYNELTK-SEETITPWNFEEVVDKGASAQSFIER,PhoX,Intra,MS Annika,1127.943361,5,5635.687699,38645,74.9799,0,High,VLPKHSLLYEYFTVYNELTK,4,0,2457.306,0.0,SEETITPWNFEEVVDKGASAQSFIER,16,0,2969.417,0.0,20240922_Eclipse_NEO1_Mueller_MS_TechHub_IMP_THIDDIAXL001_Cas9_PhoX_500ng_FAIMS_002.raw,6806,0.0,Q99ZW2,Q99ZW2,2456.299,K4(PhoX),K16(PhoX),2968.41,-50,HCD,32,"0, 0, 0",0,,506,468,422.6,486.76,42…
False,KTEVQTGGFSKESILPK-KYGGFDSPTVAYSVLVVAK,PhoX,Intra,MS Annika,1015.515955,4,4059.041989,25093,59.5358,0,High,KTEVQTGGFSKESILPK,11,0,1849.007,0.0,KYGGFDSPTVAYSVLVVAK,1,0,2001.071,0.0,20240922_Eclipse_NEO1_Mueller_MS_TechHub_IMP_THIDDIAXL001_Cas9_PhoX_50ng_FAIMS_002.raw,6779,0.0,Q99ZW2,Q99ZW2,1847.999,K11(PhoX),K1(PhoX),2000.064,-50,HCD,32,"0, 0, 0",0,,1096,1129,422.53,440.57,422.53,T,T,13,4,12,…
False,KYGGFDSPTVAYSVLVVAK-KTEVQTGGFSKESILPK,PhoX,Intra,MS Annika,1015.515162,4,4059.038817,122279,56.511,0,High,KYGGFDSPTVAYSVLVVAK,1,0,2001.069,0.0,KTEVQTGGFSKESILPK,11,0,1849.005,0.0,20240924_Astral_Neo1_Mueller_MS_TechHub_IMP_THIDDIAXL001_Cas9_PhoX_250ng_FAIMS_002.raw,6689,0.0,Q99ZW2,Q99ZW2,2000.062,K1(PhoX),K11(PhoX),1847.998,-48,HCD,32,"0, 0, 0",0,,1129,1096,446.28,422.32,422.32,T,T,13,1,14,…
False,VLPKHSLLYEYFTVYNELTK-VNTEITKAPLSASMIK,PhoX,Intra,MS Annika,1093.05817,4,4369.210849,149620,67.0392,0,High,VLPKHSLLYEYFTVYNELTK,4,0,2457.306,0.0,VNTEITKAPLSASMIK,7,0,1702.94,0.0,20240924_Astral_Neo1_Mueller_MS_TechHub_IMP_THIDDIAXL001_Cas9_PhoX_500ng_FAIMS_001.raw,6695,0.0,Q99ZW2,Q99ZW2,2456.299,K4(PhoX),K7(PhoX),1701.933,-48,HCD,32,"0, 0, 0",0,,506,307,481.44,422.19,422.19,T,T,15,3,14,1,0.0…
False,ELGSQILKEHPVENTQLQNEK-ELGSQILKEHPVENTQLQNEK,PhoX,Intra,MS Annika,1016.302046,5,5077.481125,19084,48.1697,0,High,ELGSQILKEHPVENTQLQNEK,8,0,2434.257,0.0,ELGSQILKEHPVENTQLQNEK,8,0,2434.259,0.0,20240922_Eclipse_NEO1_Mueller_MS_TechHub_IMP_THIDDIAXL001_Cas9_PhoX_50ng_FAIMS_003.raw,6782,0.93,Q99ZW2,Q99ZW2,2433.25,K8(PhoX),K8(PhoX),2433.252,-50,HCD,32,"0, 0, 0",0,,789,789,422.0,422.0,422.0,T,T,12,…
False,VLPKHSLLYEYFTVYNELTK-VNTEITKAPLSASMIK,PhoX,Intra,MS Annika,1093.057696,4,4369.208953,148451,67.1391,0,High,VLPKHSLLYEYFTVYNELTK,4,0,2457.306,0.0,VNTEITKAPLSASMIK,7,0,1702.938,0.0,20240924_Astral_Neo1_Mueller_MS_TechHub_IMP_THIDDIAXL001_Cas9_PhoX_250ng_FAIMS_001.raw,6686,0.0,Q99ZW2,Q99ZW2,2456.299,K4(PhoX),K7(PhoX),1701.931,-48,HCD,32,"0, 0, 0",0,,506,307,481.72,421.98,421.98,T,T,13,3,14,1,0…
False,VLPKHSLLYEYFTVYNELTK-KSEETITPWNFEEVVDKGASAQSFIER,PhoX,Intra,MS Annika,1153.562712,5,5763.784457,33013,73.7747,0,High,VLPKHSLLYEYFTVYNELTK,4,0,2457.306,0.0,KSEETITPWNFEEVVDKGASAQSFIER,17,0,3097.514,0.0,20240922_Eclipse_NEO1_Mueller_MS_TechHub_IMP_THIDDIAXL001_Cas9_PhoX_stepHCD_100ng_FAIMS_003.raw,6818,0.0,Q99ZW2,Q99ZW2,2456.299,K4(PhoX),K17(PhoX),3096.506,-50,HCD,28,"25, 27, 32",0,,506,467,4…
False,ATAKYFFYSNIMNFFK-KRPLIETNGETGEIVWDK,PhoX,Intra,MS Annika,1072.264123,4,4286.034662,34395,70.6055,0,High,ATAKYFFYSNIMNFFK,4,0,1991.972,0.0,KRPLIETNGETGEIVWDK,1,0,2085.098,0.0,20240922_Eclipse_NEO1_Mueller_MS_TechHub_IMP_THIDDIAXL001_Cas9_PhoX_250ng_FAIMS_003.raw,6800,0.0,Q99ZW2,Q99ZW2,1990.965,K4(PhoX),K1(PhoX),2084.09,-50,HCD,32,"0, 0, 0",0,,1031,1058,420.8,435.51,420.8,T,T,12,2,12,1,0.0442…
False,VLPKHSLLYEYFTVYNELTK-SEETITPWNFEEVVDKGASAQSFIER,PhoX,Intra,MS Annika,1127.944163,5,5635.691708,156877,71.7917,0,High,VLPKHSLLYEYFTVYNELTK,4,0,2457.306,0.0,SEETITPWNFEEVVDKGASAQSFIER,16,0,2969.421,0.0,20240924_Astral_Neo1_Mueller_MS_TechHub_IMP_THIDDIAXL001_Cas9_PhoX_100ng_FAIMS_001.raw,6677,0.0,Q99ZW2,Q99ZW2,2456.299,K4(PhoX),K16(PhoX),2968.414,-48,HCD,32,"0, 0, 0",0,,506,468,420.61,485.12,…
False,VLPKHSLLYEYFTVYNELTK-KSEETITPWNFEEVVDKGASAQSFIER,PhoX,Intra,MS Annika,1153.562787,5,5763.78483,156604,69.9737,0,High,VLPKHSLLYEYFTVYNELTK,4,0,2457.306,0.0,KSEETITPWNFEEVVDKGASAQSFIER,17,0,3097.514,0.0,20240924_Astral_Neo1_Mueller_MS_TechHub_IMP_THIDDIAXL001_Cas9_PhoX_500ng_FAIMS_002.raw,6698,0.0,Q99ZW2,Q99ZW2,2456.299,K4(PhoX),K17(PhoX),3096.507,-48,HCD,32,"0, 0, 0",0,,506,467,420.57,656.16…
False,KYPKLESEFVYGDYK-ATAKYFFYSNIMNFFK,PhoX,Intra,MS Annika,1017.473288,4,4066.871324,31010,71.3734,0,High,KYPKLESEFVYGDYK,4,0,1865.932,0.0,ATAKYFFYSNIMNFFK,4,0,1991.975,0.0,20240922_Eclipse_NEO1_Mueller_MS_TechHub_IMP_THIDDIAXL001_Cas9_PhoX_50ng_FAIMS_003.raw,6782,0.0,Q99ZW2,Q99ZW2,1864.925,K4(PhoX),K4(PhoX),1990.968,-50,HCD,32,"0, 0, 0",0,,999,1031,420.33,426.62,420.33,T,T,11,2,11,2,0.114839677…
False,YTSTKEVLDATLIHQSITGLYETR-KYGGFDSPTVAYSVLVVAK,PhoX,Intra,MS Annika,1238.119339,4,4949.455525,141751,64.3937,0,High,YTSTKEVLDATLIHQSITGLYETR,5,0,2739.42,0.0,KYGGFDSPTVAYSVLVVAK,1,0,2001.071,0.0,20240924_Astral_Neo1_Mueller_MS_TechHub_IMP_THIDDIAXL001_Cas9_PhoX_250ng_FAIMS_001.raw,6686,0.0,Q99ZW2,Q99ZW2,2738.413,K5(PhoX),K1(PhoX),2000.064,-48,HCD,32,"0, 0, 0",0,,1335,1129,420.27,542.39,420.27,…
False,KYGGFDSPTVAYSVLVVAK-KTEVQTGGFSKESILPK,PhoX,Intra,MS Annika,1015.514324,4,4059.035465,29773,59.0808,0,High,KYGGFDSPTVAYSVLVVAK,1,0,2001.069,0.0,KTEVQTGGFSKESILPK,11,0,1849.002,0.0,20240922_Eclipse_NEO1_Mueller_MS_TechHub_IMP_THIDDIAXL001_Cas9_PhoX_500ng_FAIMS_002.raw,6806,0.0,Q99ZW2,Q99ZW2,2000.062,K1(PhoX),K11(PhoX),1847.994,-50,HCD,32,"0, 0, 0",0,,1129,1096,446.75,420.17,420.17,T,T,13,1,14…
False,SEETITPWNFEEVVDKGASAQSFIER-VLPKHSLLYEYFTVYNELTK,PhoX,Intra,MS Annika,1127.94266,5,5635.684195,130220,71.8801,0,High,SEETITPWNFEEVVDKGASAQSFIER,16,0,2969.416,0.0,VLPKHSLLYEYFTVYNELTK,4,0,2457.303,0.0,20240924_Astral_Neo1_Mueller_MS_TechHub_IMP_THIDDIAXL001_Cas9_PhoX_10ng_FAIMS_001.raw,6659,0.0,Q99ZW2,Q99ZW2,2968.409,K16(PhoX),K4(PhoX),2456.296,-48,HCD,32,"0, 0, 0",0,,468,506,512.78,419.82,41…
False,KNLIGALLFDSGETAEATR-KSEETITPWNFEEVVDK,PhoX,Intra,MS Annika,1067.259404,4,4266.015788,37090,72.0443,0,High,KNLIGALLFDSGETAEATR,1,0,2006.055,0.0,KSEETITPWNFEEVVDK,1,0,2050.996,0.0,20240922_Eclipse_NEO1_Mueller_MS_TechHub_IMP_THIDDIAXL001_Cas9_PhoX_500ng_FAIMS_002.raw,6806,0.0,Q99ZW2,Q99ZW2,2005.048,K1(PhoX),K1(PhoX),2049.989,-50,HCD,32,"0, 0, 0",0,,44,467,621.99,419.51,419.51,T,T,19,1,13,1,0.…
False,KTEVQTGGFSKESILPK-KYGGFDSPTVAYSVLVVAK,PhoX,Intra,MS Annika,1015.515373,4,4059.039661,122715,56.197,0,High,KTEVQTGGFSKESILPK,11,0,1849.007,0.0,KYGGFDSPTVAYSVLVVAK,1,0,2001.069,0.0,20240924_Astral_Neo1_Mueller_MS_TechHub_IMP_THIDDIAXL001_Cas9_PhoX_500ng_FAIMS_003.raw,6701,0.0,Q99ZW2,Q99ZW2,1847.999,K11(PhoX),K1(PhoX),2000.061,-48,HCD,32,"0, 0, 0",0,,1096,1129,422.63,419.09,419.09,T,T,14,4,13,…
False,VNTEITKAPLSASMIK-VLPKHSLLYEYFTVYNELTK,PhoX,Intra,MS Annika,1093.058951,4,4369.213974,146671,67.346,0,High,VNTEITKAPLSASMIK,7,0,1702.941,0.0,VLPKHSLLYEYFTVYNELTK,4,0,2457.309,0.0,20240924_Astral_Neo1_Mueller_MS_TechHub_IMP_THIDDIAXL001_Cas9_PhoX_100ng_FAIMS_002.raw,6680,0.0,Q99ZW2,Q99ZW2,1701.934,K7(PhoX),K4(PhoX),2456.301,-48,HCD,32,"0, 0, 0",0,,307,506,419.06,444.23,419.06,T,T,13,1,15,5,0.…
False,KNLIGALLFDSGETAEATR-VNTEITKAPLSASMIK,PhoX,Intra,MS Annika,980.24519,4,3917.958931,143568,64.5715,0,High,KNLIGALLFDSGETAEATR,1,0,2006.055,0.0,VNTEITKAPLSASMIK,7,0,1702.939,0.0,20240924_Astral_Neo1_Mueller_MS_TechHub_IMP_THIDDIAXL001_Cas9_PhoX_500ng_FAIMS_001.raw,6695,0.0,Q99ZW2,Q99ZW2,2005.048,K1(PhoX),K7(PhoX),1701.932,-60,HCD,32,"0, 0, 0",0,,44,307,477.36,418.91,418.91,T,T,13,1,13,1,0.0595…
False,ELGSQILKEHPVENTQLQNEK-ELGSQILKEHPVENTQLQNEK,PhoX,Intra,MS Annika,1016.301997,5,5077.480881,20056,48.0217,0,High,ELGSQILKEHPVENTQLQNEK,8,0,2434.257,0.0,ELGSQILKEHPVENTQLQNEK,8,0,2434.259,0.0,20240922_Eclipse_NEO1_Mueller_MS_TechHub_IMP_THIDDIAXL001_Cas9_PhoX_100ng_FAIMS_003.raw,6791,0.96,Q99ZW2,Q99ZW2,2433.25,K8(PhoX),K8(PhoX),2433.252,-60,HCD,32,"0, 0, 0",0,,789,789,418.49,418.49,418.49,T,T…
False,KSEETITPWNFEEVVDK-VNTEITKAPLSASMIK,PhoX,Intra,MS Annika,991.480946,4,3962.901953,99537,59.3835,0,High,KSEETITPWNFEEVVDK,1,0,2050.997,0.0,VNTEITKAPLSASMIK,7,0,1702.941,0.0,20240925_Astral_Neo1_Mueller_MS_TechHub_IMP_THIDDIAXL001_Cas9_PhoX_stepHCD_500ng_FAIMS_002.raw,6752,0.0,Q99ZW2,Q99ZW2,2049.99,K1(PhoX),K7(PhoX),1701.933,-48,HCD,28,"25, 27, 32",0,,467,307,436.5,417.98,417.98,T,T,13,1,15,1,…
False,VLPKHSLLYEYFTVYNELTK-KSEETITPWNFEEVVDKGASAQSFIER,PhoX,Intra,MS Annika,961.470056,6,5763.783954,37768,73.3193,0,High,VLPKHSLLYEYFTVYNELTK,4,0,2457.306,0.0,KSEETITPWNFEEVVDKGASAQSFIER,17,0,3097.513,0.0,20240922_Eclipse_NEO1_Mueller_MS_TechHub_IMP_THIDDIAXL001_Cas9_PhoX_500ng_FAIMS_002.raw,6806,0.0,Q99ZW2,Q99ZW2,2456.299,K4(PhoX),K17(PhoX),3096.506,-50,HCD,32,"0, 0, 0",0,,506,467,417.68,851.19…
False,KTEVQTGGFSKESILPK-KYGGFDSPTVAYSVLVVAK,PhoX,Intra,MS Annika,1015.515825,4,4059.04147,26259,59.35,0,High,KTEVQTGGFSKESILPK,11,0,1849.007,0.0,KYGGFDSPTVAYSVLVVAK,1,0,2001.07,0.0,20240922_Eclipse_NEO1_Mueller_MS_TechHub_IMP_THIDDIAXL001_Cas9_PhoX_100ng_FAIMS_003.raw,6791,0.0,Q99ZW2,Q99ZW2,1847.999,K11(PhoX),K1(PhoX),2000.063,-50,HCD,32,"0, 0, 0",0,,1096,1129,417.59,488.45,417.59,T,T,14,4,13,2,0…
False,VLPKHSLLYEYFTVYNELTK-ELGSQILKEHPVENTQLQNEK,PhoX,Intra,MS Annika,1020.911518,5,5100.528485,33485,65.4561,0,High,VLPKHSLLYEYFTVYNELTK,4,0,2457.306,0.0,ELGSQILKEHPVENTQLQNEK,8,0,2434.258,0.0,20240922_Eclipse_NEO1_Mueller_MS_TechHub_IMP_THIDDIAXL001_Cas9_PhoX_500ng_FAIMS_002.raw,6806,0.0,Q99ZW2,Q99ZW2,2456.299,K4(PhoX),K8(PhoX),2433.25,-50,HCD,32,"0, 0, 0",0,,506,789,417.54,426.52,417.54,T,T,12…
False,VLPKHSLLYEYFTVYNELTK-VNTEITKAPLSASMIK,PhoX,Intra,MS Annika,1093.05829,4,4369.211329,146544,67.318,0,High,VLPKHSLLYEYFTVYNELTK,4,0,2457.306,0.0,VNTEITKAPLSASMIK,7,0,1702.94,0.0,20240924_Astral_Neo1_Mueller_MS_TechHub_IMP_THIDDIAXL001_Cas9_PhoX_100ng_FAIMS_003.raw,6683,0.0,Q99ZW2,Q99ZW2,2456.299,K4(PhoX),K7(PhoX),1701.933,-48,HCD,32,"0, 0, 0",0,,506,307,442.99,417.1,417.1,T,T,15,3,15,1,0.0245…
False,KYGGFDSPTVAYSVLVVAK-KTEVQTGGFSKESILPK,PhoX,Intra,MS Annika,1015.515187,4,4059.03892,120925,56.6862,0,High,KYGGFDSPTVAYSVLVVAK,1,0,2001.069,0.0,KTEVQTGGFSKESILPK,11,0,1849.005,0.0,20240924_Astral_Neo1_Mueller_MS_TechHub_IMP_THIDDIAXL001_Cas9_PhoX_100ng_FAIMS_003.raw,6683,0.0,Q99ZW2,Q99ZW2,2000.062,K1(PhoX),K11(PhoX),1847.998,-48,HCD,32,"0, 0, 0",0,,1129,1096,432.74,417.08,417.08,T,T,11,1,15,…
False,TEVQTGGFSKESILPK-EDIQKAQVSGQGDSLHEHIANLAGSPAIK,PhoX,Intra,MS Annika,989.487813,5,4943.409958,100696,47.7819,0,High,TEVQTGGFSKESILPK,10,0,1720.912,0.0,EDIQKAQVSGQGDSLHEHIANLAGSPAIK,5,0,3013.534,0.0,20240924_Astral_Neo1_Mueller_MS_TechHub_IMP_THIDDIAXL001_Cas9_PhoX_250ng_FAIMS_003.raw,6692,0.0,Q99ZW2,Q99ZW2,1719.904,K10(PhoX),K5(PhoX),3012.527,-48,HCD,32,"0, 0, 0",0,,1097,705,416.98,536.04,41…
False,KTEVQTGGFSKESILPK-KYGGFDSPTVAYSVLVVAK,PhoX,Intra,MS Annika,1015.515726,4,4059.041076,27885,59.2131,0,High,KTEVQTGGFSKESILPK,11,0,1849.007,0.0,KYGGFDSPTVAYSVLVVAK,1,0,2001.07,0.0,20240922_Eclipse_NEO1_Mueller_MS_TechHub_IMP_THIDDIAXL001_Cas9_PhoX_250ng_FAIMS_001.raw,6794,0.0,Q99ZW2,Q99ZW2,1847.999,K11(PhoX),K1(PhoX),2000.063,-50,HCD,32,"0, 0, 0",0,,1096,1129,416.36,535.92,416.36,T,T,13,4,14,…
False,KTEVQTGGFSKESILPK-KYGGFDSPTVAYSVLVVAK,PhoX,Intra,MS Annika,1015.516603,4,4059.044582,29622,59.0594,0,High,KTEVQTGGFSKESILPK,11,0,1849.007,0.0,KYGGFDSPTVAYSVLVVAK,1,0,2001.073,0.0,20240922_Eclipse_NEO1_Mueller_MS_TechHub_IMP_THIDDIAXL001_Cas9_PhoX_500ng_FAIMS_001.raw,6803,0.0,Q99ZW2,Q99ZW2,1847.999,K11(PhoX),K1(PhoX),2000.066,-50,HCD,32,"0, 0, 0",0,,1096,1129,416.15,463.89,416.15,T,T,13,4,13…
False,YTSTKEVLDATLIHQSITGLYETR-KYGGFDSPTVAYSVLVVAK,PhoX,Intra,MS Annika,1238.118986,4,4949.454115,140241,64.6281,0,High,YTSTKEVLDATLIHQSITGLYETR,5,0,2739.42,0.0,KYGGFDSPTVAYSVLVVAK,1,0,2001.07,0.0,20240924_Astral_Neo1_Mueller_MS_TechHub_IMP_THIDDIAXL001_Cas9_PhoX_100ng_FAIMS_001.raw,6677,0.0,Q99ZW2,Q99ZW2,2738.413,K5(PhoX),K1(PhoX),2000.062,-48,HCD,32,"0, 0, 0",0,,1335,1129,416.14,517.05,416.14,T…
False,KVLSMPQVNIVK-KVLSMPQVNIVK,PhoX,Intra,MS Annika,730.902251,4,2920.587174,119181,55.9801,0,High,KVLSMPQVNIVK,1,0,1355.808,0.0,KVLSMPQVNIVK,1,0,1355.815,0.0,20240924_Astral_Neo1_Mueller_MS_TechHub_IMP_THIDDIAXL001_Cas9_PhoX_100ng_FAIMS_002.raw,6680,0.0,Q99ZW2,Q99ZW2,1354.801,K1(PhoX),K1(PhoX),1354.807,-48,HCD,32,"0, 0, 0",0,,1084,1084,415.86,415.86,415.86,T,T,14,3,14,3,0.03198215833329954,2679…
False,KYPKLESEFVYGDYK-ATAKYFFYSNIMNFFK,PhoX,Intra,MS Annika,1017.47293,4,4066.86989,32332,71.1531,0,High,KYPKLESEFVYGDYK,4,0,1865.932,0.0,ATAKYFFYSNIMNFFK,4,0,1991.973,0.0,20240922_Eclipse_NEO1_Mueller_MS_TechHub_IMP_THIDDIAXL001_Cas9_PhoX_100ng_FAIMS_002.raw,6788,0.0,Q99ZW2,Q99ZW2,1864.925,K4(PhoX),K4(PhoX),1990.966,-60,HCD,32,"0, 0, 0",0,,999,1031,415.85,438.08,415.85,T,T,11,2,12,2,0.4330099882…
False,VNTEITKAPLSASMIK-VNTEITKAPLSASMIK,PhoX,Intra,MS Annika,904.467253,4,3614.847183,21224,56.6564,0,High,VNTEITKAPLSASMIK,7,0,1702.941,0.0,VNTEITKAPLSASMIK,7,0,1702.942,0.0,20240922_Eclipse_NEO1_Mueller_MS_TechHub_IMP_THIDDIAXL001_Cas9_PhoX_10ng_FAIMS_002.raw,6770,0.0,Q99ZW2,Q99ZW2,1701.934,K7(PhoX),K7(PhoX),1701.935,-60,HCD,32,"0, 0, 0",0,,307,307,415.58,415.58,415.58,T,T,10,1,10,1,0.005640943…
False,KTEVQTGGFSKESILPK-KYGGFDSPTVAYSVLVVAK,PhoX,Intra,MS Annika,1015.515726,4,4059.041073,25113,59.5232,0,High,KTEVQTGGFSKESILPK,11,0,1849.007,0.0,KYGGFDSPTVAYSVLVVAK,1,0,2001.07,0.0,20240922_Eclipse_NEO1_Mueller_MS_TechHub_IMP_THIDDIAXL001_Cas9_PhoX_50ng_FAIMS_003.raw,6782,0.0,Q99ZW2,Q99ZW2,1847.999,K11(PhoX),K1(PhoX),2000.063,-50,HCD,32,"0, 0, 0",0,,1096,1129,415.56,478.94,415.56,T,T,13,4,12,2…
False,KSEETITPWNFEEVVDKGASAQSFIER-VLPKHSLLYEYFTVYNELTK,PhoX,Intra,MS Annika,961.469587,6,5763.781138,35499,73.3519,0,High,KSEETITPWNFEEVVDKGASAQSFIER,17,0,3097.511,0.0,VLPKHSLLYEYFTVYNELTK,4,0,2457.305,0.0,20240922_Eclipse_NEO1_Mueller_MS_TechHub_IMP_THIDDIAXL001_Cas9_PhoX_250ng_FAIMS_001.raw,6794,0.0,Q99ZW2,Q99ZW2,3096.504,K17(PhoX),K4(PhoX),2456.298,-50,HCD,32,"0, 0, 0",0,,467,506,894.14,415.21…
False,KYPKLESEFVYGDYK-ATAKYFFYSNIMNFFK,PhoX,Intra,MS Annika,1017.472922,4,4066.869859,30986,71.3244,0,High,KYPKLESEFVYGDYK,4,0,1865.932,0.0,ATAKYFFYSNIMNFFK,4,0,1991.973,0.0,20240922_Eclipse_NEO1_Mueller_MS_TechHub_IMP_THIDDIAXL001_Cas9_PhoX_50ng_FAIMS_003.raw,6782,0.0,Q99ZW2,Q99ZW2,1864.925,K4(PhoX),K4(PhoX),1990.966,-50,HCD,32,"0, 0, 0",0,,999,1031,415.07,433.88,415.07,T,T,11,2,12,2,0.163839677…
False,VLPKHSLLYEYFTVYNELTK-KSEETITPWNFEEVVDKGASAQSFIER,PhoX,Intra,MS Annika,961.47109,6,5763.790157,37829,73.4798,0,High,VLPKHSLLYEYFTVYNELTK,4,0,2457.306,0.0,KSEETITPWNFEEVVDKGASAQSFIER,17,0,3097.519,0.0,20240922_Eclipse_NEO1_Mueller_MS_TechHub_IMP_THIDDIAXL001_Cas9_PhoX_500ng_FAIMS_003.raw,6809,0.0,Q99ZW2,Q99ZW2,2456.299,K4(PhoX),K17(PhoX),3096.512,-50,HCD,32,"0, 0, 0",0,,506,467,414.84,682.87,…
False,KTEVQTGGFSKESILPK-KYGGFDSPTVAYSVLVVAK,PhoX,Intra,MS Annika,1015.51567,4,4059.040851,29808,59.2002,0,High,KTEVQTGGFSKESILPK,11,0,1849.007,0.0,KYGGFDSPTVAYSVLVVAK,1,0,2001.07,0.0,20240922_Eclipse_NEO1_Mueller_MS_TechHub_IMP_THIDDIAXL001_Cas9_PhoX_500ng_FAIMS_003.raw,6809,0.0,Q99ZW2,Q99ZW2,1847.999,K11(PhoX),K1(PhoX),2000.062,-50,HCD,32,"0, 0, 0",0,,1096,1129,414.4,540.3,414.4,T,T,13,4,13,2,0.…
False,KTEVQTGGFSKESILPK-KYGGFDSPTVAYSVLVVAK,PhoX,Intra,MS Annika,1015.516817,4,4059.045437,28141,59.1477,0,High,KTEVQTGGFSKESILPK,11,0,1849.007,0.0,KYGGFDSPTVAYSVLVVAK,1,0,2001.074,0.0,20240922_Eclipse_NEO1_Mueller_MS_TechHub_IMP_THIDDIAXL001_Cas9_PhoX_250ng_FAIMS_003.raw,6800,0.0,Q99ZW2,Q99ZW2,1847.999,K11(PhoX),K1(PhoX),2000.067,-50,HCD,32,"0, 0, 0",0,,1096,1129,414.0,505.54,414.0,T,T,14,4,15,2…
False,VLPKHSLLYEYFTVYNELTK-KSEETITPWNFEEVVDKGASAQSFIER,PhoX,Intra,MS Annika,961.47063,6,5763.787396,35807,73.3219,0,High,VLPKHSLLYEYFTVYNELTK,4,0,2457.306,0.0,KSEETITPWNFEEVVDKGASAQSFIER,17,0,3097.516,0.0,20240922_Eclipse_NEO1_Mueller_MS_TechHub_IMP_THIDDIAXL001_Cas9_PhoX_250ng_FAIMS_003.raw,6800,0.0,Q99ZW2,Q99ZW2,2456.299,K4(PhoX),K17(PhoX),3096.509,-50,HCD,32,"0, 0, 0",0,,506,467,413.92,808.39,…
False,ATAKYFFYSNIMNFFK-KRPLIETNGETGEIVWDK,PhoX,Intra,MS Annika,1072.263645,4,4286.03275,36218,70.6114,0,High,ATAKYFFYSNIMNFFK,4,0,1991.972,0.0,KRPLIETNGETGEIVWDK,1,0,2085.096,0.0,20240922_Eclipse_NEO1_Mueller_MS_TechHub_IMP_THIDDIAXL001_Cas9_PhoX_500ng_FAIMS_001.raw,6803,0.0,Q99ZW2,Q99ZW2,1990.965,K4(PhoX),K1(PhoX),2084.089,-50,HCD,32,"0, 0, 0",0,,1031,1058,431.15,413.8,413.8,T,T,13,2,13,1,0.0512…
False,KRPLIETNGETGEIVWDK-ATAKYFFYSNIMNFFK,PhoX,Intra,MS Annika,1072.264619,4,4286.036647,36311,70.5658,0,High,KRPLIETNGETGEIVWDK,1,0,2085.097,0.0,ATAKYFFYSNIMNFFK,4,0,1991.975,0.0,20240922_Eclipse_NEO1_Mueller_MS_TechHub_IMP_THIDDIAXL001_Cas9_PhoX_500ng_FAIMS_002.raw,6806,0.0,Q99ZW2,Q99ZW2,2084.09,K1(PhoX),K4(PhoX),1990.967,-50,HCD,32,"0, 0, 0",0,,1058,1031,413.74,425.56,413.74,T,T,13,1,13,2,0.00…
False,KVLSMPQVNIVK-KVLSMPQVNIVK,PhoX,Intra,MS Annika,730.900415,4,2920.579832,25649,58.7355,0,High,KVLSMPQVNIVK,1,0,1355.808,0.0,KVLSMPQVNIVK,1,0,1355.807,0.0,20240922_Eclipse_NEO1_Mueller_MS_TechHub_IMP_THIDDIAXL001_Cas9_PhoX_100ng_FAIMS_001.raw,6785,0.0,Q99ZW2,Q99ZW2,1354.801,K1(PhoX),K1(PhoX),1354.8,-50,HCD,32,"0, 0, 0",0,,1084,1084,413.63,413.63,413.63,T,T,13,3,13,3,Not matched,Not matched,No…
False,VNTEITKAPLSASMIK-KSEETITPWNFEEVVDK,PhoX,Intra,MS Annika,991.480443,4,3962.899943,124100,60.1119,0,High,VNTEITKAPLSASMIK,7,0,1702.941,0.0,KSEETITPWNFEEVVDK,1,0,2050.995,0.0,20240924_Astral_Neo1_Mueller_MS_TechHub_IMP_THIDDIAXL001_Cas9_PhoX_50ng_FAIMS_003.raw,6674,0.0,Q99ZW2,Q99ZW2,1701.934,K7(PhoX),K1(PhoX),2049.987,-48,HCD,32,"0, 0, 0",0,,307,467,430.27,413.47,413.47,T,T,15,1,14,1,0.0580116…
False,VLPKHSLLYEYFTVYNELTK-KSEETITPWNFEEVVDKGASAQSFIER,PhoX,Intra,MS Annika,961.469837,6,5763.782638,35828,73.3619,0,High,VLPKHSLLYEYFTVYNELTK,4,0,2457.306,0.0,KSEETITPWNFEEVVDKGASAQSFIER,17,0,3097.512,0.0,20240922_Eclipse_NEO1_Mueller_MS_TechHub_IMP_THIDDIAXL001_Cas9_PhoX_250ng_FAIMS_003.raw,6800,0.0,Q99ZW2,Q99ZW2,2456.299,K4(PhoX),K17(PhoX),3096.504,-50,HCD,32,"0, 0, 0",0,,506,467,413.29,726.77…
False,VLPKHSLLYEYFTVYNELTK-KSEETITPWNFEEVVDKGASAQSFIER,PhoX,Intra,MS Annika,961.470239,6,5763.785054,33559,73.4017,0,High,VLPKHSLLYEYFTVYNELTK,4,0,2457.306,0.0,KSEETITPWNFEEVVDKGASAQSFIER,17,0,3097.514,0.0,20240922_Eclipse_NEO1_Mueller_MS_TechHub_IMP_THIDDIAXL001_Cas9_PhoX_100ng_FAIMS_003.raw,6791,0.0,Q99ZW2,Q99ZW2,2456.299,K4(PhoX),K17(PhoX),3096.507,-50,HCD,32,"0, 0, 0",0,,506,467,413.09,772.81…
False,KYPKLESEFVYGDYK-ATAKYFFYSNIMNFFK,PhoX,Intra,MS Annika,1017.472515,4,4066.868229,32442,71.1458,0,High,KYPKLESEFVYGDYK,4,0,1865.932,0.0,ATAKYFFYSNIMNFFK,4,0,1991.972,0.0,20240922_Eclipse_NEO1_Mueller_MS_TechHub_IMP_THIDDIAXL001_Cas9_PhoX_100ng_FAIMS_003.raw,6791,0.0,Q99ZW2,Q99ZW2,1864.925,K4(PhoX),K4(PhoX),1990.964,-60,HCD,32,"0, 0, 0",0,,999,1031,443.7,412.68,412.68,T,T,11,2,12,2,1.906263587…
False,KYGGFDSPTVAYSVLVVAK-YTSTKEVLDATLIHQSITGLYETR,PhoX,Intra,MS Annika,1238.118246,4,4949.451156,104925,64.4615,0,High,KYGGFDSPTVAYSVLVVAK,1,0,2001.069,0.0,YTSTKEVLDATLIHQSITGLYETR,5,0,2739.417,0.0,20240925_Astral_Neo1_Mueller_MS_TechHub_IMP_THIDDIAXL001_Cas9_PhoX_stepHCD_50ng_FAIMS_002.raw,6725,0.0,Q99ZW2,Q99ZW2,2000.062,K1(PhoX),K5(PhoX),2738.41,-48,HCD,28,"25, 27, 32",0,,1129,1335,472.6,412.4…
False,KSEETITPWNFEEVVDK-KNLIGALLFDSGETAEATR,PhoX,Intra,MS Annika,1067.259778,4,4266.017282,116845,68.7611,0,High,KSEETITPWNFEEVVDK,1,0,2050.997,0.0,KNLIGALLFDSGETAEATR,1,0,2006.056,0.0,20240925_Astral_Neo1_Mueller_MS_TechHub_IMP_THIDDIAXL001_Cas9_PhoX_stepHCD_500ng_FAIMS_001.raw,6749,0.0,Q99ZW2,Q99ZW2,2049.99,K1(PhoX),K1(PhoX),2005.049,-48,HCD,28,"25, 27, 32",0,,467,44,412.29,541.36,412.29,T,T,14…
False,VLPKHSLLYEYFTVYNELTK-SEETITPWNFEEVVDKGASAQSFIER,PhoX,Intra,MS Annika,1127.943728,5,5635.689532,38671,75.0301,0,High,VLPKHSLLYEYFTVYNELTK,4,0,2457.306,0.0,SEETITPWNFEEVVDKGASAQSFIER,16,0,2969.419,0.0,20240922_Eclipse_NEO1_Mueller_MS_TechHub_IMP_THIDDIAXL001_Cas9_PhoX_500ng_FAIMS_002.raw,6806,0.0,Q99ZW2,Q99ZW2,2456.299,K4(PhoX),K16(PhoX),2968.411,-50,HCD,32,"0, 0, 0",0,,506,468,411.98,494.48,…
False,ATAKYFFYSNIMNFFK-KYPKLESEFVYGDYK,PhoX,Intra,MS Annika,1017.472839,4,4066.869528,32148,71.1968,0,High,ATAKYFFYSNIMNFFK,4,0,1991.972,0.0,KYPKLESEFVYGDYK,4,0,1865.933,0.0,20240922_Eclipse_NEO1_Mueller_MS_TechHub_IMP_THIDDIAXL001_Cas9_PhoX_100ng_FAIMS_001.raw,6785,0.0,Q99ZW2,Q99ZW2,1990.965,K4(PhoX),K4(PhoX),1864.925,-60,HCD,32,"0, 0, 0",0,,1031,999,411.67,413.07,411.67,T,T,12,2,11,2,0.26734638…
False,VLPKHSLLYEYFTVYNELTK-SEETITPWNFEEVVDKGASAQSFIER,PhoX,Intra,MS Annika,1127.943482,5,5635.688305,34049,75.1051,0,High,VLPKHSLLYEYFTVYNELTK,4,0,2457.306,0.0,SEETITPWNFEEVVDKGASAQSFIER,16,0,2969.417,0.0,20240922_Eclipse_NEO1_Mueller_MS_TechHub_IMP_THIDDIAXL001_Cas9_PhoX_100ng_FAIMS_001.raw,6785,0.0,Q99ZW2,Q99ZW2,2456.299,K4(PhoX),K16(PhoX),2968.41,-50,HCD,32,"0, 0, 0",0,,506,468,411.52,492.25,4…
False,KYPKLESEFVYGDYK-ATAKYFFYSNIMNFFK,PhoX,Intra,MS Annika,1017.473254,4,4066.871187,34296,71.0398,0,High,KYPKLESEFVYGDYK,4,0,1865.932,0.0,ATAKYFFYSNIMNFFK,4,0,1991.975,0.0,20240922_Eclipse_NEO1_Mueller_MS_TechHub_IMP_THIDDIAXL001_Cas9_PhoX_250ng_FAIMS_001.raw,6794,0.0,Q99ZW2,Q99ZW2,1864.925,K4(PhoX),K4(PhoX),1990.967,-60,HCD,32,"0, 0, 0",0,,999,1031,411.21,415.13,411.21,T,T,11,2,12,2,0.17529942…
False,KNLIGALLFDSGETAEATR-KSEETITPWNFEEVVDK,PhoX,Intra,MS Annika,1067.259461,4,4266.016013,112827,68.9146,0,High,KNLIGALLFDSGETAEATR,1,0,2006.055,0.0,KSEETITPWNFEEVVDK,1,0,2050.996,0.0,20240925_Astral_Neo1_Mueller_MS_TechHub_IMP_THIDDIAXL001_Cas9_PhoX_stepHCD_50ng_FAIMS_003.raw,6728,0.0,Q99ZW2,Q99ZW2,2005.048,K1(PhoX),K1(PhoX),2049.989,-48,HCD,28,"25, 27, 32",0,,44,467,485.85,410.83,410.83,T,T,14…
False,ATAKYFFYSNIMNFFK-KYPKLESEFVYGDYK,PhoX,Intra,MS Annika,1017.472698,4,4066.868963,32485,71.231,0,High,ATAKYFFYSNIMNFFK,4,0,1991.972,0.0,KYPKLESEFVYGDYK,4,0,1865.932,0.0,20240922_Eclipse_NEO1_Mueller_MS_TechHub_IMP_THIDDIAXL001_Cas9_PhoX_100ng_FAIMS_003.raw,6791,0.0,Q99ZW2,Q99ZW2,1990.965,K4(PhoX),K4(PhoX),1864.925,-50,HCD,32,"0, 0, 0",0,,1031,999,410.6,415.9,410.6,T,T,11,2,13,2,0.122707168800…
False,VNTEITKAPLSASMIK-VNTEITKAPLSASMIK,PhoX,Intra,MS Annika,904.467016,4,3614.846236,92452,53.8386,0,High,VNTEITKAPLSASMIK,7,0,1702.941,0.0,VNTEITKAPLSASMIK,7,0,1702.941,0.0,20240924_Astral_Neo1_Mueller_MS_TechHub_IMP_THIDDIAXL001_Cas9_PhoX_10ng_FAIMS_001.raw,6659,0.94,Q99ZW2,Q99ZW2,1701.934,K7(PhoX),K7(PhoX),1701.934,-60,HCD,32,"0, 0, 0",0,,307,307,410.39,410.39,410.39,T,T,12,1,12,1,0.026577650…
False,VLPKHSLLYEYFTVYNELTK-SEETITPWNFEEVVDKGASAQSFIER,PhoX,Intra,MS Annika,1127.943485,5,5635.68832,38571,75.0363,0,High,VLPKHSLLYEYFTVYNELTK,4,0,2457.306,0.0,SEETITPWNFEEVVDKGASAQSFIER,16,0,2969.417,0.0,20240922_Eclipse_NEO1_Mueller_MS_TechHub_IMP_THIDDIAXL001_Cas9_PhoX_500ng_FAIMS_001.raw,6803,0.0,Q99ZW2,Q99ZW2,2456.299,K4(PhoX),K16(PhoX),2968.41,-50,HCD,32,"0, 0, 0",0,,506,468,410.33,507.4,410…
False,VNTEITKAPLSASMIK-KNLIGALLFDSGETAEATR,PhoX,Intra,MS Annika,980.245793,4,3917.961342,30335,67.2627,0,High,VNTEITKAPLSASMIK,7,0,1702.941,0.0,KNLIGALLFDSGETAEATR,1,0,2006.056,0.0,20240922_Eclipse_NEO1_Mueller_MS_TechHub_IMP_THIDDIAXL001_Cas9_PhoX_100ng_FAIMS_002.raw,6788,0.0,Q99ZW2,Q99ZW2,1701.934,K7(PhoX),K1(PhoX),2005.049,-50,HCD,32,"0, 0, 0",0,,307,44,410.31,539.35,410.31,T,T,12,1,14,2,0.055…
False,KTEVQTGGFSKESILPK-KYGGFDSPTVAYSVLVVAK,PhoX,Intra,MS Annika,1015.515627,4,4059.040678,29567,58.9655,0,High,KTEVQTGGFSKESILPK,11,0,1849.007,0.0,KYGGFDSPTVAYSVLVVAK,1,0,2001.07,0.0,20240922_Eclipse_NEO1_Mueller_MS_TechHub_IMP_THIDDIAXL001_Cas9_PhoX_500ng_FAIMS_001.raw,6803,0.0,Q99ZW2,Q99ZW2,1847.999,K11(PhoX),K1(PhoX),2000.062,-50,HCD,32,"0, 0, 0",0,,1096,1129,410.13,530.23,410.13,T,T,14,4,14,…
False,ATAKYFFYSNIMNFFK-KYPKLESEFVYGDYK,PhoX,Intra,MS Annika,1017.473018,4,4066.870243,30998,71.3372,0,High,ATAKYFFYSNIMNFFK,4,0,1991.972,0.0,KYPKLESEFVYGDYK,4,0,1865.933,0.0,20240922_Eclipse_NEO1_Mueller_MS_TechHub_IMP_THIDDIAXL001_Cas9_PhoX_50ng_FAIMS_002.raw,6779,0.0,Q99ZW2,Q99ZW2,1990.965,K4(PhoX),K4(PhoX),1864.926,-50,HCD,32,"0, 0, 0",0,,1031,999,410.04,415.3,410.04,T,T,12,2,11,2,0.1477173518…
False,ELGSQILKEHPVENTQLQNEK-VNTEITKAPLSASMIK,PhoX,Intra,MS Annika,1087.295392,4,4346.159738,25584,52.0591,0,High,ELGSQILKEHPVENTQLQNEK,8,0,2434.257,0.0,VNTEITKAPLSASMIK,7,0,1702.938,0.0,20240922_Eclipse_NEO1_Mueller_MS_TechHub_IMP_THIDDIAXL001_Cas9_PhoX_500ng_FAIMS_003.raw,6809,0.0,Q99ZW2,Q99ZW2,2433.25,K8(PhoX),K7(PhoX),1701.931,-50,HCD,32,"0, 0, 0",0,,789,307,537.1,409.51,409.51,T,T,17,2,13,1,0…
False,ATAKYFFYSNIMNFFK-KYPKLESEFVYGDYK,PhoX,Intra,MS Annika,1017.472929,4,4066.869886,36621,71.2019,0,High,ATAKYFFYSNIMNFFK,4,0,1991.972,0.0,KYPKLESEFVYGDYK,4,0,1865.933,0.0,20240922_Eclipse_NEO1_Mueller_MS_TechHub_IMP_THIDDIAXL001_Cas9_PhoX_500ng_FAIMS_003.raw,6809,0.0,Q99ZW2,Q99ZW2,1990.965,K4(PhoX),K4(PhoX),1864.926,-60,HCD,32,"0, 0, 0",0,,1031,999,409.02,434.81,409.02,T,T,11,2,11,2,0.12821583…
False,KYGGFDSPTVAYSVLVVAK-KTEVQTGGFSKESILPK,PhoX,Intra,MS Annika,1015.515362,4,4059.039617,27861,59.1685,0,High,KYGGFDSPTVAYSVLVVAK,1,0,2001.069,0.0,KTEVQTGGFSKESILPK,11,0,1849.006,0.0,20240922_Eclipse_NEO1_Mueller_MS_TechHub_IMP_THIDDIAXL001_Cas9_PhoX_250ng_FAIMS_001.raw,6794,0.0,Q99ZW2,Q99ZW2,2000.062,K1(PhoX),K11(PhoX),1847.999,-50,HCD,32,"0, 0, 0",0,,1129,1096,446.18,408.96,408.96,T,T,12,1,14…
False,KYPKLESEFVYGDYK-ATAKYFFYSNIMNFFK,PhoX,Intra,MS Annika,1017.473559,4,4066.872408,34271,70.9911,0,High,KYPKLESEFVYGDYK,4,0,1865.932,0.0,ATAKYFFYSNIMNFFK,4,0,1991.976,0.0,20240922_Eclipse_NEO1_Mueller_MS_TechHub_IMP_THIDDIAXL001_Cas9_PhoX_250ng_FAIMS_001.raw,6794,0.0,Q99ZW2,Q99ZW2,1864.925,K4(PhoX),K4(PhoX),1990.969,-60,HCD,32,"0, 0, 0",0,,999,1031,408.8,411.54,408.8,T,T,11,2,12,2,0.2239994226…
False,ATAKYFFYSNIMNFFK-KYPKLESEFVYGDYK,PhoX,Intra,MS Annika,1017.472682,4,4066.868898,34591,71.0524,0,High,ATAKYFFYSNIMNFFK,4,0,1991.972,0.0,KYPKLESEFVYGDYK,4,0,1865.932,0.0,20240922_Eclipse_NEO1_Mueller_MS_TechHub_IMP_THIDDIAXL001_Cas9_PhoX_250ng_FAIMS_002.raw,6797,0.0,Q99ZW2,Q99ZW2,1990.965,K4(PhoX),K4(PhoX),1864.925,-60,HCD,32,"0, 0, 0",0,,1031,999,411.81,408.78,408.78,T,T,11,2,11,2,0.13011960…
False,SEETITPWNFEEVVDKGASAQSFIER-VLPKHSLLYEYFTVYNELTK,PhoX,Intra,MS Annika,1127.94299,5,5635.685845,36658,75.0374,0,High,SEETITPWNFEEVVDKGASAQSFIER,16,0,2969.416,0.0,VLPKHSLLYEYFTVYNELTK,4,0,2457.305,0.0,20240922_Eclipse_NEO1_Mueller_MS_TechHub_IMP_THIDDIAXL001_Cas9_PhoX_250ng_FAIMS_002.raw,6797,0.0,Q99ZW2,Q99ZW2,2968.409,K16(PhoX),K4(PhoX),2456.298,-50,HCD,32,"0, 0, 0",0,,468,506,472.36,408.7,40…
False,KYPKLESEFVYGDYK-ATAKYFFYSNIMNFFK,PhoX,Intra,MS Annika,1017.472048,4,4066.866362,36448,70.8293,0,High,KYPKLESEFVYGDYK,4,0,1865.932,0.0,ATAKYFFYSNIMNFFK,4,0,1991.97,0.0,20240922_Eclipse_NEO1_Mueller_MS_TechHub_IMP_THIDDIAXL001_Cas9_PhoX_500ng_FAIMS_002.raw,6806,0.0,Q99ZW2,Q99ZW2,1864.925,K4(PhoX),K4(PhoX),1990.963,-60,HCD,32,"0, 0, 0",0,,999,1031,414.86,408.7,408.7,T,T,11,2,12,2,0.39270135333…
False,SEETITPWNFEEVVDKGASAQSFIER-VLPKHSLLYEYFTVYNELTK,PhoX,Intra,MS Annika,1127.942792,5,5635.684854,34349,75.0016,0,High,SEETITPWNFEEVVDKGASAQSFIER,16,0,2969.416,0.0,VLPKHSLLYEYFTVYNELTK,4,0,2457.304,0.0,20240922_Eclipse_NEO1_Mueller_MS_TechHub_IMP_THIDDIAXL001_Cas9_PhoX_100ng_FAIMS_003.raw,6791,0.0,Q99ZW2,Q99ZW2,2968.409,K16(PhoX),K4(PhoX),2456.297,-50,HCD,32,"0, 0, 0",0,,468,506,536.88,408.38,…
False,VNTEITKAPLSASMIK-KSEETITPWNFEEVVDK,PhoX,Intra,MS Annika,991.481295,4,3962.903349,26680,62.6015,0,High,VNTEITKAPLSASMIK,7,0,1702.941,0.0,KSEETITPWNFEEVVDK,1,0,2050.998,0.0,20240922_Eclipse_NEO1_Mueller_MS_TechHub_IMP_THIDDIAXL001_Cas9_PhoX_50ng_FAIMS_003.raw,6782,0.0,Q99ZW2,Q99ZW2,1701.934,K7(PhoX),K1(PhoX),2049.991,-60,HCD,32,"0, 0, 0",0,,307,467,408.34,408.87,408.34,T,T,14,1,13,1,0.4221641…
False,KTEVQTGGFSKESILPK-KYGGFDSPTVAYSVLVVAK,PhoX,Intra,MS Annika,1015.515582,4,4059.040499,28167,59.2547,0,High,KTEVQTGGFSKESILPK,11,0,1849.007,0.0,KYGGFDSPTVAYSVLVVAK,1,0,2001.069,0.0,20240922_Eclipse_NEO1_Mueller_MS_TechHub_IMP_THIDDIAXL001_Cas9_PhoX_250ng_FAIMS_002.raw,6797,0.0,Q99ZW2,Q99ZW2,1847.999,K11(PhoX),K1(PhoX),2000.062,-50,HCD,32,"0, 0, 0",0,,1096,1129,408.25,459.24,408.25,T,T,12,4,12…
False,ATAKYFFYSNIMNFFK-KYPKLESEFVYGDYK,PhoX,Intra,MS Annika,1017.473028,4,4066.870281,36496,70.9184,0,High,ATAKYFFYSNIMNFFK,4,0,1991.972,0.0,KYPKLESEFVYGDYK,4,0,1865.933,0.0,20240922_Eclipse_NEO1_Mueller_MS_TechHub_IMP_THIDDIAXL001_Cas9_PhoX_500ng_FAIMS_002.raw,6806,0.0,Q99ZW2,Q99ZW2,1990.965,K4(PhoX),K4(PhoX),1864.926,-60,HCD,32,"0, 0, 0",0,,1031,999,408.19,420.17,408.19,T,T,12,2,12,2,0.30360135…
False,KSEETITPWNFEEVVDKGASAQSFIER-VLPKHSLLYEYFTVYNELTK,PhoX,Intra,MS Annika,1153.562112,5,5763.781456,33057,73.76,0,High,KSEETITPWNFEEVVDKGASAQSFIER,17,0,3097.511,0.0,VLPKHSLLYEYFTVYNELTK,4,0,2457.306,0.0,20240922_Eclipse_NEO1_Mueller_MS_TechHub_IMP_THIDDIAXL001_Cas9_PhoX_stepHCD_100ng_FAIMS_002.raw,6815,0.0,Q99ZW2,Q99ZW2,3096.504,K17(PhoX),K4(PhoX),2456.298,-50,HCD,28,"25, 27, 32",0,,467,506,586…
False,QQLPEKYKEIFFDQSK-FIKPILEKMDGTEELLVK,PhoX,Intra,MS Annika,872.041965,5,4356.18072,120307,55.7074,0,High,QQLPEKYKEIFFDQSK,6,0,2028.044,0.0,FIKPILEKMDGTEELLVK,8,0,2119.173,7551.3087,20240924_Astral_Neo1_Mueller_MS_TechHub_IMP_THIDDIAXL001_Cas9_PhoX_250ng_FAIMS_002.raw,6689,0.0,Q99ZW2,Q99ZW2,2027.036,K6(PhoX),K8(PhoX);M9(Oxidation),2118.165,-60,HCD,32,"0, 0, 0",0,,340,374,407.62,444.95,407.62,T…
False,VLPKHSLLYEYFTVYNELTK-VNTEITKAPLSASMIK,PhoX,Intra,MS Annika,1093.058117,4,4369.210637,149405,66.9804,0,High,VLPKHSLLYEYFTVYNELTK,4,0,2457.306,0.0,VNTEITKAPLSASMIK,7,0,1702.94,0.0,20240924_Astral_Neo1_Mueller_MS_TechHub_IMP_THIDDIAXL001_Cas9_PhoX_500ng_FAIMS_003.raw,6701,0.0,Q99ZW2,Q99ZW2,2456.299,K4(PhoX),K7(PhoX),1701.932,-48,HCD,32,"0, 0, 0",0,,506,307,481.05,407.38,407.38,T,T,15,3,14,1,0.…
False,KYPKLESEFVYGDYK-ATAKYFFYSNIMNFFK,PhoX,Intra,MS Annika,1017.472768,4,4066.869241,32049,71.7892,0,High,KYPKLESEFVYGDYK,4,0,1865.932,0.0,ATAKYFFYSNIMNFFK,4,0,1991.973,0.0,20240922_Eclipse_NEO1_Mueller_MS_TechHub_IMP_THIDDIAXL001_Cas9_PhoX_stepHCD_100ng_FAIMS_003.raw,6818,0.0,Q99ZW2,Q99ZW2,1864.925,K4(PhoX),K4(PhoX),1990.965,-50,HCD,28,"25, 27, 32",0,,999,1031,407.36,414.15,407.36,T,T,11,2,12,2…
False,VLPKHSLLYEYFTVYNELTK-KSEETITPWNFEEVVDK,PhoX,Intra,MS Annika,944.25908,5,4717.266292,33330,72.9428,0,High,VLPKHSLLYEYFTVYNELTK,4,0,2457.306,0.0,KSEETITPWNFEEVVDK,1,0,2050.995,0.0,20240922_Eclipse_NEO1_Mueller_MS_TechHub_IMP_THIDDIAXL001_Cas9_PhoX_100ng_FAIMS_003.raw,6791,0.0,Q99ZW2,Q99ZW2,2456.299,K4(PhoX),K1(PhoX),2049.988,-50,HCD,32,"0, 0, 0",0,,506,467,453.89,407.35,407.35,T,T,13,3,11,1,0…
False,KSEETITPWNFEEVVDK-TEVQTGGFSKESILPK,PhoX,Intra,MS Annika,995.974135,4,3980.874711,27308,62.4885,0,High,KSEETITPWNFEEVVDK,1,0,2050.997,0.0,TEVQTGGFSKESILPK,10,0,1720.913,0.0,20240922_Eclipse_NEO1_Mueller_MS_TechHub_IMP_THIDDIAXL001_Cas9_PhoX_stepHCD_100ng_FAIMS_001.raw,6812,0.0,Q99ZW2,Q99ZW2,2049.99,K1(PhoX),K10(PhoX),1719.906,-50,HCD,28,"25, 27, 32",0,,467,1097,407.27,424.16,407.27,T,T,12,1,…
False,VLPKHSLLYEYFTVYNELTK-KNLIGALLFDSGETAEATR,PhoX,Intra,MS Annika,1168.837594,4,4672.328546,158283,72.437,0,High,VLPKHSLLYEYFTVYNELTK,4,0,2457.306,0.0,KNLIGALLFDSGETAEATR,1,0,2006.058,0.0,20240924_Astral_Neo1_Mueller_MS_TechHub_IMP_THIDDIAXL001_Cas9_PhoX_100ng_FAIMS_002.raw,6680,0.0,Q99ZW2,Q99ZW2,2456.299,K4(PhoX),K1(PhoX),2005.05,-48,HCD,32,"0, 0, 0",0,,506,44,407.11,479.71,407.11,T,T,14,3,12,…
False,VNTEITKAPLSASMIK-KSEETITPWNFEEVVDK,PhoX,Intra,MS Annika,991.482016,4,3962.906233,129050,60.0202,0,High,VNTEITKAPLSASMIK,7,0,1702.941,0.0,KSEETITPWNFEEVVDK,1,0,2051.001,0.0,20240924_Astral_Neo1_Mueller_MS_TechHub_IMP_THIDDIAXL001_Cas9_PhoX_100ng_FAIMS_001.raw,6677,0.0,Q99ZW2,Q99ZW2,1701.934,K7(PhoX),K1(PhoX),2049.994,-48,HCD,32,"0, 0, 0",0,,307,467,406.86,411.81,406.86,T,T,14,1,13,3,2.545319…
False,KYGGFDSPTVAYSVLVVAK-KTEVQTGGFSKESILPK,PhoX,Intra,MS Annika,1015.515216,4,4059.039034,28141,59.2075,0,High,KYGGFDSPTVAYSVLVVAK,1,0,2001.069,0.0,KTEVQTGGFSKESILPK,11,0,1849.005,0.0,20240922_Eclipse_NEO1_Mueller_MS_TechHub_IMP_THIDDIAXL001_Cas9_PhoX_250ng_FAIMS_002.raw,6797,0.0,Q99ZW2,Q99ZW2,2000.062,K1(PhoX),K11(PhoX),1847.998,-50,HCD,32,"0, 0, 0",0,,1129,1096,537.85,406.62,406.62,T,T,13,1,13…
False,KYGGFDSPTVAYSVLVVAK-KTEVQTGGFSKESILPK,PhoX,Intra,MS Annika,1015.514798,4,4059.037361,115604,57.389,0,High,KYGGFDSPTVAYSVLVVAK,1,0,2001.069,0.0,KTEVQTGGFSKESILPK,11,0,1849.004,0.0,20240921_Astral_Neo1_Mueller_MS_TechHub_IMP_THIDDIAXL001_Cas9_PhoX_100ng_FAIMS_002.raw,6647,0.0,Q99ZW2,Q99ZW2,2000.062,K1(PhoX),K11(PhoX),1847.996,-48,HCD,32,"0, 0, 0",0,,1129,1096,480.25,406.31,406.31,T,T,13,1,14,…
False,KSEETITPWNFEEVVDKGASAQSFIER-NFMQLIHDDSLTFKEDIQK,PhoX,Intra,MS Annika,1126.527817,5,5628.609978,148847,68.2226,0,High,KSEETITPWNFEEVVDKGASAQSFIER,17,0,3097.511,0.0,NFMQLIHDDSLTFKEDIQK,14,0,2322.134,0.0,20240924_Astral_Neo1_Mueller_MS_TechHub_IMP_THIDDIAXL001_Cas9_PhoX_100ng_FAIMS_001.raw,6677,0.0,Q99ZW2,Q99ZW2,3096.504,K17(PhoX),K14(PhoX),2321.127,-48,HCD,32,"0, 0, 0",0,,467,691,640.85,406.2…
False,VNTEITKAPLSASMIK-VNTEITKAPLSASMIK,PhoX,Intra,MS Annika,904.465826,4,3614.841475,115238,53.1981,0,High,VNTEITKAPLSASMIK,7,0,1702.941,0.0,VNTEITKAPLSASMIK,7,0,1702.936,0.0,20240924_Astral_Neo1_Mueller_MS_TechHub_IMP_THIDDIAXL001_Cas9_PhoX_500ng_FAIMS_003.raw,6701,0.0,Q99ZW2,Q99ZW2,1701.934,K7(PhoX),K7(PhoX),1701.929,-60,HCD,32,"0, 0, 0",0,,307,307,406.05,406.05,406.05,T,T,12,1,12,1,0.03228109…
False,VLPKHSLLYEYFTVYNELTK-VNTEITKAPLSASMIK,PhoX,Intra,MS Annika,1093.05787,4,4369.209652,112656,67.0012,0,High,VLPKHSLLYEYFTVYNELTK,4,0,2457.306,0.0,VNTEITKAPLSASMIK,7,0,1702.939,0.0,20240925_Astral_Neo1_Mueller_MS_TechHub_IMP_THIDDIAXL001_Cas9_PhoX_stepHCD_250ng_FAIMS_001.raw,6740,0.0,Q99ZW2,Q99ZW2,2456.299,K4(PhoX),K7(PhoX),1701.931,-48,HCD,28,"25, 27, 32",0,,506,307,490.79,406.02,406.02,T,T,1…
False,ATAKYFFYSNIMNFFK-KYPKLESEFVYGDYK,PhoX,Intra,MS Annika,1017.472319,4,4066.867448,32355,71.1972,0,High,ATAKYFFYSNIMNFFK,4,0,1991.972,0.0,KYPKLESEFVYGDYK,4,0,1865.931,0.0,20240922_Eclipse_NEO1_Mueller_MS_TechHub_IMP_THIDDIAXL001_Cas9_PhoX_100ng_FAIMS_002.raw,6788,0.0,Q99ZW2,Q99ZW2,1990.965,K4(PhoX),K4(PhoX),1864.923,-60,HCD,32,"0, 0, 0",0,,1031,999,411.89,405.79,405.79,T,T,11,2,11,2,0.38890998…
False,VNTEITKAPLSASMIK-VNTEITKAPLSASMIK,PhoX,Intra,MS Annika,904.46607,4,3614.842451,113260,53.5562,0,High,VNTEITKAPLSASMIK,7,0,1702.941,0.0,VNTEITKAPLSASMIK,7,0,1702.937,0.0,20240924_Astral_Neo1_Mueller_MS_TechHub_IMP_THIDDIAXL001_Cas9_PhoX_100ng_FAIMS_002.raw,6680,0.0,Q99ZW2,Q99ZW2,1701.934,K7(PhoX),K7(PhoX),1701.93,-60,HCD,32,"0, 0, 0",0,,307,307,405.66,405.66,405.66,T,T,12,1,12,1,0.0300611833…
False,KYPKLESEFVYGDYK-ATAKYFFYSNIMNFFK,PhoX,Intra,MS Annika,1017.473173,4,4066.870863,36358,70.8794,0,High,KYPKLESEFVYGDYK,4,0,1865.932,0.0,ATAKYFFYSNIMNFFK,4,0,1991.974,0.0,20240922_Eclipse_NEO1_Mueller_MS_TechHub_IMP_THIDDIAXL001_Cas9_PhoX_500ng_FAIMS_001.raw,6803,0.0,Q99ZW2,Q99ZW2,1864.925,K4(PhoX),K4(PhoX),1990.967,-60,HCD,32,"0, 0, 0",0,,999,1031,405.61,414.54,405.61,T,T,11,2,12,2,0.29260805…
False,KYPKLESEFVYGDYK-ATAKYFFYSNIMNFFK,PhoX,Intra,MS Annika,1017.472976,4,4066.870077,32078,71.7168,0,High,KYPKLESEFVYGDYK,4,0,1865.932,0.0,ATAKYFFYSNIMNFFK,4,0,1991.974,0.0,20240922_Eclipse_NEO1_Mueller_MS_TechHub_IMP_THIDDIAXL001_Cas9_PhoX_stepHCD_100ng_FAIMS_002.raw,6815,0.0,Q99ZW2,Q99ZW2,1864.925,K4(PhoX),K4(PhoX),1990.966,-50,HCD,28,"25, 27, 32",0,,999,1031,405.54,450.1,405.54,T,T,11,2,11,2,…
False,KYPKLESEFVYGDYK-ATAKYFFYSNIMNFFK,PhoX,Intra,MS Annika,1017.473284,4,4066.871307,34578,70.9657,0,High,KYPKLESEFVYGDYK,4,0,1865.932,0.0,ATAKYFFYSNIMNFFK,4,0,1991.975,0.0,20240922_Eclipse_NEO1_Mueller_MS_TechHub_IMP_THIDDIAXL001_Cas9_PhoX_250ng_FAIMS_003.raw,6800,0.0,Q99ZW2,Q99ZW2,1864.925,K4(PhoX),K4(PhoX),1990.968,-60,HCD,32,"0, 0, 0",0,,999,1031,405.53,412.21,405.53,T,T,11,2,12,2,5.26282659…
False,VLPKHSLLYEYFTVYNELTK-SEETITPWNFEEVVDKGASAQSFIER,PhoX,Intra,MS Annika,1127.943835,5,5635.690068,36348,75.0043,0,High,VLPKHSLLYEYFTVYNELTK,4,0,2457.306,0.0,SEETITPWNFEEVVDKGASAQSFIER,16,0,2969.419,0.0,20240922_Eclipse_NEO1_Mueller_MS_TechHub_IMP_THIDDIAXL001_Cas9_PhoX_250ng_FAIMS_001.raw,6794,0.0,Q99ZW2,Q99ZW2,2456.299,K4(PhoX),K16(PhoX),2968.412,-50,HCD,32,"0, 0, 0",0,,506,468,405.52,511.16,…
False,ATAKYFFYSNIMNFFK-KRPLIETNGETGEIVWDK,PhoX,Intra,MS Annika,1072.266029,4,4286.042286,151173,67.708,0,High,ATAKYFFYSNIMNFFK,4,0,1991.972,0.0,KRPLIETNGETGEIVWDK,1,0,2085.105,0.0,20240924_Astral_Neo1_Mueller_MS_TechHub_IMP_THIDDIAXL001_Cas9_PhoX_500ng_FAIMS_003.raw,6701,0.0,Q99ZW2,Q99ZW2,1990.965,K4(PhoX),K1(PhoX),2084.098,-48,HCD,32,"0, 0, 0",0,,1031,1058,405.43,406.84,405.43,T,T,12,2,14,3,0.02…
False,KSEETITPWNFEEVVDK-VNTEITKAPLSASMIK,PhoX,Intra,MS Annika,991.480637,4,3962.90072,31525,62.099,0,High,KSEETITPWNFEEVVDK,1,0,2050.997,0.0,VNTEITKAPLSASMIK,7,0,1702.939,0.0,20240922_Eclipse_NEO1_Mueller_MS_TechHub_IMP_THIDDIAXL001_Cas9_PhoX_500ng_FAIMS_002.raw,6806,0.0,Q99ZW2,Q99ZW2,2049.99,K1(PhoX),K7(PhoX),1701.932,-60,HCD,32,"0, 0, 0",0,,467,307,430.38,405.27,405.27,T,T,12,1,13,1,0.102484962…
False,SEETITPWNFEEVVDKGASAQSFIER-VLPKHSLLYEYFTVYNELTK,PhoX,Intra,MS Annika,1127.943035,5,5635.686071,34369,75.0433,0,High,SEETITPWNFEEVVDKGASAQSFIER,16,0,2969.416,0.0,VLPKHSLLYEYFTVYNELTK,4,0,2457.305,0.0,20240922_Eclipse_NEO1_Mueller_MS_TechHub_IMP_THIDDIAXL001_Cas9_PhoX_100ng_FAIMS_003.raw,6791,0.0,Q99ZW2,Q99ZW2,2968.409,K16(PhoX),K4(PhoX),2456.298,-50,HCD,32,"0, 0, 0",0,,468,506,521.84,405.09,…
False,VLPKHSLLYEYFTVYNELTK-KSEETITPWNFEEVVDKGASAQSFIER,PhoX,Intra,MS Annika,1153.562455,5,5763.783168,116358,69.9933,0,High,VLPKHSLLYEYFTVYNELTK,4,0,2457.306,0.0,KSEETITPWNFEEVVDKGASAQSFIER,17,0,3097.512,0.0,20240925_Astral_Neo1_Mueller_MS_TechHub_IMP_THIDDIAXL001_Cas9_PhoX_stepHCD_100ng_FAIMS_002.raw,6734,0.0,Q99ZW2,Q99ZW2,2456.299,K4(PhoX),K17(PhoX),3096.505,-48,HCD,28,"25, 27, 32",0,,506,467,4…
False,KSEETITPWNFEEVVDK-VNTEITKAPLSASMIK,PhoX,Intra,MS Annika,991.480734,4,3962.901107,24235,62.7332,0,High,KSEETITPWNFEEVVDK,1,0,2050.997,0.0,VNTEITKAPLSASMIK,7,0,1702.94,0.0,20240922_Eclipse_NEO1_Mueller_MS_TechHub_IMP_THIDDIAXL001_Cas9_PhoX_10ng_FAIMS_001.raw,6767,0.0,Q99ZW2,Q99ZW2,2049.99,K1(PhoX),K7(PhoX),1701.933,-50,HCD,32,"0, 0, 0",0,,467,307,439.41,404.97,404.97,T,T,12,1,13,1,0.107725228…
False,VNTEITKAPLSASMIK-VNTEITKAPLSASMIK,PhoX,Intra,MS Annika,904.466058,4,3614.842403,113316,53.5557,0,High,VNTEITKAPLSASMIK,7,0,1702.941,0.0,VNTEITKAPLSASMIK,7,0,1702.937,0.0,20240924_Astral_Neo1_Mueller_MS_TechHub_IMP_THIDDIAXL001_Cas9_PhoX_100ng_FAIMS_003.raw,6683,0.88,Q99ZW2,Q99ZW2,1701.934,K7(PhoX),K7(PhoX),1701.93,-60,HCD,32,"0, 0, 0",0,,307,307,404.65,404.66,404.65,T,T,13,1,13,1,0.03006341…
False,VLPKHSLLYEYFTVYNELTK-SEETITPWNFEEVVDKGASAQSFIER,PhoX,Intra,MS Annika,1127.9434,5,5635.687896,148800,72.3972,0,High,VLPKHSLLYEYFTVYNELTK,4,0,2457.306,0.0,SEETITPWNFEEVVDKGASAQSFIER,16,0,2969.417,0.0,20240921_Astral_Neo1_Mueller_MS_TechHub_IMP_THIDDIAXL001_Cas9_PhoX_100ng_FAIMS_001.raw,6644,0.0,Q99ZW2,Q99ZW2,2456.299,K4(PhoX),K16(PhoX),2968.41,-48,HCD,32,"0, 0, 0",0,,506,468,404.46,500.91,404…
False,QQLPEKYKEIFFDQSK-FIKPILEKMDGTEELLVK,PhoX,Intra,MS Annika,868.842938,5,4340.185586,28844,64.7742,0,High,QQLPEKYKEIFFDQSK,6,0,2028.044,0.0,FIKPILEKMDGTEELLVK,8,0,2103.177,0.0,20240922_Eclipse_NEO1_Mueller_MS_TechHub_IMP_THIDDIAXL001_Cas9_PhoX_100ng_FAIMS_001.raw,6785,0.0,Q99ZW2,Q99ZW2,2027.036,K6(PhoX),K8(PhoX),2102.17,-60,HCD,32,"0, 0, 0",0,,340,374,404.46,531.44,404.46,T,T,10,2,14,2,0.27586…
False,VNTEITKAPLSASMIK-VNTEITKAPLSASMIK,PhoX,Intra,MS Annika,904.466725,4,3614.84507,114665,53.4115,0,High,VNTEITKAPLSASMIK,7,0,1702.941,0.0,VNTEITKAPLSASMIK,7,0,1702.94,0.0,20240924_Astral_Neo1_Mueller_MS_TechHub_IMP_THIDDIAXL001_Cas9_PhoX_250ng_FAIMS_001.raw,6686,0.0,Q99ZW2,Q99ZW2,1701.934,K7(PhoX),K7(PhoX),1701.932,-60,HCD,32,"0, 0, 0",0,,307,307,404.44,404.44,404.44,T,T,13,1,13,1,0.0306098999…
False,VNTEITKAPLSASMIK-VLPKHSLLYEYFTVYNELTK,PhoX,Intra,MS Annika,1093.058238,4,4369.211124,112619,67.009,0,High,VNTEITKAPLSASMIK,7,0,1702.941,0.0,VLPKHSLLYEYFTVYNELTK,4,0,2457.306,0.0,20240925_Astral_Neo1_Mueller_MS_TechHub_IMP_THIDDIAXL001_Cas9_PhoX_stepHCD_250ng_FAIMS_002.raw,6743,0.0,Q99ZW2,Q99ZW2,1701.934,K7(PhoX),K4(PhoX),2456.299,-48,HCD,28,"25, 27, 32",0,,307,506,438.46,404.39,404.39,T,T,1…
False,KVLSMPQVNIVK-KVLSMPQVNIVK,PhoX,Intra,MS Annika,730.901242,4,2920.583137,91603,55.6001,0,High,KVLSMPQVNIVK,1,0,1355.808,0.0,KVLSMPQVNIVK,1,0,1355.811,0.0,20240925_Astral_Neo1_Mueller_MS_TechHub_IMP_THIDDIAXL001_Cas9_PhoX_stepHCD_250ng_FAIMS_001.raw,6740,0.52,Q99ZW2,Q99ZW2,1354.801,K1(PhoX),K1(PhoX),1354.803,-48,HCD,28,"25, 27, 32",0,,1084,1084,404.32,404.32,404.32,T,T,14,3,14,3,0.05979279999…
False,KYPKLESEFVYGDYK-ATAKYFFYSNIMNFFK,PhoX,Intra,MS Annika,1017.473208,4,4066.871001,32189,71.2761,0,High,KYPKLESEFVYGDYK,4,0,1865.932,0.0,ATAKYFFYSNIMNFFK,4,0,1991.974,0.0,20240922_Eclipse_NEO1_Mueller_MS_TechHub_IMP_THIDDIAXL001_Cas9_PhoX_100ng_FAIMS_001.raw,6785,0.0,Q99ZW2,Q99ZW2,1864.925,K4(PhoX),K4(PhoX),1990.967,-50,HCD,32,"0, 0, 0",0,,999,1031,404.3,411.34,404.3,T,T,11,2,12,2,0.0994147029…
False,VLPKHSLLYEYFTVYNELTK-SEETITPWNFEEVVDKGASAQSFIER,PhoX,Intra,MS Annika,1127.944402,5,5635.692903,160559,71.6069,0,High,VLPKHSLLYEYFTVYNELTK,4,0,2457.306,0.0,SEETITPWNFEEVVDKGASAQSFIER,16,0,2969.422,0.0,20240924_Astral_Neo1_Mueller_MS_TechHub_IMP_THIDDIAXL001_Cas9_PhoX_500ng_FAIMS_002.raw,6698,0.0,Q99ZW2,Q99ZW2,2456.299,K4(PhoX),K16(PhoX),2968.415,-48,HCD,32,"0, 0, 0",0,,506,468,404.16,513.77,…
False,FIKPILEKMDGTEELLVK-VLPKHSLLYEYFTVYNELTK,PhoX,Intra,MS Annika,1193.121123,4,4769.462662,155171,69.3294,0,High,FIKPILEKMDGTEELLVK,8,0,2103.177,0.0,VLPKHSLLYEYFTVYNELTK,4,0,2457.321,0.0,20240924_Astral_Neo1_Mueller_MS_TechHub_IMP_THIDDIAXL001_Cas9_PhoX_500ng_FAIMS_001.raw,6695,0.32,Q99ZW2,Q99ZW2,2102.17,K8(PhoX),K4(PhoX),2456.314,-48,HCD,32,"0, 0, 0",0,,374,506,404.09,505.64,404.09,T,T,14,2,15…
False,KVLSMPQVNIVK-KVLSMPQVNIVK,PhoX,Intra,MS Annika,730.902441,4,2920.587936,112659,56.1852,0,High,KVLSMPQVNIVK,1,0,1355.808,0.0,KVLSMPQVNIVK,1,0,1355.816,0.0,20240921_Astral_Neo1_Mueller_MS_TechHub_IMP_THIDDIAXL001_Cas9_PhoX_100ng_FAIMS_001.raw,6644,0.52,Q99ZW2,Q99ZW2,1354.801,K1(PhoX),K1(PhoX),1354.808,-48,HCD,32,"0, 0, 0",0,,1084,1084,404.02,404.02,404.02,T,T,14,3,14,3,0.00991099999999534,123…
False,KTEVQTGGFSKESILPK-KYGGFDSPTVAYSVLVVAK,PhoX,Intra,MS Annika,1015.515013,4,4059.038221,122349,56.5182,0,High,KTEVQTGGFSKESILPK,11,0,1849.007,0.0,KYGGFDSPTVAYSVLVVAK,1,0,2001.067,0.0,20240924_Astral_Neo1_Mueller_MS_TechHub_IMP_THIDDIAXL001_Cas9_PhoX_250ng_FAIMS_001.raw,6686,0.0,Q99ZW2,Q99ZW2,1847.999,K11(PhoX),K1(PhoX),2000.06,-48,HCD,32,"0, 0, 0",0,,1096,1129,417.42,403.97,403.97,T,T,15,4,12,…
False,FIKPILEKMDGTEELLVK-QQLPEKYKEIFFDQSK,PhoX,Intra,MS Annika,868.842169,5,4340.181739,136779,61.8194,0,High,FIKPILEKMDGTEELLVK,8,0,2103.177,0.0,QQLPEKYKEIFFDQSK,6,0,2028.04,0.0,20240924_Astral_Neo1_Mueller_MS_TechHub_IMP_THIDDIAXL001_Cas9_PhoX_500ng_FAIMS_001.raw,6695,0.0,Q99ZW2,Q99ZW2,2102.17,K8(PhoX),K6(PhoX),2027.033,-60,HCD,32,"0, 0, 0",0,,374,340,484.59,403.85,403.85,T,T,16,2,12,2,2.864136…
False,KSEETITPWNFEEVVDK-VNTEITKAPLSASMIK,PhoX,Intra,MS Annika,991.480165,4,3962.898832,27909,62.4743,0,High,KSEETITPWNFEEVVDK,1,0,2050.997,0.0,VNTEITKAPLSASMIK,7,0,1702.938,0.0,20240922_Eclipse_NEO1_Mueller_MS_TechHub_IMP_THIDDIAXL001_Cas9_PhoX_100ng_FAIMS_003.raw,6791,0.0,Q99ZW2,Q99ZW2,2049.99,K1(PhoX),K7(PhoX),1701.93,-50,HCD,32,"0, 0, 0",0,,467,307,435.6,403.8,403.8,T,T,12,1,14,1,2.59992338453…
False,VLPKHSLLYEYFTVYNELTK-SEETITPWNFEEVVDKGASAQSFIER,PhoX,Intra,MS Annika,1127.944128,5,5635.691534,120844,71.5847,0,High,VLPKHSLLYEYFTVYNELTK,4,0,2457.306,0.0,SEETITPWNFEEVVDKGASAQSFIER,16,0,2969.421,0.0,20240925_Astral_Neo1_Mueller_MS_TechHub_IMP_THIDDIAXL001_Cas9_PhoX_stepHCD_250ng_FAIMS_002.raw,6743,0.0,Q99ZW2,Q99ZW2,2456.299,K4(PhoX),K16(PhoX),2968.413,-48,HCD,28,"25, 27, 32",0,,506,468,403…
False,KTEVQTGGFSKESILPK-KYGGFDSPTVAYSVLVVAK,PhoX,Intra,MS Annika,1015.515008,4,4059.038204,122594,56.1467,0,High,KTEVQTGGFSKESILPK,11,0,1849.007,0.0,KYGGFDSPTVAYSVLVVAK,1,0,2001.067,0.0,20240924_Astral_Neo1_Mueller_MS_TechHub_IMP_THIDDIAXL001_Cas9_PhoX_500ng_FAIMS_003.raw,6701,0.0,Q99ZW2,Q99ZW2,1847.999,K11(PhoX),K1(PhoX),2000.06,-48,HCD,32,"0, 0, 0",0,,1096,1129,407.5,403.73,403.73,T,T,14,4,12,2…
False,VLPKHSLLYEYFTVYNELTK-SEETITPWNFEEVVDKGASAQSFIER,PhoX,Intra,MS Annika,1127.943465,5,5635.688219,119064,71.6183,0,High,VLPKHSLLYEYFTVYNELTK,4,0,2457.306,0.0,SEETITPWNFEEVVDKGASAQSFIER,16,0,2969.417,0.0,20240925_Astral_Neo1_Mueller_MS_TechHub_IMP_THIDDIAXL001_Cas9_PhoX_stepHCD_100ng_FAIMS_001.raw,6731,0.0,Q99ZW2,Q99ZW2,2456.299,K4(PhoX),K16(PhoX),2968.41,-48,HCD,28,"25, 27, 32",0,,506,468,403.…
False,VNTEITKAPLSASMIK-VNTEITKAPLSASMIK,PhoX,Intra,MS Annika,904.465149,4,3614.838765,87646,53.0878,0,High,VNTEITKAPLSASMIK,7,0,1702.941,0.0,VNTEITKAPLSASMIK,7,0,1702.933,0.0,20240925_Astral_Neo1_Mueller_MS_TechHub_IMP_THIDDIAXL001_Cas9_PhoX_stepHCD_500ng_FAIMS_001.raw,6749,0.91,Q99ZW2,Q99ZW2,1701.934,K7(PhoX),K7(PhoX),1701.926,-60,HCD,28,"25, 27, 32",0,,307,307,403.68,403.68,403.68,T,T,12,1,12,1…
False,VNTEITKAPLSASMIK-VNTEITKAPLSASMIK,PhoX,Intra,MS Annika,904.467361,4,3614.847613,23550,56.5451,0,High,VNTEITKAPLSASMIK,7,0,1702.941,0.0,VNTEITKAPLSASMIK,7,0,1702.942,0.0,20240922_Eclipse_NEO1_Mueller_MS_TechHub_IMP_THIDDIAXL001_Cas9_PhoX_50ng_FAIMS_003.raw,6782,0.0,Q99ZW2,Q99ZW2,1701.934,K7(PhoX),K7(PhoX),1701.935,-60,HCD,32,"0, 0, 0",0,,307,307,403.5,403.5,403.5,T,T,9,1,9,1,0.02822378279999…
False,SEETITPWNFEEVVDKGASAQSFIER-VLPKHSLLYEYFTVYNELTK,PhoX,Intra,MS Annika,1127.943241,5,5635.687097,34031,75.0685,0,High,SEETITPWNFEEVVDKGASAQSFIER,16,0,2969.416,0.0,VLPKHSLLYEYFTVYNELTK,4,0,2457.306,0.0,20240922_Eclipse_NEO1_Mueller_MS_TechHub_IMP_THIDDIAXL001_Cas9_PhoX_100ng_FAIMS_001.raw,6785,0.0,Q99ZW2,Q99ZW2,2968.409,K16(PhoX),K4(PhoX),2456.299,-50,HCD,32,"0, 0, 0",0,,468,506,513.3,403.44,4…
False,VLPKHSLLYEYFTVYNELTK-KSEETITPWNFEEVVDKGASAQSFIER,PhoX,Intra,MS Annika,1153.562453,5,5763.78316,127512,70.2523,0,High,VLPKHSLLYEYFTVYNELTK,4,0,2457.306,0.0,KSEETITPWNFEEVVDKGASAQSFIER,17,0,3097.512,0.0,20240924_Astral_Neo1_Mueller_MS_TechHub_IMP_THIDDIAXL001_Cas9_PhoX_10ng_FAIMS_001.raw,6659,0.0,Q99ZW2,Q99ZW2,2456.299,K4(PhoX),K17(PhoX),3096.505,-48,HCD,32,"0, 0, 0",0,,506,467,403.2,664.56,4…
False,KTEVQTGGFSKESILPK-KYGGFDSPTVAYSVLVVAK,PhoX,Intra,MS Annika,1015.514604,4,4059.036589,91170,56.6609,0,High,KTEVQTGGFSKESILPK,11,0,1849.007,0.0,KYGGFDSPTVAYSVLVVAK,1,0,2001.065,0.0,20240925_Astral_Neo1_Mueller_MS_TechHub_IMP_THIDDIAXL001_Cas9_PhoX_stepHCD_50ng_FAIMS_003.raw,6728,0.0,Q99ZW2,Q99ZW2,1847.999,K11(PhoX),K1(PhoX),2000.058,-48,HCD,28,"25, 27, 32",0,,1096,1129,404.77,403.11,403.11,T,…
False,KSEETITPWNFEEVVDK-VNTEITKAPLSASMIK,PhoX,Intra,MS Annika,991.480499,4,3962.900169,26658,62.5594,0,High,KSEETITPWNFEEVVDK,1,0,2050.997,0.0,VNTEITKAPLSASMIK,7,0,1702.939,0.0,20240922_Eclipse_NEO1_Mueller_MS_TechHub_IMP_THIDDIAXL001_Cas9_PhoX_50ng_FAIMS_003.raw,6782,0.0,Q99ZW2,Q99ZW2,2049.99,K1(PhoX),K7(PhoX),1701.932,-60,HCD,32,"0, 0, 0",0,,467,307,408.73,402.98,402.98,T,T,13,1,13,1,0.38006414…
False,ATAKYFFYSNIMNFFK-KYPKLESEFVYGDYK,PhoX,Intra,MS Annika,1017.472259,4,4066.867205,32326,71.1396,0,High,ATAKYFFYSNIMNFFK,4,0,1991.972,0.0,KYPKLESEFVYGDYK,4,0,1865.93,0.0,20240922_Eclipse_NEO1_Mueller_MS_TechHub_IMP_THIDDIAXL001_Cas9_PhoX_100ng_FAIMS_002.raw,6788,0.0,Q99ZW2,Q99ZW2,1990.965,K4(PhoX),K4(PhoX),1864.923,-50,HCD,32,"0, 0, 0",0,,1031,999,409.88,402.68,402.68,T,T,12,2,11,2,0.151774442…
False,QQLPEKYKEIFFDQSK-FIKPILEKMDGTEELLVK,PhoX,Intra,MS Annika,868.844263,5,4340.192208,32922,64.54,0,High,QQLPEKYKEIFFDQSK,6,0,2028.044,0.0,FIKPILEKMDGTEELLVK,8,0,2103.184,0.0,20240922_Eclipse_NEO1_Mueller_MS_TechHub_IMP_THIDDIAXL001_Cas9_PhoX_500ng_FAIMS_003.raw,6809,0.0,Q99ZW2,Q99ZW2,2027.036,K6(PhoX),K8(PhoX),2102.177,-50,HCD,32,"0, 0, 0",0,,340,374,402.54,524.27,402.54,T,T,10,2,14,2,1.383891…
False,VNTEITKAPLSASMIK-VNTEITKAPLSASMIK,PhoX,Intra,MS Annika,904.46689,4,3614.84573,114698,53.431,0,High,VNTEITKAPLSASMIK,7,0,1702.941,0.0,VNTEITKAPLSASMIK,7,0,1702.94,0.0,20240924_Astral_Neo1_Mueller_MS_TechHub_IMP_THIDDIAXL001_Cas9_PhoX_250ng_FAIMS_003.raw,6692,0.0,Q99ZW2,Q99ZW2,1701.934,K7(PhoX),K7(PhoX),1701.933,-60,HCD,32,"0, 0, 0",0,,307,307,402.4,402.4,402.4,T,T,13,1,13,1,0.057410974999996…
False,QQLPEKYKEIFFDQSK-FIKPILEKMDGTEELLVK,PhoX,Intra,MS Annika,868.842938,5,4340.185586,28846,64.7768,0,High,QQLPEKYKEIFFDQSK,6,0,2028.044,0.0,FIKPILEKMDGTEELLVK,8,0,2103.177,0.0,20240922_Eclipse_NEO1_Mueller_MS_TechHub_IMP_THIDDIAXL001_Cas9_PhoX_100ng_FAIMS_001.raw,6785,0.0,Q99ZW2,Q99ZW2,2027.036,K6(PhoX),K8(PhoX),2102.17,-60,HCD,32,"0, 0, 0",0,,340,374,402.29,485.53,402.29,T,T,10,2,14,2,0.27326…
False,KNLIGALLFDSGETAEATR-KSEETITPWNFEEVVDK,PhoX,Intra,MS Annika,1067.259245,4,4266.015152,34849,72.1127,0,High,KNLIGALLFDSGETAEATR,1,0,2006.055,0.0,KSEETITPWNFEEVVDK,1,0,2050.995,0.0,20240922_Eclipse_NEO1_Mueller_MS_TechHub_IMP_THIDDIAXL001_Cas9_PhoX_250ng_FAIMS_001.raw,6794,0.0,Q99ZW2,Q99ZW2,2005.048,K1(PhoX),K1(PhoX),2049.988,-50,HCD,32,"0, 0, 0",0,,44,467,663.36,402.02,402.02,T,T,21,1,13,1,0.…
False,KSEETITPWNFEEVVDK-VNTEITKAPLSASMIK,PhoX,Intra,MS Annika,991.480078,4,3962.898482,31609,62.2852,0,High,KSEETITPWNFEEVVDK,1,0,2050.997,0.0,VNTEITKAPLSASMIK,7,0,1702.937,0.0,20240922_Eclipse_NEO1_Mueller_MS_TechHub_IMP_THIDDIAXL001_Cas9_PhoX_500ng_FAIMS_003.raw,6809,0.0,Q99ZW2,Q99ZW2,2049.99,K1(PhoX),K7(PhoX),1701.93,-60,HCD,32,"0, 0, 0",0,,467,307,402.56,401.72,401.72,T,T,12,1,14,1,0.14470533…
False,KSEETITPWNFEEVVDKGASAQSFIER-VLPKHSLLYEYFTVYNELTK,PhoX,Intra,MS Annika,1153.561424,5,5763.778014,37705,73.3822,0,High,KSEETITPWNFEEVVDKGASAQSFIER,17,0,3097.511,0.0,VLPKHSLLYEYFTVYNELTK,4,0,2457.302,0.0,20240922_Eclipse_NEO1_Mueller_MS_TechHub_IMP_THIDDIAXL001_Cas9_PhoX_500ng_FAIMS_001.raw,6803,0.0,Q99ZW2,Q99ZW2,3096.504,K17(PhoX),K4(PhoX),2456.295,-50,HCD,32,"0, 0, 0",0,,467,506,671.33,401.6…
False,KYPKLESEFVYGDYK-ATAKYFFYSNIMNFFK,PhoX,Intra,MS Annika,1017.472808,4,4066.869403,32313,71.113,0,High,KYPKLESEFVYGDYK,4,0,1865.932,0.0,ATAKYFFYSNIMNFFK,4,0,1991.973,0.0,20240922_Eclipse_NEO1_Mueller_MS_TechHub_IMP_THIDDIAXL001_Cas9_PhoX_100ng_FAIMS_002.raw,6788,0.0,Q99ZW2,Q99ZW2,1864.925,K4(PhoX),K4(PhoX),1990.966,-60,HCD,32,"0, 0, 0",0,,999,1031,401.62,433.63,401.62,T,T,10,2,12,2,0.473109988…
False,KSEETITPWNFEEVVDKGASAQSFIER-VLPKHSLLYEYFTVYNELTK,PhoX,Intra,MS Annika,961.469257,6,5763.779163,37699,73.3722,0,High,KSEETITPWNFEEVVDKGASAQSFIER,17,0,3097.511,0.0,VLPKHSLLYEYFTVYNELTK,4,0,2457.303,0.0,20240922_Eclipse_NEO1_Mueller_MS_TechHub_IMP_THIDDIAXL001_Cas9_PhoX_500ng_FAIMS_001.raw,6803,0.0,Q99ZW2,Q99ZW2,3096.504,K17(PhoX),K4(PhoX),2456.296,-50,HCD,32,"0, 0, 0",0,,467,506,767.5,401.29,…
False,YTSTKEVLDATLIHQSITGLYETR-KYGGFDSPTVAYSVLVVAK,PhoX,Intra,MS Annika,1238.119336,4,4949.455515,141761,64.4383,0,High,YTSTKEVLDATLIHQSITGLYETR,5,0,2739.42,0.0,KYGGFDSPTVAYSVLVVAK,1,0,2001.071,0.0,20240924_Astral_Neo1_Mueller_MS_TechHub_IMP_THIDDIAXL001_Cas9_PhoX_250ng_FAIMS_002.raw,6689,0.0,Q99ZW2,Q99ZW2,2738.413,K5(PhoX),K1(PhoX),2000.064,-48,HCD,32,"0, 0, 0",0,,1335,1129,401.23,477.21,401.23,…
False,KSEETITPWNFEEVVDKGASAQSFIER-VLPKHSLLYEYFTVYNELTK,PhoX,Intra,MS Annika,961.469264,6,5763.779199,37796,73.3734,0,High,KSEETITPWNFEEVVDKGASAQSFIER,17,0,3097.511,0.0,VLPKHSLLYEYFTVYNELTK,4,0,2457.303,0.0,20240922_Eclipse_NEO1_Mueller_MS_TechHub_IMP_THIDDIAXL001_Cas9_PhoX_500ng_FAIMS_002.raw,6806,0.0,Q99ZW2,Q99ZW2,3096.504,K17(PhoX),K4(PhoX),2456.296,-50,HCD,32,"0, 0, 0",0,,467,506,659.86,401.21…
False,KTEVQTGGFSKESILPK-KYGGFDSPTVAYSVLVVAK,PhoX,Intra,MS Annika,1015.515859,4,4059.041606,122854,56.2528,0,High,KTEVQTGGFSKESILPK,11,0,1849.007,0.0,KYGGFDSPTVAYSVLVVAK,1,0,2001.07,0.0,20240924_Astral_Neo1_Mueller_MS_TechHub_IMP_THIDDIAXL001_Cas9_PhoX_500ng_FAIMS_003.raw,6701,0.0,Q99ZW2,Q99ZW2,1847.999,K11(PhoX),K1(PhoX),2000.063,-48,HCD,32,"0, 0, 0",0,,1096,1129,401.19,459.62,401.19,T,T,13,4,14,…
False,KSEETITPWNFEEVVDK-VLPKHSLLYEYFTVYNELTK,PhoX,Intra,MS Annika,944.259494,5,4717.268363,33233,72.9714,0,High,KSEETITPWNFEEVVDK,1,0,2050.997,0.0,VLPKHSLLYEYFTVYNELTK,4,0,2457.307,0.0,20240922_Eclipse_NEO1_Mueller_MS_TechHub_IMP_THIDDIAXL001_Cas9_PhoX_100ng_FAIMS_002.raw,6788,0.0,Q99ZW2,Q99ZW2,2049.99,K1(PhoX),K4(PhoX),2456.3,-50,HCD,32,"0, 0, 0",0,,467,506,401.1,492.5,401.1,T,T,11,1,14,5,0.0351…
False,KYPKLESEFVYGDYK-ATAKYFFYSNIMNFFK,PhoX,Intra,MS Annika,1017.472705,4,4066.868989,34322,71.0889,0,High,KYPKLESEFVYGDYK,4,0,1865.932,0.0,ATAKYFFYSNIMNFFK,4,0,1991.972,0.0,20240922_Eclipse_NEO1_Mueller_MS_TechHub_IMP_THIDDIAXL001_Cas9_PhoX_250ng_FAIMS_001.raw,6794,0.0,Q99ZW2,Q99ZW2,1864.925,K4(PhoX),K4(PhoX),1990.965,-60,HCD,32,"0, 0, 0",0,,999,1031,401.03,408.89,401.03,T,T,11,2,11,2,0.12619942…
False,ATAKYFFYSNIMNFFK-KYPKLESEFVYGDYK,PhoX,Intra,MS Annika,1017.472142,4,4066.866738,36641,71.2377,0,High,ATAKYFFYSNIMNFFK,4,0,1991.972,0.0,KYPKLESEFVYGDYK,4,0,1865.93,0.0,20240922_Eclipse_NEO1_Mueller_MS_TechHub_IMP_THIDDIAXL001_Cas9_PhoX_500ng_FAIMS_003.raw,6809,0.0,Q99ZW2,Q99ZW2,1990.965,K4(PhoX),K4(PhoX),1864.923,-50,HCD,32,"0, 0, 0",0,,1031,999,406.71,401.03,401.03,T,T,12,2,11,2,7.063733349…
False,ATAKYFFYSNIMNFFK-KYPKLESEFVYGDYK,PhoX,Intra,MS Annika,1017.472562,4,4066.868418,36381,70.9236,0,High,ATAKYFFYSNIMNFFK,4,0,1991.972,0.0,KYPKLESEFVYGDYK,4,0,1865.932,0.0,20240922_Eclipse_NEO1_Mueller_MS_TechHub_IMP_THIDDIAXL001_Cas9_PhoX_500ng_FAIMS_001.raw,6803,0.0,Q99ZW2,Q99ZW2,1990.965,K4(PhoX),K4(PhoX),1864.924,-60,HCD,32,"0, 0, 0",0,,1031,999,408.26,400.72,400.72,T,T,11,2,11,2,0.24840805…
False,VNTEITKAPLSASMIK-KNLIGALLFDSGETAEATR,PhoX,Intra,MS Annika,980.245839,4,3917.961527,140753,64.8935,0,High,VNTEITKAPLSASMIK,7,0,1702.941,0.0,KNLIGALLFDSGETAEATR,1,0,2006.056,0.0,20240924_Astral_Neo1_Mueller_MS_TechHub_IMP_THIDDIAXL001_Cas9_PhoX_100ng_FAIMS_003.raw,6683,0.0,Q99ZW2,Q99ZW2,1701.934,K7(PhoX),K1(PhoX),2005.049,-48,HCD,32,"0, 0, 0",0,,307,44,400.67,487.04,400.67,T,T,13,1,14,2,0.027…
False,SSFEKNPIDFLEAK-KYGGFDSPTVAYSVLVVAK,PhoX,Intra,MS Annika,959.469721,4,3834.857053,29582,68.3768,0,High,SSFEKNPIDFLEAK,5,0,1624.822,0.0,KYGGFDSPTVAYSVLVVAK,1,0,2001.071,0.0,20240922_Eclipse_NEO1_Mueller_MS_TechHub_IMP_THIDDIAXL001_Cas9_PhoX_50ng_FAIMS_002.raw,6779,0.0,Q99ZW2,Q99ZW2,1623.814,K5(PhoX),K1(PhoX),2000.064,-50,HCD,32,"0, 0, 0",0,,1171,1129,400.66,412.53,400.66,T,T,11,1,10,2,0.07291…
False,VLPKHSLLYEYFTVYNELTK-VNTEITKAPLSASMIK,PhoX,Intra,MS Annika,1093.058062,4,4369.210419,148367,67.1534,0,High,VLPKHSLLYEYFTVYNELTK,4,0,2457.306,0.0,VNTEITKAPLSASMIK,7,0,1702.94,0.0,20240924_Astral_Neo1_Mueller_MS_TechHub_IMP_THIDDIAXL001_Cas9_PhoX_250ng_FAIMS_002.raw,6689,0.0,Q99ZW2,Q99ZW2,2456.299,K4(PhoX),K7(PhoX),1701.932,-48,HCD,32,"0, 0, 0",0,,506,307,462.85,400.65,400.65,T,T,14,3,13,1,0.…
False,KSEETITPWNFEEVVDKGASAQSFIER-VLPKHSLLYEYFTVYNELTK,PhoX,Intra,MS Annika,961.469523,6,5763.780757,35772,73.3114,0,High,KSEETITPWNFEEVVDKGASAQSFIER,17,0,3097.511,0.0,VLPKHSLLYEYFTVYNELTK,4,0,2457.305,0.0,20240922_Eclipse_NEO1_Mueller_MS_TechHub_IMP_THIDDIAXL001_Cas9_PhoX_250ng_FAIMS_002.raw,6797,0.0,Q99ZW2,Q99ZW2,3096.504,K17(PhoX),K4(PhoX),2456.298,-50,HCD,32,"0, 0, 0",0,,467,506,855.49,400.63…
False,KYGGFDSPTVAYSVLVVAK-KTEVQTGGFSKESILPK,PhoX,Intra,MS Annika,1015.51467,4,4059.036851,104393,57.0446,0,High,KYGGFDSPTVAYSVLVVAK,1,0,2001.069,0.0,KTEVQTGGFSKESILPK,11,0,1849.003,0.0,20240921_Astral_Neo1_Mueller_MS_TechHub_IMP_THIDDIAXL001_Cas9_PhoX_50ng_FAIMS_002.raw,6638,0.0,Q99ZW2,Q99ZW2,2000.062,K1(PhoX),K11(PhoX),1847.996,-48,HCD,32,"0, 0, 0",0,,1129,1096,403.84,400.59,400.59,T,T,12,1,13,4…
False,VNTEITKAPLSASMIK-VNTEITKAPLSASMIK,PhoX,Intra,MS Annika,904.466816,4,3614.845435,75039,53.6025,0,High,VNTEITKAPLSASMIK,7,0,1702.941,0.0,VNTEITKAPLSASMIK,7,0,1702.94,0.0,20240925_Astral_Neo1_Mueller_MS_TechHub_IMP_THIDDIAXL001_Cas9_PhoX_stepHCD_10ng_FAIMS_001.raw,6713,0.0,Q99ZW2,Q99ZW2,1701.934,K7(PhoX),K7(PhoX),1701.933,-60,HCD,28,"25, 27, 32",0,,307,307,400.56,400.56,400.56,T,T,13,1,13,1,0.…
False,KNLIGALLFDSGETAEATR-VNTEITKAPLSASMIK,PhoX,Intra,MS Annika,980.244624,4,3917.956667,143330,64.5219,0,High,KNLIGALLFDSGETAEATR,1,0,2006.055,0.0,VNTEITKAPLSASMIK,7,0,1702.937,0.0,20240924_Astral_Neo1_Mueller_MS_TechHub_IMP_THIDDIAXL001_Cas9_PhoX_500ng_FAIMS_002.raw,6698,0.0,Q99ZW2,Q99ZW2,2005.048,K1(PhoX),K7(PhoX),1701.93,-48,HCD,32,"0, 0, 0",0,,44,307,527.36,400.52,400.52,T,T,13,1,12,1,0.0304…
False,KYPKLESEFVYGDYK-ATAKYFFYSNIMNFFK,PhoX,Intra,MS Annika,1017.472355,4,4066.867589,36475,70.8793,0,High,KYPKLESEFVYGDYK,4,0,1865.932,0.0,ATAKYFFYSNIMNFFK,4,0,1991.971,0.0,20240922_Eclipse_NEO1_Mueller_MS_TechHub_IMP_THIDDIAXL001_Cas9_PhoX_500ng_FAIMS_002.raw,6806,0.0,Q99ZW2,Q99ZW2,1864.925,K4(PhoX),K4(PhoX),1990.964,-60,HCD,32,"0, 0, 0",0,,999,1031,403.33,400.39,400.39,T,T,11,2,10,2,0.34270135…
False,KYPKLESEFVYGDYK-ATAKYFFYSNIMNFFK,PhoX,Intra,MS Annika,1017.4725,4,4066.868171,34559,70.9922,0,High,KYPKLESEFVYGDYK,4,0,1865.932,0.0,ATAKYFFYSNIMNFFK,4,0,1991.972,0.0,20240922_Eclipse_NEO1_Mueller_MS_TechHub_IMP_THIDDIAXL001_Cas9_PhoX_250ng_FAIMS_002.raw,6797,0.0,Q99ZW2,Q99ZW2,1864.925,K4(PhoX),K4(PhoX),1990.964,-50,HCD,32,"0, 0, 0",0,,999,1031,423.78,400.37,400.37,T,T,11,2,12,2,0.1495248310…
False,KYGGFDSPTVAYSVLVVAK-YTSTKEVLDATLIHQSITGLYETR,PhoX,Intra,MS Annika,1238.11836,4,4949.451609,141903,64.4958,0,High,KYGGFDSPTVAYSVLVVAK,1,0,2001.069,0.0,YTSTKEVLDATLIHQSITGLYETR,5,0,2739.418,0.0,20240924_Astral_Neo1_Mueller_MS_TechHub_IMP_THIDDIAXL001_Cas9_PhoX_250ng_FAIMS_002.raw,6689,0.0,Q99ZW2,Q99ZW2,2000.062,K1(PhoX),K5(PhoX),2738.411,-48,HCD,32,"0, 0, 0",0,,1129,1335,424.64,400.21,400.21,…
False,VLPKHSLLYEYFTVYNELTK-KSEETITPWNFEEVVDK,PhoX,Intra,MS Annika,944.258909,5,4717.265439,35598,72.926,0,High,VLPKHSLLYEYFTVYNELTK,4,0,2457.306,0.0,KSEETITPWNFEEVVDK,1,0,2050.995,0.0,20240922_Eclipse_NEO1_Mueller_MS_TechHub_IMP_THIDDIAXL001_Cas9_PhoX_250ng_FAIMS_003.raw,6800,0.0,Q99ZW2,Q99ZW2,2456.299,K4(PhoX),K1(PhoX),2049.987,-50,HCD,32,"0, 0, 0",0,,506,467,467.29,400.07,400.07,T,T,13,3,11,1,0…
False,FIKPILEKMDGTEELLVK-QQLPEKYKEIFFDQSK,PhoX,Intra,MS Annika,868.8428,5,4340.184893,32903,64.5072,0,High,FIKPILEKMDGTEELLVK,8,0,2103.177,0.0,QQLPEKYKEIFFDQSK,6,0,2028.043,0.0,20240922_Eclipse_NEO1_Mueller_MS_TechHub_IMP_THIDDIAXL001_Cas9_PhoX_500ng_FAIMS_003.raw,6809,0.0,Q99ZW2,Q99ZW2,2102.17,K8(PhoX),K6(PhoX),2027.036,-60,HCD,32,"0, 0, 0",0,,374,340,513.9,400.06,400.06,T,T,15,2,10,2,0.15363482…
False,KSEETITPWNFEEVVDKGASAQSFIER-VLPKHSLLYEYFTVYNELTK,PhoX,Intra,MS Annika,1153.561995,5,5763.780867,156536,69.9256,0,High,KSEETITPWNFEEVVDKGASAQSFIER,17,0,3097.511,0.0,VLPKHSLLYEYFTVYNELTK,4,0,2457.305,0.0,20240924_Astral_Neo1_Mueller_MS_TechHub_IMP_THIDDIAXL001_Cas9_PhoX_500ng_FAIMS_003.raw,6701,0.0,Q99ZW2,Q99ZW2,3096.504,K17(PhoX),K4(PhoX),2456.298,-48,HCD,32,"0, 0, 0",0,,467,506,537.78,400.0…
False,KYGGFDSPTVAYSVLVVAK-KTEVQTGGFSKESILPK,PhoX,Intra,MS Annika,1015.515127,4,4059.038678,117694,56.9118,0,High,KYGGFDSPTVAYSVLVVAK,1,0,2001.069,0.0,KTEVQTGGFSKESILPK,11,0,1849.005,0.0,20240924_Astral_Neo1_Mueller_MS_TechHub_IMP_THIDDIAXL001_Cas9_PhoX_50ng_FAIMS_001.raw,6668,0.0,Q99ZW2,Q99ZW2,2000.062,K1(PhoX),K11(PhoX),1847.998,-48,HCD,32,"0, 0, 0",0,,1129,1096,404.07,400.01,400.01,T,T,12,1,13,…
False,KYGGFDSPTVAYSVLVVAK-KTEVQTGGFSKESILPK,PhoX,Intra,MS Annika,1015.514056,4,4059.034396,92853,56.2578,0,High,KYGGFDSPTVAYSVLVVAK,1,0,2001.069,0.0,KTEVQTGGFSKESILPK,11,0,1849.001,0.0,20240925_Astral_Neo1_Mueller_MS_TechHub_IMP_THIDDIAXL001_Cas9_PhoX_stepHCD_250ng_FAIMS_003.raw,6746,0.0,Q99ZW2,Q99ZW2,2000.062,K1(PhoX),K11(PhoX),1847.993,-48,HCD,28,"25, 27, 32",0,,1129,1096,403.82,399.65,399.65,T…
False,KNLIGALLFDSGETAEATR-VNTEITKAPLSASMIK,PhoX,Intra,MS Annika,980.245418,4,3917.959844,143273,64.4985,0,High,KNLIGALLFDSGETAEATR,1,0,2006.055,0.0,VNTEITKAPLSASMIK,7,0,1702.94,0.0,20240924_Astral_Neo1_Mueller_MS_TechHub_IMP_THIDDIAXL001_Cas9_PhoX_500ng_FAIMS_002.raw,6698,0.0,Q99ZW2,Q99ZW2,2005.048,K1(PhoX),K7(PhoX),1701.933,-60,HCD,32,"0, 0, 0",0,,44,307,487.77,399.65,399.65,T,T,14,1,13,1,0.0149…
False,KYGGFDSPTVAYSVLVVAK-KTEVQTGGFSKESILPK,PhoX,Intra,MS Annika,1015.513986,4,4059.034116,92124,56.5608,0,High,KYGGFDSPTVAYSVLVVAK,1,0,2001.069,0.0,KTEVQTGGFSKESILPK,11,0,1849.0,0.0,20240925_Astral_Neo1_Mueller_MS_TechHub_IMP_THIDDIAXL001_Cas9_PhoX_stepHCD_100ng_FAIMS_001.raw,6731,0.0,Q99ZW2,Q99ZW2,2000.062,K1(PhoX),K11(PhoX),1847.993,-48,HCD,28,"25, 27, 32",0,,1129,1096,434.17,399.65,399.65,T,T…
False,ATAKYFFYSNIMNFFK-KRPLIETNGETGEIVWDK,PhoX,Intra,MS Annika,1072.263681,4,4286.032895,151335,67.7435,0,High,ATAKYFFYSNIMNFFK,4,0,1991.972,0.0,KRPLIETNGETGEIVWDK,1,0,2085.096,0.0,20240924_Astral_Neo1_Mueller_MS_TechHub_IMP_THIDDIAXL001_Cas9_PhoX_500ng_FAIMS_001.raw,6695,0.0,Q99ZW2,Q99ZW2,1990.965,K4(PhoX),K1(PhoX),2084.089,-60,HCD,32,"0, 0, 0",0,,1031,1058,447.42,399.57,399.57,T,T,13,2,15,1,0.0…
False,ATAKYFFYSNIMNFFK-KYPKLESEFVYGDYK,PhoX,Intra,MS Annika,1017.473003,4,4066.870183,32467,71.1949,0,High,ATAKYFFYSNIMNFFK,4,0,1991.972,0.0,KYPKLESEFVYGDYK,4,0,1865.933,0.0,20240922_Eclipse_NEO1_Mueller_MS_TechHub_IMP_THIDDIAXL001_Cas9_PhoX_100ng_FAIMS_003.raw,6791,0.0,Q99ZW2,Q99ZW2,1990.965,K4(PhoX),K4(PhoX),1864.926,-60,HCD,32,"0, 0, 0",0,,1031,999,399.53,440.61,399.53,T,T,10,2,11,2,1.85716358…
False,KYPKLESEFVYGDYK-ATAKYFFYSNIMNFFK,PhoX,Intra,MS Annika,1017.47366,4,4066.87281,36408,70.9736,0,High,KYPKLESEFVYGDYK,4,0,1865.932,0.0,ATAKYFFYSNIMNFFK,4,0,1991.976,0.0,20240922_Eclipse_NEO1_Mueller_MS_TechHub_IMP_THIDDIAXL001_Cas9_PhoX_500ng_FAIMS_001.raw,6803,0.0,Q99ZW2,Q99ZW2,1864.925,K4(PhoX),K4(PhoX),1990.969,-60,HCD,32,"0, 0, 0",0,,999,1031,399.44,405.61,399.44,T,T,11,2,12,2,0.1984080507…
False,QQLPEKYKEIFFDQSK-FIKPILEKMDGTEELLVK,PhoX,Intra,MS Annika,868.842978,5,4340.185784,30840,64.5446,0,High,QQLPEKYKEIFFDQSK,6,0,2028.044,0.0,FIKPILEKMDGTEELLVK,8,0,2103.178,0.0,20240922_Eclipse_NEO1_Mueller_MS_TechHub_IMP_THIDDIAXL001_Cas9_PhoX_250ng_FAIMS_001.raw,6794,0.0,Q99ZW2,Q99ZW2,2027.036,K6(PhoX),K8(PhoX),2102.17,-60,HCD,32,"0, 0, 0",0,,340,374,399.36,527.65,399.36,T,T,10,2,15,2,0.31883…
False,GILQTVKVVDELVK-EDIQKAQVSGQGDSLHEHIANLAGSPAIK,PhoX,Intra,MS Annika,953.492783,5,4763.434808,27679,62.5901,0,High,GILQTVKVVDELVK,7,0,1540.931,0.0,EDIQKAQVSGQGDSLHEHIANLAGSPAIK,5,0,3013.539,0.0,20240922_Eclipse_NEO1_Mueller_MS_TechHub_IMP_THIDDIAXL001_Cas9_PhoX_100ng_FAIMS_001.raw,6785,0.0,Q99ZW2,Q99ZW2,1539.924,K7(PhoX),K5(PhoX),3012.532,-50,HCD,32,"0, 0, 0",0,,735,705,399.34,456.67,399.34,T,…
False,KYGGFDSPTVAYSVLVVAK-TEVQTGGFSKESILPK,PhoX,Intra,MS Annika,983.49133,4,3930.943491,29448,62.0544,0,High,KYGGFDSPTVAYSVLVVAK,1,0,2001.069,0.0,TEVQTGGFSKESILPK,10,0,1720.91,0.0,20240922_Eclipse_NEO1_Mueller_MS_TechHub_IMP_THIDDIAXL001_Cas9_PhoX_250ng_FAIMS_001.raw,6794,0.0,Q99ZW2,Q99ZW2,2000.062,K1(PhoX),K10(PhoX),1719.903,-50,HCD,32,"0, 0, 0",0,,1129,1097,542.99,399.26,399.26,T,T,13,1,12,1,0.…
False,KYGGFDSPTVAYSVLVVAK-EQAENIIHLFTLTNLGAPAAFKYFDTTIDR,PhoX,Intra,MS Annika,1124.763943,5,5619.790609,162567,72.4475,0,High,KYGGFDSPTVAYSVLVVAK,1,0,2001.069,0.0,EQAENIIHLFTLTNLGAPAAFKYFDTTIDR,22,0,3409.757,0.0,20240924_Astral_Neo1_Mueller_MS_TechHub_IMP_THIDDIAXL001_Cas9_PhoX_500ng_FAIMS_002.raw,6698,0.87,Q99ZW2,Q99ZW2,2000.062,K1(PhoX),K22(PhoX),3408.75,-48,HCD,32,"0, 0, 0",0,,1129,1303,399.25…
False,ATAKYFFYSNIMNFFK-KYPKLESEFVYGDYK,PhoX,Intra,MS Annika,1017.472867,4,4066.869639,34541,70.958,0,High,ATAKYFFYSNIMNFFK,4,0,1991.972,0.0,KYPKLESEFVYGDYK,4,0,1865.933,0.0,20240922_Eclipse_NEO1_Mueller_MS_TechHub_IMP_THIDDIAXL001_Cas9_PhoX_250ng_FAIMS_002.raw,6797,0.0,Q99ZW2,Q99ZW2,1990.965,K4(PhoX),K4(PhoX),1864.925,-60,HCD,32,"0, 0, 0",0,,1031,999,398.88,407.25,398.88,T,T,10,2,12,2,0.224519604…
False,KYPKLESEFVYGDYK-ATAKYFFYSNIMNFFK,PhoX,Intra,MS Annika,1017.472657,4,4066.868799,32167,71.2343,0,High,KYPKLESEFVYGDYK,4,0,1865.932,0.0,ATAKYFFYSNIMNFFK,4,0,1991.972,0.0,20240922_Eclipse_NEO1_Mueller_MS_TechHub_IMP_THIDDIAXL001_Cas9_PhoX_100ng_FAIMS_001.raw,6785,0.0,Q99ZW2,Q99ZW2,1864.925,K4(PhoX),K4(PhoX),1990.965,-50,HCD,32,"0, 0, 0",0,,999,1031,406.82,398.77,398.77,T,T,11,2,10,2,0.14121470…
False,KYPKLESEFVYGDYK-ATAKYFFYSNIMNFFK,PhoX,Intra,MS Annika,1017.47229,4,4066.867329,32143,71.1871,0,High,KYPKLESEFVYGDYK,4,0,1865.932,0.0,ATAKYFFYSNIMNFFK,4,0,1991.971,0.0,20240922_Eclipse_NEO1_Mueller_MS_TechHub_IMP_THIDDIAXL001_Cas9_PhoX_100ng_FAIMS_001.raw,6785,0.0,Q99ZW2,Q99ZW2,1864.925,K4(PhoX),K4(PhoX),1990.964,-50,HCD,32,"0, 0, 0",0,,999,1031,406.35,398.75,398.75,T,T,11,2,10,2,0.188414702…
False,ATAKYFFYSNIMNFFK-KYPKLESEFVYGDYK,PhoX,Intra,MS Annika,1017.472788,4,4066.869323,36568,71.1022,0,High,ATAKYFFYSNIMNFFK,4,0,1991.972,0.0,KYPKLESEFVYGDYK,4,0,1865.932,0.0,20240922_Eclipse_NEO1_Mueller_MS_TechHub_IMP_THIDDIAXL001_Cas9_PhoX_500ng_FAIMS_003.raw,6809,0.0,Q99ZW2,Q99ZW2,1990.965,K4(PhoX),K4(PhoX),1864.925,-60,HCD,32,"0, 0, 0",0,,1031,999,398.35,400.72,398.35,T,T,10,2,11,2,0.22791583…
False,KYGGFDSPTVAYSVLVVAK-TEVQTGGFSKESILPK,PhoX,Intra,MS Annika,983.491477,4,3930.944079,27671,62.2247,0,High,KYGGFDSPTVAYSVLVVAK,1,0,2001.069,0.0,TEVQTGGFSKESILPK,10,0,1720.91,0.0,20240922_Eclipse_NEO1_Mueller_MS_TechHub_IMP_THIDDIAXL001_Cas9_PhoX_100ng_FAIMS_002.raw,6788,0.0,Q99ZW2,Q99ZW2,2000.062,K1(PhoX),K10(PhoX),1719.903,-50,HCD,32,"0, 0, 0",0,,1129,1097,515.68,398.19,398.19,T,T,13,1,12,1,0…
False,KTEVQTGGFSKESILPK-KYGGFDSPTVAYSVLVVAK,PhoX,Intra,MS Annika,1015.515936,4,4059.041913,25130,59.5239,0,High,KTEVQTGGFSKESILPK,11,0,1849.007,0.0,KYGGFDSPTVAYSVLVVAK,1,0,2001.071,0.0,20240922_Eclipse_NEO1_Mueller_MS_TechHub_IMP_THIDDIAXL001_Cas9_PhoX_50ng_FAIMS_001.raw,6776,0.0,Q99ZW2,Q99ZW2,1847.999,K11(PhoX),K1(PhoX),2000.064,-50,HCD,32,"0, 0, 0",0,,1096,1129,398.11,524.11,398.11,T,T,11,4,13,…
False,VNTEITKAPLSASMIK-KSEETITPWNFEEVVDK,PhoX,Intra,MS Annika,991.481101,4,3962.902575,26717,62.6154,0,High,VNTEITKAPLSASMIK,7,0,1702.941,0.0,KSEETITPWNFEEVVDK,1,0,2050.997,0.0,20240922_Eclipse_NEO1_Mueller_MS_TechHub_IMP_THIDDIAXL001_Cas9_PhoX_50ng_FAIMS_001.raw,6776,0.0,Q99ZW2,Q99ZW2,1701.934,K7(PhoX),K1(PhoX),2049.99,-50,HCD,32,"0, 0, 0",0,,307,467,398.11,402.09,398.11,T,T,13,1,13,1,0.03223223…
False,YTSTKEVLDATLIHQSITGLYETR-KYGGFDSPTVAYSVLVVAK,PhoX,Intra,MS Annika,1238.119675,4,4949.456871,141779,64.4285,0,High,YTSTKEVLDATLIHQSITGLYETR,5,0,2739.42,0.0,KYGGFDSPTVAYSVLVVAK,1,0,2001.072,0.0,20240924_Astral_Neo1_Mueller_MS_TechHub_IMP_THIDDIAXL001_Cas9_PhoX_250ng_FAIMS_003.raw,6692,0.0,Q99ZW2,Q99ZW2,2738.413,K5(PhoX),K1(PhoX),2000.065,-48,HCD,32,"0, 0, 0",0,,1335,1129,398.04,477.44,398.04,…
False,KYPKLESEFVYGDYK-ATAKYFFYSNIMNFFK,PhoX,Intra,MS Annika,1017.472758,4,4066.869204,32423,71.1078,0,High,KYPKLESEFVYGDYK,4,0,1865.932,0.0,ATAKYFFYSNIMNFFK,4,0,1991.973,0.0,20240922_Eclipse_NEO1_Mueller_MS_TechHub_IMP_THIDDIAXL001_Cas9_PhoX_100ng_FAIMS_003.raw,6791,0.0,Q99ZW2,Q99ZW2,1864.925,K4(PhoX),K4(PhoX),1990.965,-60,HCD,32,"0, 0, 0",0,,999,1031,397.8,419.61,397.8,T,T,11,2,11,2,1.9442635870…
False,ATAKYFFYSNIMNFFK-KYPKLESEFVYGDYK,PhoX,Intra,MS Annika,1017.47282,4,4066.86945,32462,71.1859,0,High,ATAKYFFYSNIMNFFK,4,0,1991.972,0.0,KYPKLESEFVYGDYK,4,0,1865.933,0.0,20240922_Eclipse_NEO1_Mueller_MS_TechHub_IMP_THIDDIAXL001_Cas9_PhoX_100ng_FAIMS_003.raw,6791,0.0,Q99ZW2,Q99ZW2,1990.965,K4(PhoX),K4(PhoX),1864.925,-50,HCD,32,"0, 0, 0",0,,1031,999,397.76,401.18,397.76,T,T,10,2,11,2,0.1678071687…
False,KSEETITPWNFEEVVDK-KSEETITPWNFEEVVDK,PhoX,Intra,MS Annika,1078.493119,4,4310.950646,142237,65.4522,0,High,KSEETITPWNFEEVVDK,1,0,2050.997,0.0,KSEETITPWNFEEVVDK,1,0,2050.989,0.0,20240924_Astral_Neo1_Mueller_MS_TechHub_IMP_THIDDIAXL001_Cas9_PhoX_100ng_FAIMS_001.raw,6677,0.0,Q99ZW2,Q99ZW2,2049.99,K1(PhoX),K1(PhoX),2049.982,-60,HCD,32,"0, 0, 0",0,,467,467,397.58,397.58,397.58,T,T,13,1,13,1,0.0072…
False,KNLIGALLFDSGETAEATR-KSEETITPWNFEEVVDK,PhoX,Intra,MS Annika,1067.259168,4,4266.014842,152650,68.9322,0,High,KNLIGALLFDSGETAEATR,1,0,2006.055,0.0,KSEETITPWNFEEVVDK,1,0,2050.995,0.0,20240924_Astral_Neo1_Mueller_MS_TechHub_IMP_THIDDIAXL001_Cas9_PhoX_250ng_FAIMS_002.raw,6689,0.0,Q99ZW2,Q99ZW2,2005.048,K1(PhoX),K1(PhoX),2049.988,-60,HCD,32,"0, 0, 0",0,,44,467,521.59,396.99,396.99,T,T,14,1,12,1,0.…
False,KSEETITPWNFEEVVDK-VLPKHSLLYEYFTVYNELTK,PhoX,Intra,MS Annika,1180.072715,4,4717.269031,126695,69.8232,0,High,KSEETITPWNFEEVVDK,1,0,2050.997,0.0,VLPKHSLLYEYFTVYNELTK,4,0,2457.308,0.0,20240924_Astral_Neo1_Mueller_MS_TechHub_IMP_THIDDIAXL001_Cas9_PhoX_10ng_FAIMS_001.raw,6659,0.0,Q99ZW2,Q99ZW2,2049.99,K1(PhoX),K4(PhoX),2456.3,-48,HCD,32,"0, 0, 0",0,,467,506,396.98,462.5,396.98,T,T,13,1,14,5,0.03…
False,KNLIGALLFDSGETAEATR-KSEETITPWNFEEVVDK,PhoX,Intra,MS Annika,1067.259443,4,4266.015943,32967,72.2275,0,High,KNLIGALLFDSGETAEATR,1,0,2006.055,0.0,KSEETITPWNFEEVVDK,1,0,2050.996,0.0,20240922_Eclipse_NEO1_Mueller_MS_TechHub_IMP_THIDDIAXL001_Cas9_PhoX_100ng_FAIMS_003.raw,6791,0.0,Q99ZW2,Q99ZW2,2005.048,K1(PhoX),K1(PhoX),2049.989,-50,HCD,32,"0, 0, 0",0,,44,467,648.52,396.91,396.91,T,T,18,1,11,1,0.…
False,KSEETITPWNFEEVVDK-VLPKHSLLYEYFTVYNELTK,PhoX,Intra,MS Annika,1180.072783,4,4717.269304,131778,70.3603,0,High,KSEETITPWNFEEVVDK,1,0,2050.997,0.0,VLPKHSLLYEYFTVYNELTK,4,0,2457.308,0.0,20240921_Astral_Neo1_Mueller_MS_TechHub_IMP_THIDDIAXL001_Cas9_PhoX_50ng_FAIMS_002.raw,6638,0.0,Q99ZW2,Q99ZW2,2049.99,K1(PhoX),K4(PhoX),2456.301,-48,HCD,32,"0, 0, 0",0,,467,506,396.76,467.42,396.76,T,T,12,1,16,5,0…
False,VLPKHSLLYEYFTVYNELTK-SEETITPWNFEEVVDKGASAQSFIER,PhoX,Intra,MS Annika,1127.943703,5,5635.689407,32737,75.0692,0,High,VLPKHSLLYEYFTVYNELTK,4,0,2457.306,0.0,SEETITPWNFEEVVDKGASAQSFIER,16,0,2969.418,0.0,20240922_Eclipse_NEO1_Mueller_MS_TechHub_IMP_THIDDIAXL001_Cas9_PhoX_50ng_FAIMS_003.raw,6782,0.0,Q99ZW2,Q99ZW2,2456.299,K4(PhoX),K16(PhoX),2968.411,-50,HCD,32,"0, 0, 0",0,,506,468,396.68,516.6,39…
False,VLPKHSLLYEYFTVYNELTK-KSEETITPWNFEEVVDK,PhoX,Intra,MS Annika,944.258705,5,4717.264419,37434,72.8835,0,High,VLPKHSLLYEYFTVYNELTK,4,0,2457.306,0.0,KSEETITPWNFEEVVDK,1,0,2050.994,0.0,20240922_Eclipse_NEO1_Mueller_MS_TechHub_IMP_THIDDIAXL001_Cas9_PhoX_500ng_FAIMS_001.raw,6803,0.0,Q99ZW2,Q99ZW2,2456.299,K4(PhoX),K1(PhoX),2049.986,-50,HCD,32,"0, 0, 0",0,,506,467,470.35,396.64,396.64,T,T,13,3,12,1,…
False,KSEETITPWNFEEVVDK-VNTEITKAPLSASMIK,PhoX,Intra,MS Annika,991.480659,4,3962.900806,29602,62.3399,0,High,KSEETITPWNFEEVVDK,1,0,2050.997,0.0,VNTEITKAPLSASMIK,7,0,1702.939,0.0,20240922_Eclipse_NEO1_Mueller_MS_TechHub_IMP_THIDDIAXL001_Cas9_PhoX_250ng_FAIMS_001.raw,6794,0.0,Q99ZW2,Q99ZW2,2049.99,K1(PhoX),K7(PhoX),1701.932,-50,HCD,32,"0, 0, 0",0,,467,307,401.86,396.3,396.3,T,T,13,1,13,1,Not matched…
False,TEVQTGGFSKESILPK-KYGGFDSPTVAYSVLVVAK,PhoX,Intra,MS Annika,983.491847,4,3930.94556,27722,62.3203,0,High,TEVQTGGFSKESILPK,10,0,1720.912,0.0,KYGGFDSPTVAYSVLVVAK,1,0,2001.069,0.0,20240922_Eclipse_NEO1_Mueller_MS_TechHub_IMP_THIDDIAXL001_Cas9_PhoX_100ng_FAIMS_002.raw,6788,0.0,Q99ZW2,Q99ZW2,1719.904,K10(PhoX),K1(PhoX),2000.062,-50,HCD,32,"0, 0, 0",0,,1097,1129,396.16,508.45,396.16,T,T,12,1,12,2,0…
False,KYPKLESEFVYGDYK-ATAKYFFYSNIMNFFK,PhoX,Intra,MS Annika,1017.472856,4,4066.869595,34573,70.9535,0,High,KYPKLESEFVYGDYK,4,0,1865.932,0.0,ATAKYFFYSNIMNFFK,4,0,1991.973,0.0,20240922_Eclipse_NEO1_Mueller_MS_TechHub_IMP_THIDDIAXL001_Cas9_PhoX_250ng_FAIMS_003.raw,6800,0.0,Q99ZW2,Q99ZW2,1864.925,K4(PhoX),K4(PhoX),1990.966,-50,HCD,32,"0, 0, 0",0,,999,1031,395.7,405.64,395.7,T,T,11,2,12,2,0.1950715285…
False,VNTEITKAPLSASMIK-KSEETITPWNFEEVVDK,PhoX,Intra,MS Annika,991.481125,4,3962.902672,31542,62.1269,0,High,VNTEITKAPLSASMIK,7,0,1702.941,0.0,KSEETITPWNFEEVVDK,1,0,2050.997,0.0,20240922_Eclipse_NEO1_Mueller_MS_TechHub_IMP_THIDDIAXL001_Cas9_PhoX_500ng_FAIMS_002.raw,6806,0.0,Q99ZW2,Q99ZW2,1701.934,K7(PhoX),K1(PhoX),2049.99,-50,HCD,32,"0, 0, 0",0,,307,467,395.54,407.14,395.54,T,T,14,1,13,1,Not match…
False,KYPKLESEFVYGDYK-ATAKYFFYSNIMNFFK,PhoX,Intra,MS Annika,1017.473196,4,4066.870954,32022,71.7344,0,High,KYPKLESEFVYGDYK,4,0,1865.929,0.0,ATAKYFFYSNIMNFFK,4,0,1991.978,0.0,20240922_Eclipse_NEO1_Mueller_MS_TechHub_IMP_THIDDIAXL001_Cas9_PhoX_stepHCD_100ng_FAIMS_003.raw,6818,0.0,Q99ZW2,Q99ZW2,1864.921,K4(PhoX),K4(PhoX),1990.97,-50,HCD,28,"25, 27, 32",0,,999,1031,395.53,406.19,395.53,T,T,10,2,12,2,…
False,TEVQTGGFSKESILPK-KYGGFDSPTVAYSVLVVAK,PhoX,Intra,MS Annika,983.492732,4,3930.949097,123142,59.7024,0,High,TEVQTGGFSKESILPK,10,0,1720.912,0.0,KYGGFDSPTVAYSVLVVAK,1,0,2001.073,0.0,20240924_Astral_Neo1_Mueller_MS_TechHub_IMP_THIDDIAXL001_Cas9_PhoX_50ng_FAIMS_003.raw,6674,0.0,Q99ZW2,Q99ZW2,1719.904,K10(PhoX),K1(PhoX),2000.066,-48,HCD,32,"0, 0, 0",0,,1097,1129,395.48,437.38,395.48,T,T,14,1,14,2,0…
False,KSEETITPWNFEEVVDK-KNLIGALLFDSGETAEATR,PhoX,Intra,MS Annika,1067.260902,4,4266.021778,32627,72.1699,0,High,KSEETITPWNFEEVVDK,1,0,2050.997,0.0,KNLIGALLFDSGETAEATR,1,0,2006.06,0.0,20240922_Eclipse_NEO1_Mueller_MS_TechHub_IMP_THIDDIAXL001_Cas9_PhoX_100ng_FAIMS_001.raw,6785,0.0,Q99ZW2,Q99ZW2,2049.99,K1(PhoX),K1(PhoX),2005.053,-50,HCD,32,"0, 0, 0",0,,467,44,395.47,631.42,395.47,T,T,11,1,16,1,0.06…
False,VNTEITKAPLSASMIK-KSEETITPWNFEEVVDK,PhoX,Intra,MS Annika,991.480498,4,3962.900164,109911,60.5061,0,High,VNTEITKAPLSASMIK,7,0,1702.941,0.0,KSEETITPWNFEEVVDK,1,0,2050.995,0.0,20240921_Astral_Neo1_Mueller_MS_TechHub_IMP_THIDDIAXL001_Cas9_PhoX_50ng_FAIMS_003.raw,6641,0.0,Q99ZW2,Q99ZW2,1701.934,K7(PhoX),K1(PhoX),2049.988,-60,HCD,32,"0, 0, 0",0,,307,467,407.71,395.22,395.22,T,T,14,1,12,1,0.1159245…
False,KSEETITPWNFEEVVDK-VNTEITKAPLSASMIK,PhoX,Intra,MS Annika,991.480933,4,3962.901901,29887,62.3069,0,High,KSEETITPWNFEEVVDK,1,0,2050.997,0.0,VNTEITKAPLSASMIK,7,0,1702.941,0.0,20240922_Eclipse_NEO1_Mueller_MS_TechHub_IMP_THIDDIAXL001_Cas9_PhoX_250ng_FAIMS_003.raw,6800,0.0,Q99ZW2,Q99ZW2,2049.99,K1(PhoX),K7(PhoX),1701.933,-50,HCD,32,"0, 0, 0",0,,467,307,421.58,395.14,395.14,T,T,13,1,13,1,0.1321100…
False,KYPKLESEFVYGDYK-ATAKYFFYSNIMNFFK,PhoX,Intra,MS Annika,1017.472258,4,4066.867203,32376,71.238,0,High,KYPKLESEFVYGDYK,4,0,1865.932,0.0,ATAKYFFYSNIMNFFK,4,0,1991.971,0.0,20240922_Eclipse_NEO1_Mueller_MS_TechHub_IMP_THIDDIAXL001_Cas9_PhoX_100ng_FAIMS_002.raw,6788,0.0,Q99ZW2,Q99ZW2,1864.925,K4(PhoX),K4(PhoX),1990.963,-50,HCD,32,"0, 0, 0",0,,999,1031,434.98,395.09,395.09,T,T,11,2,10,2,0.053374442…
False,KSEETITPWNFEEVVDK-VNTEITKAPLSASMIK,PhoX,Intra,MS Annika,991.480644,4,3962.900748,96693,59.8647,0,High,KSEETITPWNFEEVVDK,1,0,2050.997,0.0,VNTEITKAPLSASMIK,7,0,1702.939,0.0,20240925_Astral_Neo1_Mueller_MS_TechHub_IMP_THIDDIAXL001_Cas9_PhoX_stepHCD_50ng_FAIMS_002.raw,6725,0.0,Q99ZW2,Q99ZW2,2049.99,K1(PhoX),K7(PhoX),1701.932,-60,HCD,28,"25, 27, 32",0,,467,307,395.12,395.09,395.09,T,T,12,1,14,1,…
False,KSEETITPWNFEEVVDK-VNTEITKAPLSASMIK,PhoX,Intra,MS Annika,991.480785,4,3962.901311,111637,60.3188,0,High,KSEETITPWNFEEVVDK,1,0,2050.997,0.0,VNTEITKAPLSASMIK,7,0,1702.94,0.0,20240921_Astral_Neo1_Mueller_MS_TechHub_IMP_THIDDIAXL001_Cas9_PhoX_50ng_FAIMS_002.raw,6638,0.0,Q99ZW2,Q99ZW2,2049.99,K1(PhoX),K7(PhoX),1701.933,-60,HCD,32,"0, 0, 0",0,,467,307,430.66,395.05,395.05,T,T,14,1,14,1,0.114424466…
False,ATAKYFFYSNIMNFFK-KYPKLESEFVYGDYK,PhoX,Intra,MS Annika,1017.472808,4,4066.869401,32350,71.1877,0,High,ATAKYFFYSNIMNFFK,4,0,1991.972,0.0,KYPKLESEFVYGDYK,4,0,1865.932,0.0,20240922_Eclipse_NEO1_Mueller_MS_TechHub_IMP_THIDDIAXL001_Cas9_PhoX_100ng_FAIMS_002.raw,6788,0.0,Q99ZW2,Q99ZW2,1990.965,K4(PhoX),K4(PhoX),1864.925,-50,HCD,32,"0, 0, 0",0,,1031,999,395.01,399.48,395.01,T,T,10,2,11,2,0.10367444…
False,VNTEITKAPLSASMIK-KSEETITPWNFEEVVDK,PhoX,Intra,MS Annika,991.480565,4,3962.900433,29898,62.3267,0,High,VNTEITKAPLSASMIK,7,0,1702.941,0.0,KSEETITPWNFEEVVDK,1,0,2050.995,0.0,20240922_Eclipse_NEO1_Mueller_MS_TechHub_IMP_THIDDIAXL001_Cas9_PhoX_250ng_FAIMS_003.raw,6800,0.0,Q99ZW2,Q99ZW2,1701.934,K7(PhoX),K1(PhoX),2049.988,-60,HCD,32,"0, 0, 0",0,,307,467,414.28,394.96,394.96,T,T,13,1,11,1,2.184254…
False,ATAKYFFYSNIMNFFK-KYPKLESEFVYGDYK,PhoX,Intra,MS Annika,1017.473193,4,4066.870943,34288,71.0233,0,High,ATAKYFFYSNIMNFFK,4,0,1991.972,0.0,KYPKLESEFVYGDYK,4,0,1865.934,0.0,20240922_Eclipse_NEO1_Mueller_MS_TechHub_IMP_THIDDIAXL001_Cas9_PhoX_250ng_FAIMS_001.raw,6794,0.0,Q99ZW2,Q99ZW2,1990.965,K4(PhoX),K4(PhoX),1864.927,-50,HCD,32,"0, 0, 0",0,,1031,999,394.89,434.97,394.89,T,T,10,2,11,2,0.19871122…
False,VNTEITKAPLSASMIK-KSEETITPWNFEEVVDK,PhoX,Intra,MS Annika,991.480079,4,3962.898485,24191,62.7086,0,High,VNTEITKAPLSASMIK,7,0,1702.941,0.0,KSEETITPWNFEEVVDK,1,0,2050.993,0.0,20240922_Eclipse_NEO1_Mueller_MS_TechHub_IMP_THIDDIAXL001_Cas9_PhoX_10ng_FAIMS_003.raw,6773,0.0,Q99ZW2,Q99ZW2,1701.934,K7(PhoX),K1(PhoX),2049.986,-50,HCD,32,"0, 0, 0",0,,307,467,414.18,394.89,394.89,T,T,13,1,11,1,0.1421668…
False,VNTEITKAPLSASMIK-ELGSQILKEHPVENTQLQNEK,PhoX,Intra,MS Annika,1087.296282,4,4346.163301,25363,51.8935,0,High,VNTEITKAPLSASMIK,7,0,1702.941,0.0,ELGSQILKEHPVENTQLQNEK,8,0,2434.258,0.0,20240922_Eclipse_NEO1_Mueller_MS_TechHub_IMP_THIDDIAXL001_Cas9_PhoX_500ng_FAIMS_001.raw,6803,0.0,Q99ZW2,Q99ZW2,1701.934,K7(PhoX),K8(PhoX),2433.251,-50,HCD,32,"0, 0, 0",0,,307,789,394.79,440.7,394.79,T,T,13,1,15,2,…
False,VNTEITKAPLSASMIK-KSEETITPWNFEEVVDK,PhoX,Intra,MS Annika,991.48041,4,3962.899811,27920,62.4931,0,High,VNTEITKAPLSASMIK,7,0,1702.941,0.0,KSEETITPWNFEEVVDK,1,0,2050.995,0.0,20240922_Eclipse_NEO1_Mueller_MS_TechHub_IMP_THIDDIAXL001_Cas9_PhoX_100ng_FAIMS_003.raw,6791,0.0,Q99ZW2,Q99ZW2,1701.934,K7(PhoX),K1(PhoX),2049.987,-60,HCD,32,"0, 0, 0",0,,307,467,400.82,394.62,394.62,T,T,13,1,13,1,0.0547623…
False,VNTEITKAPLSASMIK-KSEETITPWNFEEVVDK,PhoX,Intra,MS Annika,991.48087,4,3962.90165,31639,62.3342,0,High,VNTEITKAPLSASMIK,7,0,1702.941,0.0,KSEETITPWNFEEVVDK,1,0,2050.996,0.0,20240922_Eclipse_NEO1_Mueller_MS_TechHub_IMP_THIDDIAXL001_Cas9_PhoX_500ng_FAIMS_003.raw,6809,0.0,Q99ZW2,Q99ZW2,1701.934,K7(PhoX),K1(PhoX),2049.989,-60,HCD,32,"0, 0, 0",0,,307,467,409.1,394.62,394.62,T,T,13,1,12,1,0.095705335…
False,KNLIGALLFDSGETAEATR-KSEETITPWNFEEVVDK,PhoX,Intra,MS Annika,1067.259302,4,4266.01538,154054,68.8646,0,High,KNLIGALLFDSGETAEATR,1,0,2006.055,0.0,KSEETITPWNFEEVVDK,1,0,2050.996,0.0,20240924_Astral_Neo1_Mueller_MS_TechHub_IMP_THIDDIAXL001_Cas9_PhoX_500ng_FAIMS_001.raw,6695,0.0,Q99ZW2,Q99ZW2,2005.048,K1(PhoX),K1(PhoX),2049.988,-60,HCD,32,"0, 0, 0",0,,44,467,520.4,394.46,394.46,T,T,16,1,12,1,0.00…
False,KSEETITPWNFEEVVDK-VLPKHSLLYEYFTVYNELTK,PhoX,Intra,MS Annika,944.260068,5,4717.271234,35577,72.8839,0,High,KSEETITPWNFEEVVDK,1,0,2050.997,0.0,VLPKHSLLYEYFTVYNELTK,4,0,2457.31,0.0,20240922_Eclipse_NEO1_Mueller_MS_TechHub_IMP_THIDDIAXL001_Cas9_PhoX_250ng_FAIMS_003.raw,6800,0.0,Q99ZW2,Q99ZW2,2049.99,K1(PhoX),K4(PhoX),2456.303,-50,HCD,32,"0, 0, 0",0,,467,506,394.38,458.65,394.38,T,T,13,1,13,5,0.…
False,KYPKLESEFVYGDYK-ATAKYFFYSNIMNFFK,PhoX,Intra,MS Annika,1017.472736,4,4066.869114,34595,70.9978,0,High,KYPKLESEFVYGDYK,4,0,1865.932,0.0,ATAKYFFYSNIMNFFK,4,0,1991.973,0.0,20240922_Eclipse_NEO1_Mueller_MS_TechHub_IMP_THIDDIAXL001_Cas9_PhoX_250ng_FAIMS_003.raw,6800,0.0,Q99ZW2,Q99ZW2,1864.925,K4(PhoX),K4(PhoX),1990.965,-50,HCD,32,"0, 0, 0",0,,999,1031,394.34,399.37,394.34,T,T,11,2,12,2,0.15077152…
False,ATAKYFFYSNIMNFFK-KYPKLESEFVYGDYK,PhoX,Intra,MS Annika,1017.472187,4,4066.866919,36596,71.1542,0,High,ATAKYFFYSNIMNFFK,4,0,1991.972,0.0,KYPKLESEFVYGDYK,4,0,1865.93,0.0,20240922_Eclipse_NEO1_Mueller_MS_TechHub_IMP_THIDDIAXL001_Cas9_PhoX_500ng_FAIMS_003.raw,6809,0.0,Q99ZW2,Q99ZW2,1990.965,K4(PhoX),K4(PhoX),1864.923,-60,HCD,32,"0, 0, 0",0,,1031,999,404.83,394.28,394.28,T,T,11,2,11,2,0.175915836…
False,ATAKYFFYSNIMNFFK-KYPKLESEFVYGDYK,PhoX,Intra,MS Annika,1017.472736,4,4066.869116,34603,71.0135,0,High,ATAKYFFYSNIMNFFK,4,0,1991.972,0.0,KYPKLESEFVYGDYK,4,0,1865.932,0.0,20240922_Eclipse_NEO1_Mueller_MS_TechHub_IMP_THIDDIAXL001_Cas9_PhoX_250ng_FAIMS_003.raw,6800,0.0,Q99ZW2,Q99ZW2,1990.965,K4(PhoX),K4(PhoX),1864.925,-60,HCD,32,"0, 0, 0",0,,1031,999,394.24,399.92,394.24,T,T,10,2,11,2,5.21502659…
False,ATAKYFFYSNIMNFFK-KRPLIETNGETGEIVWDK,PhoX,Intra,MS Annika,1072.263973,4,4286.034063,150123,67.8328,0,High,ATAKYFFYSNIMNFFK,4,0,1991.972,0.0,KRPLIETNGETGEIVWDK,1,0,2085.097,0.0,20240924_Astral_Neo1_Mueller_MS_TechHub_IMP_THIDDIAXL001_Cas9_PhoX_250ng_FAIMS_001.raw,6686,0.0,Q99ZW2,Q99ZW2,1990.965,K4(PhoX),K1(PhoX),2084.09,-60,HCD,32,"0, 0, 0",0,,1031,1058,405.35,394.06,394.06,T,T,12,2,14,1,0.02…
False,KSEETITPWNFEEVVDK-KNLIGALLFDSGETAEATR,PhoX,Intra,MS Annika,1067.259889,4,4266.017726,35178,72.1285,0,High,KSEETITPWNFEEVVDK,1,0,2050.997,0.0,KNLIGALLFDSGETAEATR,1,0,2006.056,0.0,20240922_Eclipse_NEO1_Mueller_MS_TechHub_IMP_THIDDIAXL001_Cas9_PhoX_250ng_FAIMS_003.raw,6800,0.0,Q99ZW2,Q99ZW2,2049.99,K1(PhoX),K1(PhoX),2005.049,-50,HCD,32,"0, 0, 0",0,,467,44,394.02,646.32,394.02,T,T,11,1,18,2,0.0…
False,KSEETITPWNFEEVVDK-KNLIGALLFDSGETAEATR,PhoX,Intra,MS Annika,1067.261774,4,4266.025266,115851,68.7964,0,High,KSEETITPWNFEEVVDK,1,0,2050.997,0.0,KNLIGALLFDSGETAEATR,1,0,2006.064,0.0,20240925_Astral_Neo1_Mueller_MS_TechHub_IMP_THIDDIAXL001_Cas9_PhoX_stepHCD_250ng_FAIMS_002.raw,6743,0.0,Q99ZW2,Q99ZW2,2049.99,K1(PhoX),K1(PhoX),2005.057,-48,HCD,28,"25, 27, 32",0,,467,44,393.79,541.41,393.79,T,T,12…
False,KYGGFDSPTVAYSVLVVAK-KTEVQTGGFSKESILPK,PhoX,Intra,MS Annika,1015.514226,4,4059.035074,121170,56.8,0,High,KYGGFDSPTVAYSVLVVAK,1,0,2001.069,0.0,KTEVQTGGFSKESILPK,11,0,1849.001,0.0,20240924_Astral_Neo1_Mueller_MS_TechHub_IMP_THIDDIAXL001_Cas9_PhoX_100ng_FAIMS_002.raw,6680,0.0,Q99ZW2,Q99ZW2,2000.062,K1(PhoX),K11(PhoX),1847.994,-48,HCD,32,"0, 0, 0",0,,1129,1096,403.83,393.76,393.76,T,T,12,1,14,4,…
False,KYPKLESEFVYGDYK-ATAKYFFYSNIMNFFK,PhoX,Intra,MS Annika,1017.472783,4,4066.869302,31971,71.7369,0,High,KYPKLESEFVYGDYK,4,0,1865.932,0.0,ATAKYFFYSNIMNFFK,4,0,1991.973,0.0,20240922_Eclipse_NEO1_Mueller_MS_TechHub_IMP_THIDDIAXL001_Cas9_PhoX_stepHCD_100ng_FAIMS_001.raw,6812,0.0,Q99ZW2,Q99ZW2,1864.925,K4(PhoX),K4(PhoX),1990.966,-50,HCD,28,"25, 27, 32",0,,999,1031,393.74,408.74,393.74,T,T,10,2,12,2…
False,TEVQTGGFSKESILPK-KSEETITPWNFEEVVDK,PhoX,Intra,MS Annika,995.973734,4,3980.873108,27545,61.9788,0,High,TEVQTGGFSKESILPK,10,0,1720.912,0.0,KSEETITPWNFEEVVDK,1,0,2050.997,0.0,20240922_Eclipse_NEO1_Mueller_MS_TechHub_IMP_THIDDIAXL001_Cas9_PhoX_100ng_FAIMS_002.raw,6788,0.0,Q99ZW2,Q99ZW2,1719.904,K10(PhoX),K1(PhoX),2049.99,-50,HCD,32,"0, 0, 0",0,,1097,467,393.53,401.29,393.53,T,T,13,1,12,1,0.0248…
False,KYGGFDSPTVAYSVLVVAK-KTEVQTGGFSKESILPK,PhoX,Intra,MS Annika,1015.514884,4,4059.037707,121346,56.8591,0,High,KYGGFDSPTVAYSVLVVAK,1,0,2001.069,0.0,KTEVQTGGFSKESILPK,11,0,1849.004,0.0,20240924_Astral_Neo1_Mueller_MS_TechHub_IMP_THIDDIAXL001_Cas9_PhoX_100ng_FAIMS_001.raw,6677,0.0,Q99ZW2,Q99ZW2,2000.062,K1(PhoX),K11(PhoX),1847.997,-48,HCD,32,"0, 0, 0",0,,1129,1096,403.29,393.5,393.5,T,T,14,1,14,4…
False,KYGGFDSPTVAYSVLVVAK-KTEVQTGGFSKESILPK,PhoX,Intra,MS Annika,1015.514319,4,4059.035448,117537,56.8801,0,High,KYGGFDSPTVAYSVLVVAK,1,0,2001.069,0.0,KTEVQTGGFSKESILPK,11,0,1849.002,0.0,20240924_Astral_Neo1_Mueller_MS_TechHub_IMP_THIDDIAXL001_Cas9_PhoX_50ng_FAIMS_002.raw,6671,0.0,Q99ZW2,Q99ZW2,2000.062,K1(PhoX),K11(PhoX),1847.994,-48,HCD,32,"0, 0, 0",0,,1129,1096,403.53,393.45,393.45,T,T,12,1,14,…
False,KNLIGALLFDSGETAEATR-VNTEITKAPLSASMIK,PhoX,Intra,MS Annika,980.244305,4,3917.955392,108845,64.3661,0,High,KNLIGALLFDSGETAEATR,1,0,2006.055,0.0,VNTEITKAPLSASMIK,7,0,1702.936,0.0,20240925_Astral_Neo1_Mueller_MS_TechHub_IMP_THIDDIAXL001_Cas9_PhoX_stepHCD_500ng_FAIMS_002.raw,6752,0.0,Q99ZW2,Q99ZW2,2005.048,K1(PhoX),K7(PhoX),1701.928,-60,HCD,28,"25, 27, 32",0,,44,307,495.9,393.44,393.44,T,T,14,1,…
False,KYGGFDSPTVAYSVLVVAK-KTEVQTGGFSKESILPK,PhoX,Intra,MS Annika,1015.514456,4,4059.035993,116598,56.9526,0,High,KYGGFDSPTVAYSVLVVAK,1,0,2001.069,0.0,KTEVQTGGFSKESILPK,11,0,1849.002,0.0,20240924_Astral_Neo1_Mueller_MS_TechHub_IMP_THIDDIAXL001_Cas9_PhoX_50ng_FAIMS_003.raw,6674,0.0,Q99ZW2,Q99ZW2,2000.062,K1(PhoX),K11(PhoX),1847.995,-48,HCD,32,"0, 0, 0",0,,1129,1096,460.2,393.41,393.41,T,T,14,1,14,4…
False,VNTEITKAPLSASMIK-KSEETITPWNFEEVVDK,PhoX,Intra,MS Annika,991.48046,4,3962.900009,27808,62.4871,0,High,VNTEITKAPLSASMIK,7,0,1702.941,0.0,KSEETITPWNFEEVVDK,1,0,2050.995,0.0,20240922_Eclipse_NEO1_Mueller_MS_TechHub_IMP_THIDDIAXL001_Cas9_PhoX_100ng_FAIMS_002.raw,6788,0.0,Q99ZW2,Q99ZW2,1701.934,K7(PhoX),K1(PhoX),2049.987,-60,HCD,32,"0, 0, 0",0,,307,467,411.22,393.35,393.35,T,T,13,1,13,1,2.1629016…
False,QQLPEKYKEIFFDQSK-FIKPILEKMDGTEELLVK,PhoX,Intra,MS Annika,868.843365,5,4340.187717,135912,62.0042,0,High,QQLPEKYKEIFFDQSK,6,0,2028.044,0.0,FIKPILEKMDGTEELLVK,8,0,2103.18,0.0,20240924_Astral_Neo1_Mueller_MS_TechHub_IMP_THIDDIAXL001_Cas9_PhoX_250ng_FAIMS_001.raw,6686,0.0,Q99ZW2,Q99ZW2,2027.036,K6(PhoX),K8(PhoX),2102.172,-48,HCD,32,"0, 0, 0",0,,340,374,393.28,462.8,393.28,T,T,11,2,15,2,2.739489…
False,KYGGFDSPTVAYSVLVVAK-KTEVQTGGFSKESILPK,PhoX,Intra,MS Annika,1015.514455,4,4059.03599,117809,56.9598,0,High,KYGGFDSPTVAYSVLVVAK,1,0,2001.069,0.0,KTEVQTGGFSKESILPK,11,0,1849.002,0.0,20240924_Astral_Neo1_Mueller_MS_TechHub_IMP_THIDDIAXL001_Cas9_PhoX_50ng_FAIMS_001.raw,6668,0.0,Q99ZW2,Q99ZW2,2000.062,K1(PhoX),K11(PhoX),1847.995,-48,HCD,32,"0, 0, 0",0,,1129,1096,434.73,393.28,393.28,T,T,12,1,14,4…
False,KSEETITPWNFEEVVDK-VNTEITKAPLSASMIK,PhoX,Intra,MS Annika,991.482399,4,3962.907766,29869,62.2753,0,High,KSEETITPWNFEEVVDK,1,0,2050.997,0.0,VNTEITKAPLSASMIK,7,0,1702.946,0.0,20240922_Eclipse_NEO1_Mueller_MS_TechHub_IMP_THIDDIAXL001_Cas9_PhoX_250ng_FAIMS_003.raw,6800,0.0,Q99ZW2,Q99ZW2,2049.99,K1(PhoX),K7(PhoX),1701.939,-60,HCD,32,"0, 0, 0",0,,467,307,393.22,399.74,393.22,T,T,11,1,14,1,2.1328544…
False,KYGGFDSPTVAYSVLVVAK-KTEVQTGGFSKESILPK,PhoX,Intra,MS Annika,1015.514684,4,4059.036905,117640,56.9229,0,High,KYGGFDSPTVAYSVLVVAK,1,0,2001.069,0.0,KTEVQTGGFSKESILPK,11,0,1849.003,0.0,20240924_Astral_Neo1_Mueller_MS_TechHub_IMP_THIDDIAXL001_Cas9_PhoX_50ng_FAIMS_002.raw,6671,0.0,Q99ZW2,Q99ZW2,2000.062,K1(PhoX),K11(PhoX),1847.996,-48,HCD,32,"0, 0, 0",0,,1129,1096,434.88,393.22,393.22,T,T,12,1,14,…
False,KSEETITPWNFEEVVDK-VNTEITKAPLSASMIK,PhoX,Intra,MS Annika,991.482269,4,3962.907247,26654,62.549,0,High,KSEETITPWNFEEVVDK,1,0,2050.997,0.0,VNTEITKAPLSASMIK,7,0,1702.946,0.0,20240922_Eclipse_NEO1_Mueller_MS_TechHub_IMP_THIDDIAXL001_Cas9_PhoX_50ng_FAIMS_003.raw,6782,0.0,Q99ZW2,Q99ZW2,2049.99,K1(PhoX),K7(PhoX),1701.939,-50,HCD,32,"0, 0, 0",0,,467,307,393.19,395.4,393.19,T,T,11,1,13,1,2.5346145041…
False,VNTEITKAPLSASMIK-KSEETITPWNFEEVVDK,PhoX,Intra,MS Annika,991.48087,4,3962.90165,31635,62.3295,0,High,VNTEITKAPLSASMIK,7,0,1702.941,0.0,KSEETITPWNFEEVVDK,1,0,2050.996,0.0,20240922_Eclipse_NEO1_Mueller_MS_TechHub_IMP_THIDDIAXL001_Cas9_PhoX_500ng_FAIMS_003.raw,6809,0.0,Q99ZW2,Q99ZW2,1701.934,K7(PhoX),K1(PhoX),2049.989,-60,HCD,32,"0, 0, 0",0,,307,467,418.72,393.11,393.11,T,T,14,1,11,1,0.10040533…
False,KSEETITPWNFEEVVDK-KNLIGALLFDSGETAEATR,PhoX,Intra,MS Annika,1067.25961,4,4266.016613,114344,68.8306,0,High,KSEETITPWNFEEVVDK,1,0,2050.997,0.0,KNLIGALLFDSGETAEATR,1,0,2006.055,0.0,20240925_Astral_Neo1_Mueller_MS_TechHub_IMP_THIDDIAXL001_Cas9_PhoX_stepHCD_100ng_FAIMS_002.raw,6734,0.0,Q99ZW2,Q99ZW2,2049.99,K1(PhoX),K1(PhoX),2005.048,-48,HCD,28,"25, 27, 32",0,,467,44,393.09,617.2,393.09,T,T,12,1…
False,KSEETITPWNFEEVVDK-VLPKHSLLYEYFTVYNELTK,PhoX,Intra,MS Annika,944.259851,5,4717.270151,37542,72.8829,0,High,KSEETITPWNFEEVVDK,1,0,2050.997,0.0,VLPKHSLLYEYFTVYNELTK,4,0,2457.309,0.0,20240922_Eclipse_NEO1_Mueller_MS_TechHub_IMP_THIDDIAXL001_Cas9_PhoX_500ng_FAIMS_002.raw,6806,0.0,Q99ZW2,Q99ZW2,2049.99,K1(PhoX),K4(PhoX),2456.302,-50,HCD,32,"0, 0, 0",0,,467,506,392.97,468.82,392.97,T,T,10,1,13,5,0…
False,KSEETITPWNFEEVVDK-KNLIGALLFDSGETAEATR,PhoX,Intra,MS Annika,1067.259735,4,4266.01711,115923,68.8085,0,High,KSEETITPWNFEEVVDK,1,0,2050.997,0.0,KNLIGALLFDSGETAEATR,1,0,2006.056,0.0,20240925_Astral_Neo1_Mueller_MS_TechHub_IMP_THIDDIAXL001_Cas9_PhoX_stepHCD_250ng_FAIMS_001.raw,6740,0.0,Q99ZW2,Q99ZW2,2049.99,K1(PhoX),K1(PhoX),2005.049,-48,HCD,28,"25, 27, 32",0,,467,44,392.93,519.78,392.93,T,T,12,…
False,VNTEITKAPLSASMIK-VNTEITKAPLSASMIK,PhoX,Intra,MS Annika,904.466696,4,3614.844953,108787,53.6972,0,High,VNTEITKAPLSASMIK,7,0,1702.941,0.0,VNTEITKAPLSASMIK,7,0,1702.94,0.0,20240924_Astral_Neo1_Mueller_MS_TechHub_IMP_THIDDIAXL001_Cas9_PhoX_50ng_FAIMS_003.raw,6674,0.99,Q99ZW2,Q99ZW2,1701.934,K7(PhoX),K7(PhoX),1701.932,-60,HCD,32,"0, 0, 0",0,,307,307,392.81,392.81,392.81,T,T,13,1,13,1,0.003023558…
False,GILQTVKVVDELVK-EDIQKAQVSGQGDSLHEHIANLAGSPAIK,PhoX,Intra,MS Annika,953.491779,5,4763.429787,24233,62.8008,0,High,GILQTVKVVDELVK,7,0,1540.931,0.0,EDIQKAQVSGQGDSLHEHIANLAGSPAIK,5,0,3013.534,0.0,20240922_Eclipse_NEO1_Mueller_MS_TechHub_IMP_THIDDIAXL001_Cas9_PhoX_10ng_FAIMS_003.raw,6773,0.0,Q99ZW2,Q99ZW2,1539.924,K7(PhoX),K5(PhoX),3012.527,-50,HCD,32,"0, 0, 0",0,,735,705,392.8,478.96,392.8,T,T,1…
False,KYPKLESEFVYGDYK-ATAKYFFYSNIMNFFK,PhoX,Intra,MS Annika,1017.472948,4,4066.869965,34342,71.1246,0,High,KYPKLESEFVYGDYK,4,0,1865.932,0.0,ATAKYFFYSNIMNFFK,4,0,1991.973,0.0,20240922_Eclipse_NEO1_Mueller_MS_TechHub_IMP_THIDDIAXL001_Cas9_PhoX_250ng_FAIMS_001.raw,6794,0.0,Q99ZW2,Q99ZW2,1864.925,K4(PhoX),K4(PhoX),1990.966,-50,HCD,32,"0, 0, 0",0,,999,1031,392.74,398.11,392.74,T,T,11,2,12,2,0.09741122…
False,KSEETITPWNFEEVVDK-KSEETITPWNFEEVVDK,PhoX,Intra,MS Annika,1078.49208,4,4310.946492,143896,65.3102,0,High,KSEETITPWNFEEVVDK,1,0,2050.997,0.0,KSEETITPWNFEEVVDK,1,0,2050.985,0.0,20240924_Astral_Neo1_Mueller_MS_TechHub_IMP_THIDDIAXL001_Cas9_PhoX_250ng_FAIMS_002.raw,6689,0.0,Q99ZW2,Q99ZW2,2049.99,K1(PhoX),K1(PhoX),2049.978,-48,HCD,32,"0, 0, 0",0,,467,467,392.74,392.74,392.74,T,T,13,1,13,1,0.03063…
False,KSEETITPWNFEEVVDK-TEVQTGGFSKESILPK,PhoX,Intra,MS Annika,995.973888,4,3980.873723,27431,62.5173,0,High,KSEETITPWNFEEVVDK,1,0,2050.997,0.0,TEVQTGGFSKESILPK,10,0,1720.912,0.0,20240922_Eclipse_NEO1_Mueller_MS_TechHub_IMP_THIDDIAXL001_Cas9_PhoX_stepHCD_100ng_FAIMS_002.raw,6815,0.0,Q99ZW2,Q99ZW2,2049.99,K1(PhoX),K10(PhoX),1719.905,-50,HCD,28,"25, 27, 32",0,,467,1097,392.7,396.88,392.7,T,T,12,1,13…
False,VNTEITKAPLSASMIK-KSEETITPWNFEEVVDK,PhoX,Intra,MS Annika,991.480886,4,3962.901715,27800,62.4749,0,High,VNTEITKAPLSASMIK,7,0,1702.941,0.0,KSEETITPWNFEEVVDK,1,0,2050.996,0.0,20240922_Eclipse_NEO1_Mueller_MS_TechHub_IMP_THIDDIAXL001_Cas9_PhoX_100ng_FAIMS_002.raw,6788,0.0,Q99ZW2,Q99ZW2,1701.934,K7(PhoX),K1(PhoX),2049.989,-50,HCD,32,"0, 0, 0",0,,307,467,407.29,392.65,392.65,T,T,13,1,11,1,0.149601…
False,KSEETITPWNFEEVVDK-VNTEITKAPLSASMIK,PhoX,Intra,MS Annika,991.48108,4,3962.902489,27892,62.4426,0,High,KSEETITPWNFEEVVDK,1,0,2050.997,0.0,VNTEITKAPLSASMIK,7,0,1702.941,0.0,20240922_Eclipse_NEO1_Mueller_MS_TechHub_IMP_THIDDIAXL001_Cas9_PhoX_100ng_FAIMS_003.raw,6791,0.0,Q99ZW2,Q99ZW2,2049.99,K1(PhoX),K7(PhoX),1701.934,-60,HCD,32,"0, 0, 0",0,,467,307,392.52,408.85,392.52,T,T,11,1,13,1,0.10526235…
False,VNTEITKAPLSASMIK-KSEETITPWNFEEVVDK,PhoX,Intra,MS Annika,991.480699,4,3962.900965,31513,62.0817,0,High,VNTEITKAPLSASMIK,7,0,1702.941,0.0,KSEETITPWNFEEVVDK,1,0,2050.996,0.0,20240922_Eclipse_NEO1_Mueller_MS_TechHub_IMP_THIDDIAXL001_Cas9_PhoX_500ng_FAIMS_002.raw,6806,0.0,Q99ZW2,Q99ZW2,1701.934,K7(PhoX),K1(PhoX),2049.988,-50,HCD,32,"0, 0, 0",0,,307,467,408.01,392.42,392.42,T,T,13,1,11,1,Not matc…
False,KSEETITPWNFEEVVDK-VNTEITKAPLSASMIK,PhoX,Intra,MS Annika,991.481021,4,3962.902255,27608,62.4538,0,High,KSEETITPWNFEEVVDK,1,0,2050.997,0.0,VNTEITKAPLSASMIK,7,0,1702.941,0.0,20240922_Eclipse_NEO1_Mueller_MS_TechHub_IMP_THIDDIAXL001_Cas9_PhoX_100ng_FAIMS_001.raw,6785,0.0,Q99ZW2,Q99ZW2,2049.99,K1(PhoX),K7(PhoX),1701.934,-60,HCD,32,"0, 0, 0",0,,467,307,392.32,394.49,392.32,T,T,11,1,13,1,0.0317024…
False,VNTEITKAPLSASMIK-VNTEITKAPLSASMIK,PhoX,Intra,MS Annika,904.465893,4,3614.841744,113331,53.5794,0,High,VNTEITKAPLSASMIK,7,0,1702.941,0.0,VNTEITKAPLSASMIK,7,0,1702.936,0.0,20240924_Astral_Neo1_Mueller_MS_TechHub_IMP_THIDDIAXL001_Cas9_PhoX_100ng_FAIMS_001.raw,6677,0.0,Q99ZW2,Q99ZW2,1701.934,K7(PhoX),K7(PhoX),1701.929,-60,HCD,32,"0, 0, 0",0,,307,307,392.23,392.23,392.23,T,T,11,1,11,1,0.02947018…
False,ATAKYFFYSNIMNFFK-KYPKLESEFVYGDYK,PhoX,Intra,MS Annika,1017.471505,4,4066.864189,36542,71.0062,0,High,ATAKYFFYSNIMNFFK,4,0,1991.972,0.0,KYPKLESEFVYGDYK,4,0,1865.927,0.0,20240922_Eclipse_NEO1_Mueller_MS_TechHub_IMP_THIDDIAXL001_Cas9_PhoX_500ng_FAIMS_002.raw,6806,0.0,Q99ZW2,Q99ZW2,1990.965,K4(PhoX),K4(PhoX),1864.92,-50,HCD,32,"0, 0, 0",0,,1031,999,399.35,392.23,392.23,T,T,11,2,11,2,0.051044968…
False,VNTEITKAPLSASMIK-KSEETITPWNFEEVVDK,PhoX,Intra,MS Annika,991.482552,4,3962.90838,29574,62.2903,0,High,VNTEITKAPLSASMIK,7,0,1702.941,0.0,KSEETITPWNFEEVVDK,1,0,2051.003,0.0,20240922_Eclipse_NEO1_Mueller_MS_TechHub_IMP_THIDDIAXL001_Cas9_PhoX_250ng_FAIMS_001.raw,6794,0.0,Q99ZW2,Q99ZW2,1701.934,K7(PhoX),K1(PhoX),2049.996,-50,HCD,32,"0, 0, 0",0,,307,467,392.18,437.05,392.18,T,T,13,1,14,3,Not match…
False,KYPKLESEFVYGDYK-ATAKYFFYSNIMNFFK,PhoX,Intra,MS Annika,1017.472319,4,4066.867448,114389,67.96,0,High,KYPKLESEFVYGDYK,4,0,1865.932,0.0,ATAKYFFYSNIMNFFK,4,0,1991.971,0.0,20240925_Astral_Neo1_Mueller_MS_TechHub_IMP_THIDDIAXL001_Cas9_PhoX_stepHCD_250ng_FAIMS_001.raw,6740,0.0,Q99ZW2,Q99ZW2,1864.925,K4(PhoX),K4(PhoX),1990.964,-60,HCD,28,"25, 27, 32",0,,999,1031,396.69,391.98,391.98,T,T,12,2,11,2,0…
False,ATAKYFFYSNIMNFFK-KYPKLESEFVYGDYK,PhoX,Intra,MS Annika,1017.473049,4,4066.870367,34567,71.0087,0,High,ATAKYFFYSNIMNFFK,4,0,1991.972,0.0,KYPKLESEFVYGDYK,4,0,1865.933,0.0,20240922_Eclipse_NEO1_Mueller_MS_TechHub_IMP_THIDDIAXL001_Cas9_PhoX_250ng_FAIMS_002.raw,6797,0.0,Q99ZW2,Q99ZW2,1990.965,K4(PhoX),K4(PhoX),1864.926,-60,HCD,32,"0, 0, 0",0,,1031,999,391.93,395.17,391.93,T,T,10,2,11,2,0.17381960…
False,KSEETITPWNFEEVVDK-VNTEITKAPLSASMIK,PhoX,Intra,MS Annika,991.481418,4,3962.903844,31652,62.3556,0,High,KSEETITPWNFEEVVDK,1,0,2050.997,0.0,VNTEITKAPLSASMIK,7,0,1702.943,0.0,20240922_Eclipse_NEO1_Mueller_MS_TechHub_IMP_THIDDIAXL001_Cas9_PhoX_500ng_FAIMS_003.raw,6809,0.0,Q99ZW2,Q99ZW2,2049.99,K1(PhoX),K7(PhoX),1701.935,-50,HCD,32,"0, 0, 0",0,,467,307,391.9,394.53,391.9,T,T,11,1,13,1,0.057982239…
False,KNLIGALLFDSGETAEATR-KSEETITPWNFEEVVDK,PhoX,Intra,MS Annika,1067.258922,4,4266.01386,116881,68.7812,0,High,KNLIGALLFDSGETAEATR,1,0,2006.055,0.0,KSEETITPWNFEEVVDK,1,0,2050.994,0.0,20240925_Astral_Neo1_Mueller_MS_TechHub_IMP_THIDDIAXL001_Cas9_PhoX_stepHCD_500ng_FAIMS_001.raw,6749,0.0,Q99ZW2,Q99ZW2,2005.048,K1(PhoX),K1(PhoX),2049.987,-60,HCD,28,"25, 27, 32",0,,44,467,438.12,391.71,391.71,T,T,14…
False,VLPKHSLLYEYFTVYNELTK-KSEETITPWNFEEVVDK,PhoX,Intra,MS Annika,944.25768,5,4717.259296,154259,69.5614,0,High,VLPKHSLLYEYFTVYNELTK,4,0,2457.306,0.0,KSEETITPWNFEEVVDK,1,0,2050.988,0.0,20240924_Astral_Neo1_Mueller_MS_TechHub_IMP_THIDDIAXL001_Cas9_PhoX_250ng_FAIMS_001.raw,6686,0.0,Q99ZW2,Q99ZW2,2456.299,K4(PhoX),K1(PhoX),2049.981,-48,HCD,32,"0, 0, 0",0,,506,467,463.79,391.67,391.67,T,T,14,3,13,1,0…
False,EDIQKAQVSGQGDSLHEHIANLAGSPAIK-GILQTVKVVDELVK,PhoX,Intra,MS Annika,953.491317,5,4763.427477,29606,62.3475,0,High,EDIQKAQVSGQGDSLHEHIANLAGSPAIK,5,0,3013.534,0.0,GILQTVKVVDELVK,7,0,1540.929,0.0,20240922_Eclipse_NEO1_Mueller_MS_TechHub_IMP_THIDDIAXL001_Cas9_PhoX_250ng_FAIMS_001.raw,6794,0.0,Q99ZW2,Q99ZW2,3012.527,K5(PhoX),K7(PhoX),1539.922,-50,HCD,32,"0, 0, 0",0,,705,735,411.7,391.67,391.67,T,T…
False,KTEVQTGGFSKESILPK-KYGGFDSPTVAYSVLVVAK,PhoX,Intra,MS Annika,1015.51559,4,4059.040531,93291,56.0847,0,High,KTEVQTGGFSKESILPK,11,0,1849.007,0.0,KYGGFDSPTVAYSVLVVAK,1,0,2001.069,0.0,20240925_Astral_Neo1_Mueller_MS_TechHub_IMP_THIDDIAXL001_Cas9_PhoX_stepHCD_500ng_FAIMS_001.raw,6749,0.0,Q99ZW2,Q99ZW2,1847.999,K11(PhoX),K1(PhoX),2000.062,-48,HCD,28,"25, 27, 32",0,,1096,1129,391.61,440.5,391.61,T,T…
False,VLPKHSLLYEYFTVYNELTK-KSEETITPWNFEEVVDK,PhoX,Intra,MS Annika,944.256931,5,4717.255551,155408,69.4816,0,High,VLPKHSLLYEYFTVYNELTK,4,0,2457.306,0.0,KSEETITPWNFEEVVDK,1,0,2050.985,0.0,20240924_Astral_Neo1_Mueller_MS_TechHub_IMP_THIDDIAXL001_Cas9_PhoX_500ng_FAIMS_002.raw,6698,0.0,Q99ZW2,Q99ZW2,2456.299,K4(PhoX),K1(PhoX),2049.977,-48,HCD,32,"0, 0, 0",0,,506,467,548.1,391.47,391.47,T,T,16,3,13,1,0…
False,VLPKHSLLYEYFTVYNELTK-KSEETITPWNFEEVVDKGASAQSFIER,PhoX,Intra,MS Annika,1153.562297,5,5763.782378,117913,69.9173,0,High,VLPKHSLLYEYFTVYNELTK,4,0,2457.306,0.0,KSEETITPWNFEEVVDKGASAQSFIER,17,0,3097.511,0.0,20240925_Astral_Neo1_Mueller_MS_TechHub_IMP_THIDDIAXL001_Cas9_PhoX_stepHCD_250ng_FAIMS_001.raw,6740,0.0,Q99ZW2,Q99ZW2,2456.299,K4(PhoX),K17(PhoX),3096.504,-48,HCD,28,"25, 27, 32",0,,506,467,3…
False,VLPKHSLLYEYFTVYNELTK-KSEETITPWNFEEVVDKGASAQSFIER,PhoX,Intra,MS Annika,961.469994,6,5763.783584,33269,73.4852,0,High,VLPKHSLLYEYFTVYNELTK,4,0,2457.306,0.0,KSEETITPWNFEEVVDKGASAQSFIER,17,0,3097.513,0.0,20240922_Eclipse_NEO1_Mueller_MS_TechHub_IMP_THIDDIAXL001_Cas9_PhoX_100ng_FAIMS_001.raw,6785,0.0,Q99ZW2,Q99ZW2,2456.299,K4(PhoX),K17(PhoX),3096.505,-50,HCD,32,"0, 0, 0",0,,506,467,391.37,551.3,…
False,KSEETITPWNFEEVVDK-VNTEITKAPLSASMIK,PhoX,Intra,MS Annika,991.482204,4,3962.906985,27675,63.0139,0,High,KSEETITPWNFEEVVDK,1,0,2050.997,0.0,VNTEITKAPLSASMIK,7,0,1702.946,0.0,20240922_Eclipse_NEO1_Mueller_MS_TechHub_IMP_THIDDIAXL001_Cas9_PhoX_stepHCD_100ng_FAIMS_002.raw,6815,0.0,Q99ZW2,Q99ZW2,2049.99,K1(PhoX),K7(PhoX),1701.938,-60,HCD,28,"25, 27, 32",0,,467,307,391.34,393.27,391.34,T,T,13,1,13,…
False,VNTEITKAPLSASMIK-KSEETITPWNFEEVVDK,PhoX,Intra,MS Annika,991.483879,4,3962.913687,27825,62.5189,0,High,VNTEITKAPLSASMIK,7,0,1702.941,0.0,KSEETITPWNFEEVVDK,1,0,2051.008,0.0,20240922_Eclipse_NEO1_Mueller_MS_TechHub_IMP_THIDDIAXL001_Cas9_PhoX_100ng_FAIMS_002.raw,6788,0.92,Q99ZW2,Q99ZW2,1701.934,K7(PhoX),K1(PhoX),2050.001,-50,HCD,32,"0, 0, 0",0,,307,467,394.62,391.34,391.34,T,T,13,1,11,5,0.10560…
False,KSEETITPWNFEEVVDKGASAQSFIER-VLPKHSLLYEYFTVYNELTK,PhoX,Intra,MS Annika,1153.561903,5,5763.78041,114657,70.0208,0,High,KSEETITPWNFEEVVDKGASAQSFIER,17,0,3097.511,0.0,VLPKHSLLYEYFTVYNELTK,4,0,2457.305,0.0,20240925_Astral_Neo1_Mueller_MS_TechHub_IMP_THIDDIAXL001_Cas9_PhoX_stepHCD_50ng_FAIMS_003.raw,6728,0.0,Q99ZW2,Q99ZW2,3096.504,K17(PhoX),K4(PhoX),2456.297,-48,HCD,28,"25, 27, 32",0,,467,506,622…
False,KSEETITPWNFEEVVDKGASAQSFIER-VLPKHSLLYEYFTVYNELTK,PhoX,Intra,MS Annika,1153.562207,5,5763.781929,127571,70.2843,0,High,KSEETITPWNFEEVVDKGASAQSFIER,17,0,3097.511,0.0,VLPKHSLLYEYFTVYNELTK,4,0,2457.306,0.0,20240924_Astral_Neo1_Mueller_MS_TechHub_IMP_THIDDIAXL001_Cas9_PhoX_10ng_FAIMS_001.raw,6659,0.0,Q99ZW2,Q99ZW2,3096.504,K17(PhoX),K4(PhoX),2456.299,-48,HCD,32,"0, 0, 0",0,,467,506,638.2,391.01,…
False,KNLIGALLFDSGETAEATR-KSEETITPWNFEEVVDK,PhoX,Intra,MS Annika,1067.259162,4,4266.014817,37115,72.0911,0,High,KNLIGALLFDSGETAEATR,1,0,2006.055,0.0,KSEETITPWNFEEVVDK,1,0,2050.995,0.0,20240922_Eclipse_NEO1_Mueller_MS_TechHub_IMP_THIDDIAXL001_Cas9_PhoX_500ng_FAIMS_002.raw,6806,0.0,Q99ZW2,Q99ZW2,2005.048,K1(PhoX),K1(PhoX),2049.988,-50,HCD,32,"0, 0, 0",0,,44,467,578.04,390.93,390.93,T,T,19,1,11,1,0.…
False,KRPLIETNGETGEIVWDK-ATAKYFFYSNIMNFFK,PhoX,Intra,MS Annika,1072.266295,4,4286.043351,149989,67.8283,0,High,KRPLIETNGETGEIVWDK,1,0,2085.097,0.0,ATAKYFFYSNIMNFFK,4,0,1991.981,0.0,20240924_Astral_Neo1_Mueller_MS_TechHub_IMP_THIDDIAXL001_Cas9_PhoX_250ng_FAIMS_002.raw,6689,0.0,Q99ZW2,Q99ZW2,2084.09,K1(PhoX),K4(PhoX),1990.974,-48,HCD,32,"0, 0, 0",0,,1058,1031,390.91,405.05,390.91,T,T,14,1,12,2,0.02…
False,KSEETITPWNFEEVVDK-KNLIGALLFDSGETAEATR,PhoX,Intra,MS Annika,1067.259784,4,4266.017307,153894,68.8292,0,High,KSEETITPWNFEEVVDK,1,0,2050.997,0.0,KNLIGALLFDSGETAEATR,1,0,2006.056,0.0,20240924_Astral_Neo1_Mueller_MS_TechHub_IMP_THIDDIAXL001_Cas9_PhoX_500ng_FAIMS_003.raw,6701,0.0,Q99ZW2,Q99ZW2,2049.99,K1(PhoX),K1(PhoX),2005.049,-60,HCD,32,"0, 0, 0",0,,467,44,390.88,572.87,390.88,T,T,13,1,16,2,0.0…
False,VLPKHSLLYEYFTVYNELTK-KSEETITPWNFEEVVDKGASAQSFIER,PhoX,Intra,MS Annika,1153.562281,5,5763.782297,153217,70.1602,0,High,VLPKHSLLYEYFTVYNELTK,4,0,2457.306,0.0,KSEETITPWNFEEVVDKGASAQSFIER,17,0,3097.511,0.0,20240924_Astral_Neo1_Mueller_MS_TechHub_IMP_THIDDIAXL001_Cas9_PhoX_100ng_FAIMS_001.raw,6677,0.0,Q99ZW2,Q99ZW2,2456.299,K4(PhoX),K17(PhoX),3096.504,-48,HCD,32,"0, 0, 0",0,,506,467,390.87,665.3…
False,VNTEITKAPLSASMIK-KSEETITPWNFEEVVDK,PhoX,Intra,MS Annika,991.48079,4,3962.901329,27562,63.0164,0,High,VNTEITKAPLSASMIK,7,0,1702.941,0.0,KSEETITPWNFEEVVDK,1,0,2050.996,0.0,20240922_Eclipse_NEO1_Mueller_MS_TechHub_IMP_THIDDIAXL001_Cas9_PhoX_stepHCD_100ng_FAIMS_001.raw,6812,0.0,Q99ZW2,Q99ZW2,1701.934,K7(PhoX),K1(PhoX),2049.989,-50,HCD,28,"25, 27, 32",0,,307,467,396.26,390.82,390.82,T,T,13,1,13,…
False,VNTEITKAPLSASMIK-KSEETITPWNFEEVVDK,PhoX,Intra,MS Annika,991.480856,4,3962.901596,26701,62.5849,0,High,VNTEITKAPLSASMIK,7,0,1702.941,0.0,KSEETITPWNFEEVVDK,1,0,2050.996,0.0,20240922_Eclipse_NEO1_Mueller_MS_TechHub_IMP_THIDDIAXL001_Cas9_PhoX_50ng_FAIMS_001.raw,6776,0.0,Q99ZW2,Q99ZW2,1701.934,K7(PhoX),K1(PhoX),2049.989,-60,HCD,32,"0, 0, 0",0,,307,467,417.74,390.7,390.7,T,T,13,1,11,1,0.054425225…
False,KSEETITPWNFEEVVDKGASAQSFIER-VLPKHSLLYEYFTVYNELTK,PhoX,Intra,MS Annika,1153.561028,5,5763.776032,114289,70.0125,0,High,KSEETITPWNFEEVVDKGASAQSFIER,17,0,3097.511,0.0,VLPKHSLLYEYFTVYNELTK,4,0,2457.3,0.0,20240925_Astral_Neo1_Mueller_MS_TechHub_IMP_THIDDIAXL001_Cas9_PhoX_stepHCD_50ng_FAIMS_001.raw,6722,0.0,Q99ZW2,Q99ZW2,3096.504,K17(PhoX),K4(PhoX),2456.293,-48,HCD,28,"25, 27, 32",0,,467,506,597.…
False,VLPKHSLLYEYFTVYNELTK-KSEETITPWNFEEVVDKGASAQSFIER,PhoX,Intra,MS Annika,961.470134,6,5763.784423,35523,73.396,0,High,VLPKHSLLYEYFTVYNELTK,4,0,2457.306,0.0,KSEETITPWNFEEVVDKGASAQSFIER,17,0,3097.514,0.0,20240922_Eclipse_NEO1_Mueller_MS_TechHub_IMP_THIDDIAXL001_Cas9_PhoX_250ng_FAIMS_001.raw,6794,0.0,Q99ZW2,Q99ZW2,2456.299,K4(PhoX),K17(PhoX),3096.506,-50,HCD,32,"0, 0, 0",0,,506,467,390.52,772.0,3…
False,VLPKHSLLYEYFTVYNELTK-KSEETITPWNFEEVVDKGASAQSFIER,PhoX,Intra,MS Annika,1153.562541,5,5763.783598,147831,70.2028,0,High,VLPKHSLLYEYFTVYNELTK,4,0,2457.306,0.0,KSEETITPWNFEEVVDKGASAQSFIER,17,0,3097.513,0.0,20240924_Astral_Neo1_Mueller_MS_TechHub_IMP_THIDDIAXL001_Cas9_PhoX_50ng_FAIMS_002.raw,6671,0.0,Q99ZW2,Q99ZW2,2456.299,K4(PhoX),K17(PhoX),3096.505,-48,HCD,32,"0, 0, 0",0,,506,467,390.41,557.73…
False,KNLIGALLFDSGETAEATR-KSEETITPWNFEEVVDK,PhoX,Intra,MS Annika,1067.259159,4,4266.014806,114400,68.8351,0,High,KNLIGALLFDSGETAEATR,1,0,2006.055,0.0,KSEETITPWNFEEVVDK,1,0,2050.995,0.0,20240925_Astral_Neo1_Mueller_MS_TechHub_IMP_THIDDIAXL001_Cas9_PhoX_stepHCD_100ng_FAIMS_003.raw,6737,0.0,Q99ZW2,Q99ZW2,2005.048,K1(PhoX),K1(PhoX),2049.988,-48,HCD,28,"25, 27, 32",0,,44,467,572.94,390.36,390.36,T,T,1…
False,ATAKYFFYSNIMNFFK-KYPKLESEFVYGDYK,PhoX,Intra,MS Annika,1017.472677,4,4066.868879,150814,68.1198,0,High,ATAKYFFYSNIMNFFK,4,0,1991.972,0.0,KYPKLESEFVYGDYK,4,0,1865.932,0.0,20240924_Astral_Neo1_Mueller_MS_TechHub_IMP_THIDDIAXL001_Cas9_PhoX_250ng_FAIMS_001.raw,6686,0.0,Q99ZW2,Q99ZW2,1990.965,K4(PhoX),K4(PhoX),1864.925,-60,HCD,32,"0, 0, 0",0,,1031,999,390.32,438.79,390.32,T,T,11,2,13,2,Not matche…
False,VLPKHSLLYEYFTVYNELTK-SEETITPWNFEEVVDKGASAQSFIER,PhoX,Intra,MS Annika,1127.943702,5,5635.689404,151189,71.8199,0,High,VLPKHSLLYEYFTVYNELTK,4,0,2457.306,0.0,SEETITPWNFEEVVDKGASAQSFIER,16,0,2969.418,0.0,20240924_Astral_Neo1_Mueller_MS_TechHub_IMP_THIDDIAXL001_Cas9_PhoX_50ng_FAIMS_002.raw,6671,0.0,Q99ZW2,Q99ZW2,2456.299,K4(PhoX),K16(PhoX),2968.411,-48,HCD,32,"0, 0, 0",0,,506,468,390.27,486.83,3…
False,KYGGFDSPTVAYSVLVVAK-KTEVQTGGFSKESILPK,PhoX,Intra,MS Annika,1015.515661,4,4059.040815,122798,56.2548,0,High,KYGGFDSPTVAYSVLVVAK,1,0,2001.069,0.0,KTEVQTGGFSKESILPK,11,0,1849.007,0.0,20240924_Astral_Neo1_Mueller_MS_TechHub_IMP_THIDDIAXL001_Cas9_PhoX_500ng_FAIMS_002.raw,6698,0.0,Q99ZW2,Q99ZW2,2000.062,K1(PhoX),K11(PhoX),1848.0,-48,HCD,32,"0, 0, 0",0,,1129,1096,390.18,407.05,390.18,T,T,11,1,14,4…
False,KRPLIETNGETGEIVWDK-ATAKYFFYSNIMNFFK,PhoX,Intra,MS Annika,1072.264159,4,4286.034808,151122,67.7084,0,High,KRPLIETNGETGEIVWDK,1,0,2085.097,0.0,ATAKYFFYSNIMNFFK,4,0,1991.973,0.0,20240924_Astral_Neo1_Mueller_MS_TechHub_IMP_THIDDIAXL001_Cas9_PhoX_500ng_FAIMS_002.raw,6698,0.0,Q99ZW2,Q99ZW2,2084.09,K1(PhoX),K4(PhoX),1990.966,-60,HCD,32,"0, 0, 0",0,,1058,1031,390.15,434.67,390.15,T,T,12,1,12,2,Not …
False,KYPKLESEFVYGDYK-ATAKYFFYSNIMNFFK,PhoX,Intra,MS Annika,1017.47262,4,4066.868651,151831,67.9787,0,High,KYPKLESEFVYGDYK,4,0,1865.932,0.0,ATAKYFFYSNIMNFFK,4,0,1991.972,0.0,20240924_Astral_Neo1_Mueller_MS_TechHub_IMP_THIDDIAXL001_Cas9_PhoX_500ng_FAIMS_003.raw,6701,0.0,Q99ZW2,Q99ZW2,1864.925,K4(PhoX),K4(PhoX),1990.965,-60,HCD,32,"0, 0, 0",0,,999,1031,397.21,390.14,390.14,T,T,12,2,11,2,0.077423374…
False,KYPKLESEFVYGDYK-ATAKYFFYSNIMNFFK,PhoX,Intra,MS Annika,1017.472428,4,4066.867882,150610,68.0849,0,High,KYPKLESEFVYGDYK,4,0,1865.932,0.0,ATAKYFFYSNIMNFFK,4,0,1991.971,0.0,20240924_Astral_Neo1_Mueller_MS_TechHub_IMP_THIDDIAXL001_Cas9_PhoX_250ng_FAIMS_002.raw,6689,0.0,Q99ZW2,Q99ZW2,1864.925,K4(PhoX),K4(PhoX),1990.964,-60,HCD,32,"0, 0, 0",0,,999,1031,397.56,390.01,390.01,T,T,12,2,11,2,Not matche…
False,KYPKLESEFVYGDYK-ATAKYFFYSNIMNFFK,PhoX,Intra,MS Annika,1017.47262,4,4066.868651,34610,71.0896,0,High,KYPKLESEFVYGDYK,4,0,1865.932,0.0,ATAKYFFYSNIMNFFK,4,0,1991.972,0.0,20240922_Eclipse_NEO1_Mueller_MS_TechHub_IMP_THIDDIAXL001_Cas9_PhoX_250ng_FAIMS_002.raw,6797,0.0,Q99ZW2,Q99ZW2,1864.925,K4(PhoX),K4(PhoX),1990.965,-50,HCD,32,"0, 0, 0",0,,999,1031,393.69,389.99,389.99,T,T,11,2,10,2,0.052124831…
False,KRPLIETNGETGEIVWDK-ATAKYFFYSNIMNFFK,PhoX,Intra,MS Annika,1072.265839,4,4286.041526,148146,67.9755,0,High,KRPLIETNGETGEIVWDK,1,0,2085.097,0.0,ATAKYFFYSNIMNFFK,4,0,1991.98,0.0,20240924_Astral_Neo1_Mueller_MS_TechHub_IMP_THIDDIAXL001_Cas9_PhoX_100ng_FAIMS_002.raw,6680,0.0,Q99ZW2,Q99ZW2,2084.09,K1(PhoX),K4(PhoX),1990.972,-48,HCD,32,"0, 0, 0",0,,1058,1031,389.9,405.9,389.9,T,T,12,1,12,2,0.005877…
False,VLPKHSLLYEYFTVYNELTK-SEETITPWNFEEVVDKGASAQSFIER,PhoX,Intra,MS Annika,1127.943571,5,5635.688747,151422,71.8382,0,High,VLPKHSLLYEYFTVYNELTK,4,0,2457.306,0.0,SEETITPWNFEEVVDKGASAQSFIER,16,0,2969.418,0.0,20240924_Astral_Neo1_Mueller_MS_TechHub_IMP_THIDDIAXL001_Cas9_PhoX_50ng_FAIMS_001.raw,6668,0.0,Q99ZW2,Q99ZW2,2456.299,K4(PhoX),K16(PhoX),2968.411,-48,HCD,32,"0, 0, 0",0,,506,468,389.83,485.42,3…
False,KYPKLESEFVYGDYK-ATAKYFFYSNIMNFFK,PhoX,Intra,MS Annika,1017.472529,4,4066.868286,150657,68.0824,0,High,KYPKLESEFVYGDYK,4,0,1865.932,0.0,ATAKYFFYSNIMNFFK,4,0,1991.972,0.0,20240924_Astral_Neo1_Mueller_MS_TechHub_IMP_THIDDIAXL001_Cas9_PhoX_250ng_FAIMS_003.raw,6692,0.0,Q99ZW2,Q99ZW2,1864.925,K4(PhoX),K4(PhoX),1990.964,-60,HCD,32,"0, 0, 0",0,,999,1031,397.63,389.78,389.78,T,T,12,2,11,2,0.04714793…
False,ATAKYFFYSNIMNFFK-KYPKLESEFVYGDYK,PhoX,Intra,MS Annika,1017.471806,4,4066.865396,36488,70.9049,0,High,ATAKYFFYSNIMNFFK,4,0,1991.972,0.0,KYPKLESEFVYGDYK,4,0,1865.928,0.0,20240922_Eclipse_NEO1_Mueller_MS_TechHub_IMP_THIDDIAXL001_Cas9_PhoX_500ng_FAIMS_002.raw,6806,0.0,Q99ZW2,Q99ZW2,1990.965,K4(PhoX),K4(PhoX),1864.921,-50,HCD,32,"0, 0, 0",0,,1031,999,397.7,389.71,389.71,T,T,12,2,11,2,0.152344968…
False,KSEETITPWNFEEVVDKGASAQSFIER-VLPKHSLLYEYFTVYNELTK,PhoX,Intra,MS Annika,1153.561478,5,5763.778282,116282,69.9481,0,High,KSEETITPWNFEEVVDKGASAQSFIER,17,0,3097.511,0.0,VLPKHSLLYEYFTVYNELTK,4,0,2457.302,0.0,20240925_Astral_Neo1_Mueller_MS_TechHub_IMP_THIDDIAXL001_Cas9_PhoX_stepHCD_100ng_FAIMS_002.raw,6734,0.0,Q99ZW2,Q99ZW2,3096.504,K17(PhoX),K4(PhoX),2456.295,-48,HCD,28,"25, 27, 32",0,,467,506,7…
False,TEVQTGGFSKESILPK-KSEETITPWNFEEVVDK,PhoX,Intra,MS Annika,995.974491,4,3980.876135,31237,61.5952,0,High,TEVQTGGFSKESILPK,10,0,1720.912,0.0,KSEETITPWNFEEVVDK,1,0,2051.0,0.0,20240922_Eclipse_NEO1_Mueller_MS_TechHub_IMP_THIDDIAXL001_Cas9_PhoX_500ng_FAIMS_002.raw,6806,0.0,Q99ZW2,Q99ZW2,1719.904,K10(PhoX),K1(PhoX),2049.993,-50,HCD,32,"0, 0, 0",0,,1097,467,389.64,405.17,389.64,T,T,13,1,12,3,0.04729…
False,ELGSQILKEHPVENTQLQNEK-VNTEITKAPLSASMIK,PhoX,Intra,MS Annika,1087.295722,4,4346.161057,22101,51.8735,0,High,ELGSQILKEHPVENTQLQNEK,8,0,2434.257,0.0,VNTEITKAPLSASMIK,7,0,1702.939,0.0,20240922_Eclipse_NEO1_Mueller_MS_TechHub_IMP_THIDDIAXL001_Cas9_PhoX_100ng_FAIMS_002.raw,6788,0.0,Q99ZW2,Q99ZW2,2433.25,K8(PhoX),K7(PhoX),1701.932,-50,HCD,32,"0, 0, 0",0,,789,307,392.8,389.64,389.64,T,T,13,2,12,1,0…
False,TEVQTGGFSKESILPK-KYGGFDSPTVAYSVLVVAK,PhoX,Intra,MS Annika,983.492654,4,3930.948787,26543,62.3528,0,High,TEVQTGGFSKESILPK,10,0,1720.912,0.0,KYGGFDSPTVAYSVLVVAK,1,0,2001.073,0.0,20240922_Eclipse_NEO1_Mueller_MS_TechHub_IMP_THIDDIAXL001_Cas9_PhoX_50ng_FAIMS_002.raw,6779,0.0,Q99ZW2,Q99ZW2,1719.904,K10(PhoX),K1(PhoX),2000.065,-50,HCD,32,"0, 0, 0",0,,1097,1129,389.53,405.38,389.53,T,T,11,1,11,2,0…
False,KSEETITPWNFEEVVDK-VLPKHSLLYEYFTVYNELTK,PhoX,Intra,MS Annika,1180.072461,4,4717.268013,35602,72.9318,0,High,KSEETITPWNFEEVVDK,1,0,2050.997,0.0,VLPKHSLLYEYFTVYNELTK,4,0,2457.307,0.0,20240922_Eclipse_NEO1_Mueller_MS_TechHub_IMP_THIDDIAXL001_Cas9_PhoX_250ng_FAIMS_003.raw,6800,0.0,Q99ZW2,Q99ZW2,2049.99,K1(PhoX),K4(PhoX),2456.299,-50,HCD,32,"0, 0, 0",0,,467,506,389.53,415.22,389.53,T,T,11,1,11,5,…
False,SEETITPWNFEEVVDKGASAQSFIER-VLPKHSLLYEYFTVYNELTK,PhoX,Intra,MS Annika,1127.942981,5,5635.685798,120877,71.5678,0,High,SEETITPWNFEEVVDKGASAQSFIER,16,0,2969.416,0.0,VLPKHSLLYEYFTVYNELTK,4,0,2457.305,0.0,20240925_Astral_Neo1_Mueller_MS_TechHub_IMP_THIDDIAXL001_Cas9_PhoX_stepHCD_250ng_FAIMS_001.raw,6740,0.0,Q99ZW2,Q99ZW2,2968.409,K16(PhoX),K4(PhoX),2456.298,-48,HCD,28,"25, 27, 32",0,,468,506,485…
False,ATAKYFFYSNIMNFFK-KRPLIETNGETGEIVWDK,PhoX,Intra,MS Annika,1072.264097,4,4286.034559,150030,67.8456,0,High,ATAKYFFYSNIMNFFK,4,0,1991.972,0.0,KRPLIETNGETGEIVWDK,1,0,2085.098,0.0,20240924_Astral_Neo1_Mueller_MS_TechHub_IMP_THIDDIAXL001_Cas9_PhoX_250ng_FAIMS_002.raw,6689,0.0,Q99ZW2,Q99ZW2,1990.965,K4(PhoX),K1(PhoX),2084.09,-60,HCD,32,"0, 0, 0",0,,1031,1058,389.43,404.45,389.43,T,T,11,2,15,1,0.00…
False,KSEETITPWNFEEVVDK-VLPKHSLLYEYFTVYNELTK,PhoX,Intra,MS Annika,944.259444,5,4717.268112,33036,72.9913,0,High,KSEETITPWNFEEVVDK,1,0,2050.997,0.0,VLPKHSLLYEYFTVYNELTK,4,0,2457.307,0.0,20240922_Eclipse_NEO1_Mueller_MS_TechHub_IMP_THIDDIAXL001_Cas9_PhoX_100ng_FAIMS_001.raw,6785,0.0,Q99ZW2,Q99ZW2,2049.99,K1(PhoX),K4(PhoX),2456.3,-50,HCD,32,"0, 0, 0",0,,467,506,389.21,468.82,389.21,T,T,10,1,13,5,0.0…
False,SEETITPWNFEEVVDKGASAQSFIER-VLPKHSLLYEYFTVYNELTK,PhoX,Intra,MS Annika,1127.943067,5,5635.686227,36667,74.9936,0,High,SEETITPWNFEEVVDKGASAQSFIER,16,0,2969.416,0.0,VLPKHSLLYEYFTVYNELTK,4,0,2457.305,0.0,20240922_Eclipse_NEO1_Mueller_MS_TechHub_IMP_THIDDIAXL001_Cas9_PhoX_250ng_FAIMS_003.raw,6800,0.0,Q99ZW2,Q99ZW2,2968.409,K16(PhoX),K4(PhoX),2456.298,-50,HCD,32,"0, 0, 0",0,,468,506,492.13,389.04,…
False,TEVQTGGFSKESILPK-KYGGFDSPTVAYSVLVVAK,PhoX,Intra,MS Annika,983.49203,4,3930.946291,31456,61.9851,0,High,TEVQTGGFSKESILPK,10,0,1720.912,0.0,KYGGFDSPTVAYSVLVVAK,1,0,2001.07,0.0,20240922_Eclipse_NEO1_Mueller_MS_TechHub_IMP_THIDDIAXL001_Cas9_PhoX_500ng_FAIMS_002.raw,6806,0.0,Q99ZW2,Q99ZW2,1719.904,K10(PhoX),K1(PhoX),2000.063,-50,HCD,32,"0, 0, 0",0,,1097,1129,388.94,498.24,388.94,T,T,12,1,12,2,0.…
False,VLPKHSLLYEYFTVYNELTK-SEETITPWNFEEVVDKGASAQSFIER,PhoX,Intra,MS Annika,1127.944133,5,5635.691561,34273,75.0851,0,High,VLPKHSLLYEYFTVYNELTK,4,0,2457.306,0.0,SEETITPWNFEEVVDKGASAQSFIER,16,0,2969.421,0.0,20240922_Eclipse_NEO1_Mueller_MS_TechHub_IMP_THIDDIAXL001_Cas9_PhoX_100ng_FAIMS_002.raw,6788,0.0,Q99ZW2,Q99ZW2,2456.299,K4(PhoX),K16(PhoX),2968.413,-50,HCD,32,"0, 0, 0",0,,506,468,388.79,504.23,…
False,GNELALPSKYVNFLYLASHYEK-QLFVEQHKHYLDEIIEQISEFSK,PhoX,Intra,MS Annika,938.459992,6,5625.723572,35767,73.8504,0,High,GNELALPSKYVNFLYLASHYEK,9,0,2556.313,0.0,QLFVEQHKHYLDEIIEQISEFSK,8,0,2860.446,0.0,20240922_Eclipse_NEO1_Mueller_MS_TechHub_IMP_THIDDIAXL001_Cas9_PhoX_250ng_FAIMS_001.raw,6794,0.0,Q99ZW2,Q99ZW2,2555.306,K9(PhoX),K8(PhoX),2859.438,-50,HCD,32,"0, 0, 0",0,,1222,1255,577.63,388.73,388…
False,QQLPEKYKEIFFDQSK-FIKPILEKMDGTEELLVK,PhoX,Intra,MS Annika,868.843142,5,4340.186605,128002,62.8417,0,High,QQLPEKYKEIFFDQSK,6,0,2028.044,0.0,FIKPILEKMDGTEELLVK,8,0,2103.178,0.0,20240921_Astral_Neo1_Mueller_MS_TechHub_IMP_THIDDIAXL001_Cas9_PhoX_100ng_FAIMS_001.raw,6644,0.0,Q99ZW2,Q99ZW2,2027.036,K6(PhoX),K8(PhoX),2102.171,-48,HCD,32,"0, 0, 0",0,,340,374,388.52,423.29,388.52,T,T,11,2,14,2,0.7204…
False,VNTEITKAPLSASMIK-VNTEITKAPLSASMIK,PhoX,Intra,MS Annika,904.466774,4,3614.845267,92818,53.8308,0,High,VNTEITKAPLSASMIK,7,0,1702.941,0.0,VNTEITKAPLSASMIK,7,0,1702.94,0.0,20240924_Astral_Neo1_Mueller_MS_TechHub_IMP_THIDDIAXL001_Cas9_PhoX_10ng_FAIMS_003.raw,6665,0.0,Q99ZW2,Q99ZW2,1701.934,K7(PhoX),K7(PhoX),1701.933,-60,HCD,32,"0, 0, 0",0,,307,307,388.34,388.34,388.34,T,T,12,1,12,1,0.02359174166…
False,QLFVEQHKHYLDEIIEQISEFSK-GNELALPSKYVNFLYLASHYEK,PhoX,Intra,MS Annika,938.461281,6,5625.731303,153541,70.3212,0,High,QLFVEQHKHYLDEIIEQISEFSK,8,0,2860.452,0.0,GNELALPSKYVNFLYLASHYEK,9,0,2556.315,0.0,20240924_Astral_Neo1_Mueller_MS_TechHub_IMP_THIDDIAXL001_Cas9_PhoX_100ng_FAIMS_002.raw,6680,0.0,Q99ZW2,Q99ZW2,2859.444,K8(PhoX),K9(PhoX),2555.308,-48,HCD,32,"0, 0, 0",0,,1255,1222,388.2,497.68,388.…
False,KYPKLESEFVYGDYK-ATAKYFFYSNIMNFFK,PhoX,Intra,MS Annika,1017.472399,4,4066.867768,34313,71.0721,0,High,KYPKLESEFVYGDYK,4,0,1865.932,0.0,ATAKYFFYSNIMNFFK,4,0,1991.971,0.0,20240922_Eclipse_NEO1_Mueller_MS_TechHub_IMP_THIDDIAXL001_Cas9_PhoX_250ng_FAIMS_001.raw,6794,0.0,Q99ZW2,Q99ZW2,1864.925,K4(PhoX),K4(PhoX),1990.964,-50,HCD,32,"0, 0, 0",0,,999,1031,433.33,388.04,388.04,T,T,12,2,10,2,0.14991122…
False,QQLPEKYKEIFFDQSK-FIKPILEKMDGTEELLVK,PhoX,Intra,MS Annika,868.843174,5,4340.186766,28023,65.24,0,High,QQLPEKYKEIFFDQSK,6,0,2028.044,0.0,FIKPILEKMDGTEELLVK,8,0,2103.179,0.0,20240922_Eclipse_NEO1_Mueller_MS_TechHub_IMP_THIDDIAXL001_Cas9_PhoX_50ng_FAIMS_002.raw,6779,0.0,Q99ZW2,Q99ZW2,2027.036,K6(PhoX),K8(PhoX),2102.171,-50,HCD,32,"0, 0, 0",0,,340,374,388.0,517.2,388.0,T,T,10,2,14,2,0.5392156476…
False,ELGSQILKEHPVENTQLQNEK-VNTEITKAPLSASMIK,PhoX,Intra,MS Annika,1087.295119,4,4346.158645,22093,52.3156,0,High,ELGSQILKEHPVENTQLQNEK,8,0,2434.257,0.0,VNTEITKAPLSASMIK,7,0,1702.937,0.0,20240922_Eclipse_NEO1_Mueller_MS_TechHub_IMP_THIDDIAXL001_Cas9_PhoX_stepHCD_100ng_FAIMS_002.raw,6815,0.0,Q99ZW2,Q99ZW2,2433.25,K8(PhoX),K7(PhoX),1701.93,-50,HCD,28,"25, 27, 32",0,,789,307,408.0,387.89,387.89,T,T,1…
False,KYPKLESEFVYGDYK-ATAKYFFYSNIMNFFK,PhoX,Intra,MS Annika,1017.472721,4,4066.869056,31946,71.685,0,High,KYPKLESEFVYGDYK,4,0,1865.932,0.0,ATAKYFFYSNIMNFFK,4,0,1991.973,0.0,20240922_Eclipse_NEO1_Mueller_MS_TechHub_IMP_THIDDIAXL001_Cas9_PhoX_stepHCD_100ng_FAIMS_001.raw,6812,0.0,Q99ZW2,Q99ZW2,1864.925,K4(PhoX),K4(PhoX),1990.965,-50,HCD,28,"25, 27, 32",0,,999,1031,387.84,409.98,387.84,T,T,10,2,11,2,…
False,VNTEITKAPLSASMIK-KSEETITPWNFEEVVDK,PhoX,Intra,MS Annika,991.48025,4,3962.899172,31383,62.0834,0,High,VNTEITKAPLSASMIK,7,0,1702.941,0.0,KSEETITPWNFEEVVDK,1,0,2050.994,0.0,20240922_Eclipse_NEO1_Mueller_MS_TechHub_IMP_THIDDIAXL001_Cas9_PhoX_500ng_FAIMS_001.raw,6803,0.0,Q99ZW2,Q99ZW2,1701.934,K7(PhoX),K1(PhoX),2049.987,-60,HCD,32,"0, 0, 0",0,,307,467,404.63,387.84,387.84,T,T,14,1,12,1,0.0947679…
False,KYPKLESEFVYGDYK-ATAKYFFYSNIMNFFK,PhoX,Intra,MS Annika,1017.472113,4,4066.866624,36515,70.956,0,High,KYPKLESEFVYGDYK,4,0,1865.932,0.0,ATAKYFFYSNIMNFFK,4,0,1991.97,0.0,20240922_Eclipse_NEO1_Mueller_MS_TechHub_IMP_THIDDIAXL001_Cas9_PhoX_500ng_FAIMS_002.raw,6806,0.0,Q99ZW2,Q99ZW2,1864.925,K4(PhoX),K4(PhoX),1990.963,-50,HCD,32,"0, 0, 0",0,,999,1031,388.76,387.69,387.69,T,T,11,2,10,2,0.1012449682…
False,ELGSQILKEHPVENTQLQNEK-VNTEITKAPLSASMIK,PhoX,Intra,MS Annika,1087.295894,4,4346.161746,23964,51.8296,0,High,ELGSQILKEHPVENTQLQNEK,8,0,2434.257,0.0,VNTEITKAPLSASMIK,7,0,1702.94,0.0,20240922_Eclipse_NEO1_Mueller_MS_TechHub_IMP_THIDDIAXL001_Cas9_PhoX_250ng_FAIMS_003.raw,6800,0.0,Q99ZW2,Q99ZW2,2433.25,K8(PhoX),K7(PhoX),1701.933,-50,HCD,32,"0, 0, 0",0,,789,307,411.5,387.69,387.69,T,T,14,2,12,1,0.…
False,VNTEITKAPLSASMIK-KSEETITPWNFEEVVDK,PhoX,Intra,MS Annika,991.480888,4,3962.901721,26642,62.5567,0,High,VNTEITKAPLSASMIK,7,0,1702.941,0.0,KSEETITPWNFEEVVDK,1,0,2050.996,0.0,20240922_Eclipse_NEO1_Mueller_MS_TechHub_IMP_THIDDIAXL001_Cas9_PhoX_50ng_FAIMS_002.raw,6779,0.0,Q99ZW2,Q99ZW2,1701.934,K7(PhoX),K1(PhoX),2049.989,-60,HCD,32,"0, 0, 0",0,,307,467,423.24,387.37,387.37,T,T,13,1,11,1,0.0896103…
False,KYGGFDSPTVAYSVLVVAK-TEVQTGGFSKESILPK,PhoX,Intra,MS Annika,983.491512,4,3930.944218,29784,62.1795,0,High,KYGGFDSPTVAYSVLVVAK,1,0,2001.069,0.0,TEVQTGGFSKESILPK,10,0,1720.911,0.0,20240922_Eclipse_NEO1_Mueller_MS_TechHub_IMP_THIDDIAXL001_Cas9_PhoX_250ng_FAIMS_002.raw,6797,0.0,Q99ZW2,Q99ZW2,2000.062,K1(PhoX),K10(PhoX),1719.903,-50,HCD,32,"0, 0, 0",0,,1129,1097,497.78,387.29,387.29,T,T,12,1,12,1,…
False,VNTEITKAPLSASMIK-KSEETITPWNFEEVVDK,PhoX,Intra,MS Annika,991.479684,4,3962.896908,29557,62.2581,0,High,VNTEITKAPLSASMIK,7,0,1702.941,0.0,KSEETITPWNFEEVVDK,1,0,2050.992,0.0,20240922_Eclipse_NEO1_Mueller_MS_TechHub_IMP_THIDDIAXL001_Cas9_PhoX_250ng_FAIMS_001.raw,6794,0.0,Q99ZW2,Q99ZW2,1701.934,K7(PhoX),K1(PhoX),2049.984,-60,HCD,32,"0, 0, 0",0,,307,467,404.82,387.24,387.24,T,T,14,1,13,1,0.179829…
False,KSEETITPWNFEEVVDK-KNLIGALLFDSGETAEATR,PhoX,Intra,MS Annika,1067.259688,4,4266.016924,35124,72.086,0,High,KSEETITPWNFEEVVDK,1,0,2050.997,0.0,KNLIGALLFDSGETAEATR,1,0,2006.056,0.0,20240922_Eclipse_NEO1_Mueller_MS_TechHub_IMP_THIDDIAXL001_Cas9_PhoX_250ng_FAIMS_002.raw,6797,0.0,Q99ZW2,Q99ZW2,2049.99,K1(PhoX),K1(PhoX),2005.048,-50,HCD,32,"0, 0, 0",0,,467,44,387.19,619.74,387.19,T,T,11,1,16,2,0.02…
False,KSEETITPWNFEEVVDK-VNTEITKAPLSASMIK,PhoX,Intra,MS Annika,991.481155,4,3962.90279,29836,62.2758,0,High,KSEETITPWNFEEVVDK,1,0,2050.997,0.0,VNTEITKAPLSASMIK,7,0,1702.941,0.0,20240922_Eclipse_NEO1_Mueller_MS_TechHub_IMP_THIDDIAXL001_Cas9_PhoX_250ng_FAIMS_002.raw,6797,0.0,Q99ZW2,Q99ZW2,2049.99,K1(PhoX),K7(PhoX),1701.934,-50,HCD,32,"0, 0, 0",0,,467,307,387.17,407.16,387.17,T,T,11,1,13,1,Not matche…
False,KYPKLESEFVYGDYK-ATAKYFFYSNIMNFFK,PhoX,Intra,MS Annika,1017.472193,4,4066.866944,36612,71.1842,0,High,KYPKLESEFVYGDYK,4,0,1865.932,0.0,ATAKYFFYSNIMNFFK,4,0,1991.97,0.0,20240922_Eclipse_NEO1_Mueller_MS_TechHub_IMP_THIDDIAXL001_Cas9_PhoX_500ng_FAIMS_003.raw,6809,0.0,Q99ZW2,Q99ZW2,1864.925,K4(PhoX),K4(PhoX),1990.963,-50,HCD,32,"0, 0, 0",0,,999,1031,388.7,386.97,386.97,T,T,11,2,10,2,0.0535070637…
False,NFMQLIHDDSLTFKEDIQK-KSEETITPWNFEEVVDK,PhoX,Intra,MS Annika,917.226777,5,4582.104779,31872,70.0225,0,High,NFMQLIHDDSLTFKEDIQK,14,0,2322.143,0.0,KSEETITPWNFEEVVDK,1,0,2050.997,0.0,20240922_Eclipse_NEO1_Mueller_MS_TechHub_IMP_THIDDIAXL001_Cas9_PhoX_100ng_FAIMS_003.raw,6791,0.0,Q99ZW2,Q99ZW2,2321.136,K14(PhoX),K1(PhoX),2049.989,-50,HCD,32,"0, 0, 0",0,,691,467,488.6,386.86,386.86,T,T,14,1,11,1,0…
False,NFMQLIHDDSLTFKEDIQK-KSEETITPWNFEEVVDK,PhoX,Intra,MS Annika,917.226672,5,4582.104254,35976,70.004,0,High,NFMQLIHDDSLTFKEDIQK,14,0,2322.143,0.0,KSEETITPWNFEEVVDK,1,0,2050.996,0.0,20240922_Eclipse_NEO1_Mueller_MS_TechHub_IMP_THIDDIAXL001_Cas9_PhoX_500ng_FAIMS_003.raw,6809,0.0,Q99ZW2,Q99ZW2,2321.136,K14(PhoX),K1(PhoX),2049.989,-50,HCD,32,"0, 0, 0",0,,691,467,511.96,386.84,386.84,T,T,16,1,11,1,0…
False,ATAKYFFYSNIMNFFK-KYPKLESEFVYGDYK,PhoX,Intra,MS Annika,1017.472367,4,4066.867639,36587,71.1373,0,High,ATAKYFFYSNIMNFFK,4,0,1991.972,0.0,KYPKLESEFVYGDYK,4,0,1865.931,0.0,20240922_Eclipse_NEO1_Mueller_MS_TechHub_IMP_THIDDIAXL001_Cas9_PhoX_500ng_FAIMS_003.raw,6809,0.0,Q99ZW2,Q99ZW2,1990.965,K4(PhoX),K4(PhoX),1864.923,-50,HCD,32,"0, 0, 0",0,,1031,999,393.54,386.49,386.49,T,T,12,2,11,2,0.10040706…
False,KYPKLESEFVYGDYK-ATAKYFFYSNIMNFFK,PhoX,Intra,MS Annika,1017.473165,4,4066.87083,34620,71.0457,0,High,KYPKLESEFVYGDYK,4,0,1865.932,0.0,ATAKYFFYSNIMNFFK,4,0,1991.974,0.0,20240922_Eclipse_NEO1_Mueller_MS_TechHub_IMP_THIDDIAXL001_Cas9_PhoX_250ng_FAIMS_003.raw,6800,0.0,Q99ZW2,Q99ZW2,1864.925,K4(PhoX),K4(PhoX),1990.967,-50,HCD,32,"0, 0, 0",0,,999,1031,386.39,396.91,386.39,T,T,11,2,12,2,0.102871528…
False,KYGGFDSPTVAYSVLVVAK-KTEVQTGGFSKESILPK,PhoX,Intra,MS Annika,1015.514536,4,4059.036316,26187,59.4138,0,High,KYGGFDSPTVAYSVLVVAK,1,0,2001.069,0.0,KTEVQTGGFSKESILPK,11,0,1849.003,0.0,20240922_Eclipse_NEO1_Mueller_MS_TechHub_IMP_THIDDIAXL001_Cas9_PhoX_100ng_FAIMS_002.raw,6788,0.0,Q99ZW2,Q99ZW2,2000.062,K1(PhoX),K11(PhoX),1847.995,-50,HCD,32,"0, 0, 0",0,,1129,1096,461.88,386.32,386.32,T,T,13,1,13…
False,KSEETITPWNFEEVVDK-VNTEITKAPLSASMIK,PhoX,Intra,MS Annika,991.481131,4,3962.902694,26676,62.6239,0,High,KSEETITPWNFEEVVDK,1,0,2050.997,0.0,VNTEITKAPLSASMIK,7,0,1702.941,0.0,20240922_Eclipse_NEO1_Mueller_MS_TechHub_IMP_THIDDIAXL001_Cas9_PhoX_50ng_FAIMS_002.raw,6779,0.0,Q99ZW2,Q99ZW2,2049.99,K1(PhoX),K7(PhoX),1701.934,-50,HCD,32,"0, 0, 0",0,,467,307,386.28,409.94,386.28,T,T,11,1,13,1,0.01512283…
False,KYPKLESEFVYGDYK-ATAKYFFYSNIMNFFK,PhoX,Intra,MS Annika,1017.473109,4,4066.870608,34583,71.0391,0,High,KYPKLESEFVYGDYK,4,0,1865.932,0.0,ATAKYFFYSNIMNFFK,4,0,1991.974,0.0,20240922_Eclipse_NEO1_Mueller_MS_TechHub_IMP_THIDDIAXL001_Cas9_PhoX_250ng_FAIMS_002.raw,6797,0.0,Q99ZW2,Q99ZW2,1864.925,K4(PhoX),K4(PhoX),1990.967,-50,HCD,32,"0, 0, 0",0,,999,1031,386.23,395.42,386.23,T,T,11,2,12,2,0.10262483…
False,KTEVQTGGFSKESILPK-KYGGFDSPTVAYSVLVVAK,PhoX,Intra,MS Annika,1015.517656,4,4059.048797,22712,59.6551,0,High,KTEVQTGGFSKESILPK,11,0,1849.007,0.0,KYGGFDSPTVAYSVLVVAK,1,0,2001.078,0.0,20240922_Eclipse_NEO1_Mueller_MS_TechHub_IMP_THIDDIAXL001_Cas9_PhoX_10ng_FAIMS_003.raw,6773,0.0,Q99ZW2,Q99ZW2,1847.999,K11(PhoX),K1(PhoX),2000.07,-50,HCD,32,"0, 0, 0",0,,1096,1129,386.15,472.68,386.15,T,T,11,4,12,2…
False,VLPKHSLLYEYFTVYNELTK-KSEETITPWNFEEVVDKGASAQSFIER,PhoX,Intra,MS Annika,961.470373,6,5763.785858,32962,73.7906,0,High,VLPKHSLLYEYFTVYNELTK,4,0,2457.306,0.0,KSEETITPWNFEEVVDKGASAQSFIER,17,0,3097.515,0.0,20240922_Eclipse_NEO1_Mueller_MS_TechHub_IMP_THIDDIAXL001_Cas9_PhoX_stepHCD_100ng_FAIMS_001.raw,6812,0.0,Q99ZW2,Q99ZW2,2456.299,K4(PhoX),K17(PhoX),3096.508,-50,HCD,28,"25, 27, 32",0,,506,467,38…
False,KSEETITPWNFEEVVDK-VNTEITKAPLSASMIK,PhoX,Intra,MS Annika,991.480137,4,3962.898717,24171,62.6682,0,High,KSEETITPWNFEEVVDK,1,0,2050.997,0.0,VNTEITKAPLSASMIK,7,0,1702.937,0.0,20240922_Eclipse_NEO1_Mueller_MS_TechHub_IMP_THIDDIAXL001_Cas9_PhoX_10ng_FAIMS_003.raw,6773,0.0,Q99ZW2,Q99ZW2,2049.99,K1(PhoX),K7(PhoX),1701.93,-50,HCD,32,"0, 0, 0",0,,467,307,391.68,385.94,385.94,T,T,13,1,13,1,0.182566830…
False,VLPKHSLLYEYFTVYNELTK-ELGSQILKEHPVENTQLQNEK,PhoX,Intra,MS Annika,1020.91038,5,5100.522795,31775,65.6832,0,High,VLPKHSLLYEYFTVYNELTK,4,0,2457.306,0.0,ELGSQILKEHPVENTQLQNEK,8,0,2434.252,0.0,20240922_Eclipse_NEO1_Mueller_MS_TechHub_IMP_THIDDIAXL001_Cas9_PhoX_250ng_FAIMS_003.raw,6800,0.0,Q99ZW2,Q99ZW2,2456.299,K4(PhoX),K8(PhoX),2433.245,-50,HCD,32,"0, 0, 0",0,,506,789,415.85,385.93,385.93,T,T,10…
False,KYPKLESEFVYGDYK-ATAKYFFYSNIMNFFK,PhoX,Intra,MS Annika,1017.472379,4,4066.867687,36376,70.913,0,High,KYPKLESEFVYGDYK,4,0,1865.932,0.0,ATAKYFFYSNIMNFFK,4,0,1991.971,0.0,20240922_Eclipse_NEO1_Mueller_MS_TechHub_IMP_THIDDIAXL001_Cas9_PhoX_500ng_FAIMS_001.raw,6803,0.0,Q99ZW2,Q99ZW2,1864.925,K4(PhoX),K4(PhoX),1990.964,-50,HCD,32,"0, 0, 0",0,,999,1031,387.79,385.9,385.9,T,T,11,2,10,2,0.21835183439…
False,KTEVQTGGFSKESILPK-EDIQKAQVSGQGDSLHEHIANLAGSPAIK,PhoX,Intra,MS Annika,1015.108195,5,5071.511869,23792,49.2482,0,High,KTEVQTGGFSKESILPK,11,0,1849.007,0.0,EDIQKAQVSGQGDSLHEHIANLAGSPAIK,5,0,3013.541,0.0,20240922_Eclipse_NEO1_Mueller_MS_TechHub_IMP_THIDDIAXL001_Cas9_PhoX_500ng_FAIMS_001.raw,6803,0.0,Q99ZW2,Q99ZW2,1847.999,K11(PhoX),K5(PhoX),3012.533,-50,HCD,32,"0, 0, 0",0,,1096,705,385.77,460.37…
False,VNTEITKAPLSASMIK-KSEETITPWNFEEVVDK,PhoX,Intra,MS Annika,991.480931,4,3962.901896,31622,62.3077,0,High,VNTEITKAPLSASMIK,7,0,1702.941,0.0,KSEETITPWNFEEVVDK,1,0,2050.997,0.0,20240922_Eclipse_NEO1_Mueller_MS_TechHub_IMP_THIDDIAXL001_Cas9_PhoX_500ng_FAIMS_003.raw,6809,0.0,Q99ZW2,Q99ZW2,1701.934,K7(PhoX),K1(PhoX),2049.989,-50,HCD,32,"0, 0, 0",0,,307,467,395.5,385.7,385.7,T,T,13,1,11,1,0.105882239…
False,VNTEITKAPLSASMIK-ELGSQILKEHPVENTQLQNEK,PhoX,Intra,MS Annika,1087.294864,4,4346.157627,103068,48.7342,0,High,VNTEITKAPLSASMIK,7,0,1702.941,0.0,ELGSQILKEHPVENTQLQNEK,8,0,2434.252,0.0,20240924_Astral_Neo1_Mueller_MS_TechHub_IMP_THIDDIAXL001_Cas9_PhoX_250ng_FAIMS_002.raw,6689,0.0,Q99ZW2,Q99ZW2,1701.934,K7(PhoX),K8(PhoX),2433.245,-60,HCD,32,"0, 0, 0",0,,307,789,432.09,385.64,385.64,T,T,15,1,14,2…
False,KSEETITPWNFEEVVDKGASAQSFIER-VLPKHSLLYEYFTVYNELTK,PhoX,Intra,MS Annika,961.468945,6,5763.77729,147777,70.1756,0,High,KSEETITPWNFEEVVDKGASAQSFIER,17,0,3097.511,0.0,VLPKHSLLYEYFTVYNELTK,4,0,2457.301,0.0,20240924_Astral_Neo1_Mueller_MS_TechHub_IMP_THIDDIAXL001_Cas9_PhoX_50ng_FAIMS_002.raw,6671,0.0,Q99ZW2,Q99ZW2,3096.504,K17(PhoX),K4(PhoX),2456.294,-48,HCD,32,"0, 0, 0",0,,467,506,527.17,385.62,3…
False,FIKPILEKMDGTEELLVK-QQLPEKYKEIFFDQSK,PhoX,Intra,MS Annika,868.842789,5,4340.184839,134551,62.2696,0,High,FIKPILEKMDGTEELLVK,8,0,2103.177,0.0,QQLPEKYKEIFFDQSK,6,0,2028.043,0.0,20240924_Astral_Neo1_Mueller_MS_TechHub_IMP_THIDDIAXL001_Cas9_PhoX_100ng_FAIMS_001.raw,6677,0.0,Q99ZW2,Q99ZW2,2102.17,K8(PhoX),K6(PhoX),2027.036,-48,HCD,32,"0, 0, 0",0,,374,340,484.57,385.43,385.43,T,T,16,2,12,2,1.16546…
False,VNTEITKAPLSASMIK-KSEETITPWNFEEVVDK,PhoX,Intra,MS Annika,991.480422,4,3962.899859,27537,62.9708,0,High,VNTEITKAPLSASMIK,7,0,1702.941,0.0,KSEETITPWNFEEVVDK,1,0,2050.995,0.0,20240922_Eclipse_NEO1_Mueller_MS_TechHub_IMP_THIDDIAXL001_Cas9_PhoX_stepHCD_100ng_FAIMS_001.raw,6812,0.0,Q99ZW2,Q99ZW2,1701.934,K7(PhoX),K1(PhoX),2049.987,-50,HCD,28,"25, 27, 32",0,,307,467,391.27,385.4,385.4,T,T,13,1,13,1…
False,KYGGFDSPTVAYSVLVVAK-KTEVQTGGFSKESILPK,PhoX,Intra,MS Annika,1015.515206,4,4059.038996,25976,59.8944,0,High,KYGGFDSPTVAYSVLVVAK,1,0,2001.069,0.0,KTEVQTGGFSKESILPK,11,0,1849.005,0.0,20240922_Eclipse_NEO1_Mueller_MS_TechHub_IMP_THIDDIAXL001_Cas9_PhoX_stepHCD_100ng_FAIMS_001.raw,6812,0.0,Q99ZW2,Q99ZW2,2000.062,K1(PhoX),K11(PhoX),1847.998,-50,HCD,28,"25, 27, 32",0,,1129,1096,500.45,385.35,385.35,…
False,VLPKHSLLYEYFTVYNELTK-KSEETITPWNFEEVVDK,PhoX,Intra,MS Annika,944.25807,5,4717.261244,35543,72.8758,0,High,VLPKHSLLYEYFTVYNELTK,4,0,2457.306,0.0,KSEETITPWNFEEVVDK,1,0,2050.99,0.0,20240922_Eclipse_NEO1_Mueller_MS_TechHub_IMP_THIDDIAXL001_Cas9_PhoX_250ng_FAIMS_002.raw,6797,0.0,Q99ZW2,Q99ZW2,2456.299,K4(PhoX),K1(PhoX),2049.983,-50,HCD,32,"0, 0, 0",0,,506,467,470.51,385.2,385.2,T,T,13,3,13,1,0.76…
False,KYGGFDSPTVAYSVLVVAK-EQAENIIHLFTLTNLGAPAAFKYFDTTIDR,PhoX,Intra,MS Annika,1124.763508,5,5619.788434,158575,72.5692,0,High,KYGGFDSPTVAYSVLVVAK,1,0,2001.069,0.0,EQAENIIHLFTLTNLGAPAAFKYFDTTIDR,22,0,3409.755,0.0,20240924_Astral_Neo1_Mueller_MS_TechHub_IMP_THIDDIAXL001_Cas9_PhoX_100ng_FAIMS_002.raw,6680,0.0,Q99ZW2,Q99ZW2,2000.062,K1(PhoX),K22(PhoX),3408.747,-48,HCD,32,"0, 0, 0",0,,1129,1303,385.13…
False,VLPKHSLLYEYFTVYNELTK-KSEETITPWNFEEVVDKGASAQSFIER,PhoX,Intra,MS Annika,961.470494,6,5763.786582,33014,73.7767,0,High,VLPKHSLLYEYFTVYNELTK,4,0,2457.306,0.0,KSEETITPWNFEEVVDKGASAQSFIER,17,0,3097.516,0.0,20240922_Eclipse_NEO1_Mueller_MS_TechHub_IMP_THIDDIAXL001_Cas9_PhoX_stepHCD_100ng_FAIMS_003.raw,6818,0.0,Q99ZW2,Q99ZW2,2456.299,K4(PhoX),K17(PhoX),3096.508,-50,HCD,28,"25, 27, 32",0,,506,467,38…
False,KSEETITPWNFEEVVDK-VNTEITKAPLSASMIK,PhoX,Intra,MS Annika,991.480746,4,3962.901156,124183,60.1472,0,High,KSEETITPWNFEEVVDK,1,0,2050.997,0.0,VNTEITKAPLSASMIK,7,0,1702.94,0.0,20240924_Astral_Neo1_Mueller_MS_TechHub_IMP_THIDDIAXL001_Cas9_PhoX_50ng_FAIMS_003.raw,6674,0.0,Q99ZW2,Q99ZW2,2049.99,K1(PhoX),K7(PhoX),1701.933,-48,HCD,32,"0, 0, 0",0,,467,307,412.38,384.98,384.98,T,T,13,1,13,1,0.022711641…
False,KYGGFDSPTVAYSVLVVAK-KTEVQTGGFSKESILPK,PhoX,Intra,MS Annika,1015.514821,4,4059.037454,122752,56.2105,0,High,KYGGFDSPTVAYSVLVVAK,1,0,2001.069,0.0,KTEVQTGGFSKESILPK,11,0,1849.004,0.0,20240924_Astral_Neo1_Mueller_MS_TechHub_IMP_THIDDIAXL001_Cas9_PhoX_500ng_FAIMS_001.raw,6695,0.0,Q99ZW2,Q99ZW2,2000.062,K1(PhoX),K11(PhoX),1847.996,-48,HCD,32,"0, 0, 0",0,,1129,1096,432.65,384.95,384.95,T,T,11,1,13…
False,ATAKYFFYSNIMNFFK-KYPKLESEFVYGDYK,PhoX,Intra,MS Annika,1017.472684,4,4066.868905,36400,70.9586,0,High,ATAKYFFYSNIMNFFK,4,0,1991.972,0.0,KYPKLESEFVYGDYK,4,0,1865.932,0.0,20240922_Eclipse_NEO1_Mueller_MS_TechHub_IMP_THIDDIAXL001_Cas9_PhoX_500ng_FAIMS_001.raw,6803,0.0,Q99ZW2,Q99ZW2,1990.965,K4(PhoX),K4(PhoX),1864.925,-50,HCD,32,"0, 0, 0",0,,1031,999,385.9,384.65,384.65,T,T,10,2,11,2,0.172751834…
False,FIKPILEKMDGTEELLVK-QQLPEKYKEIFFDQSK,PhoX,Intra,MS Annika,868.84229,5,4340.182345,103332,61.9414,0,High,FIKPILEKMDGTEELLVK,8,0,2103.177,0.0,QQLPEKYKEIFFDQSK,6,0,2028.041,0.0,20240925_Astral_Neo1_Mueller_MS_TechHub_IMP_THIDDIAXL001_Cas9_PhoX_stepHCD_250ng_FAIMS_002.raw,6743,0.0,Q99ZW2,Q99ZW2,2102.17,K8(PhoX),K6(PhoX),2027.034,-60,HCD,28,"25, 27, 32",0,,374,340,441.62,384.64,384.64,T,T,14,2,12…
False,FIKPILEKMDGTEELLVK-QQLPEKYKEIFFDQSK,PhoX,Intra,MS Annika,868.84183,5,4340.180043,136609,62.3173,0,High,FIKPILEKMDGTEELLVK,8,0,2103.177,0.0,QQLPEKYKEIFFDQSK,6,0,2028.039,0.0,20240924_Astral_Neo1_Mueller_MS_TechHub_IMP_THIDDIAXL001_Cas9_PhoX_250ng_FAIMS_002.raw,6689,0.0,Q99ZW2,Q99ZW2,2102.17,K8(PhoX),K6(PhoX),2027.031,-60,HCD,32,"0, 0, 0",0,,374,340,422.28,384.61,384.61,T,T,13,2,12,2,1.809737…
False,VLPKHSLLYEYFTVYNELTK-SEETITPWNFEEVVDKGASAQSFIER,PhoX,Intra,MS Annika,1127.943567,5,5635.68873,156815,71.7734,0,High,VLPKHSLLYEYFTVYNELTK,4,0,2457.306,0.0,SEETITPWNFEEVVDKGASAQSFIER,16,0,2969.418,0.0,20240924_Astral_Neo1_Mueller_MS_TechHub_IMP_THIDDIAXL001_Cas9_PhoX_100ng_FAIMS_002.raw,6680,0.0,Q99ZW2,Q99ZW2,2456.299,K4(PhoX),K16(PhoX),2968.411,-48,HCD,32,"0, 0, 0",0,,506,468,384.61,470.26,3…
False,KSEETITPWNFEEVVDK-VNTEITKAPLSASMIK,PhoX,Intra,MS Annika,991.480866,4,3962.901636,125476,60.1851,0,High,KSEETITPWNFEEVVDK,1,0,2050.997,0.0,VNTEITKAPLSASMIK,7,0,1702.94,0.0,20240924_Astral_Neo1_Mueller_MS_TechHub_IMP_THIDDIAXL001_Cas9_PhoX_50ng_FAIMS_001.raw,6668,0.0,Q99ZW2,Q99ZW2,2049.99,K1(PhoX),K7(PhoX),1701.933,-60,HCD,32,"0, 0, 0",0,,467,307,392.75,384.52,384.52,T,T,13,1,13,1,0.089205775…
False,VNTEITKAPLSASMIK-KNLIGALLFDSGETAEATR,PhoX,Intra,MS Annika,980.246483,4,3917.964101,140843,64.9171,0,High,VNTEITKAPLSASMIK,7,0,1702.941,0.0,KNLIGALLFDSGETAEATR,1,0,2006.059,0.0,20240924_Astral_Neo1_Mueller_MS_TechHub_IMP_THIDDIAXL001_Cas9_PhoX_100ng_FAIMS_002.raw,6680,0.0,Q99ZW2,Q99ZW2,1701.934,K7(PhoX),K1(PhoX),2005.052,-48,HCD,32,"0, 0, 0",0,,307,44,384.49,558.19,384.49,T,T,13,1,17,1,0.028…
False,KYGGFDSPTVAYSVLVVAK-KTEVQTGGFSKESILPK,PhoX,Intra,MS Annika,1015.515222,4,4059.039059,122417,56.5667,0,High,KYGGFDSPTVAYSVLVVAK,1,0,2001.069,0.0,KTEVQTGGFSKESILPK,11,0,1849.005,0.0,20240924_Astral_Neo1_Mueller_MS_TechHub_IMP_THIDDIAXL001_Cas9_PhoX_250ng_FAIMS_002.raw,6689,0.0,Q99ZW2,Q99ZW2,2000.062,K1(PhoX),K11(PhoX),1847.998,-48,HCD,32,"0, 0, 0",0,,1129,1096,403.13,384.49,384.49,T,T,12,1,13…
False,KSEETITPWNFEEVVDKGASAQSFIER-VLPKHSLLYEYFTVYNELTK,PhoX,Intra,MS Annika,1153.562256,5,5763.782176,128136,70.2521,0,High,KSEETITPWNFEEVVDKGASAQSFIER,17,0,3097.511,0.0,VLPKHSLLYEYFTVYNELTK,4,0,2457.306,0.0,20240924_Astral_Neo1_Mueller_MS_TechHub_IMP_THIDDIAXL001_Cas9_PhoX_10ng_FAIMS_002.raw,6662,0.0,Q99ZW2,Q99ZW2,3096.504,K17(PhoX),K4(PhoX),2456.299,-48,HCD,32,"0, 0, 0",0,,467,506,617.23,384.47…
False,KSEETITPWNFEEVVDK-NFMQLIHDDSLTFKEDIQK,PhoX,Intra,MS Annika,917.226904,5,4582.105413,31564,70.0377,0,High,KSEETITPWNFEEVVDK,1,0,2050.997,0.0,NFMQLIHDDSLTFKEDIQK,14,0,2322.144,0.0,20240922_Eclipse_NEO1_Mueller_MS_TechHub_IMP_THIDDIAXL001_Cas9_PhoX_100ng_FAIMS_001.raw,6785,0.0,Q99ZW2,Q99ZW2,2049.99,K1(PhoX),K14(PhoX),2321.137,-50,HCD,32,"0, 0, 0",0,,467,691,384.32,532.56,384.32,T,T,11,1,16,1,0…
False,VLPKHSLLYEYFTVYNELTK-SEETITPWNFEEVVDKGASAQSFIER,PhoX,Intra,MS Annika,1127.943524,5,5635.688514,148880,72.4373,0,High,VLPKHSLLYEYFTVYNELTK,4,0,2457.306,0.0,SEETITPWNFEEVVDKGASAQSFIER,16,0,2969.418,0.0,20240921_Astral_Neo1_Mueller_MS_TechHub_IMP_THIDDIAXL001_Cas9_PhoX_100ng_FAIMS_001.raw,6644,0.0,Q99ZW2,Q99ZW2,2456.299,K4(PhoX),K16(PhoX),2968.41,-48,HCD,32,"0, 0, 0",0,,506,468,384.32,464.77,3…
False,KYGGFDSPTVAYSVLVVAK-KTEVQTGGFSKESILPK,PhoX,Intra,MS Annika,1015.514759,4,4059.037205,116724,57.0051,0,High,KYGGFDSPTVAYSVLVVAK,1,0,2001.069,0.0,KTEVQTGGFSKESILPK,11,0,1849.003,0.0,20240924_Astral_Neo1_Mueller_MS_TechHub_IMP_THIDDIAXL001_Cas9_PhoX_50ng_FAIMS_003.raw,6674,0.0,Q99ZW2,Q99ZW2,2000.062,K1(PhoX),K11(PhoX),1847.996,-48,HCD,32,"0, 0, 0",0,,1129,1096,403.63,384.23,384.23,T,T,12,1,13,…
False,KYPKLESEFVYGDYK-ATAKYFFYSNIMNFFK,PhoX,Intra,MS Annika,1017.472318,4,4066.867443,148813,68.2563,0,High,KYPKLESEFVYGDYK,4,0,1865.932,0.0,ATAKYFFYSNIMNFFK,4,0,1991.971,0.0,20240924_Astral_Neo1_Mueller_MS_TechHub_IMP_THIDDIAXL001_Cas9_PhoX_100ng_FAIMS_002.raw,6680,0.0,Q99ZW2,Q99ZW2,1864.925,K4(PhoX),K4(PhoX),1990.964,-60,HCD,32,"0, 0, 0",0,,999,1031,397.29,384.23,384.23,T,T,12,2,12,2,0.53128678…
False,KYGGFDSPTVAYSVLVVAK-KTEVQTGGFSKESILPK,PhoX,Intra,MS Annika,1015.514274,4,4059.035265,121183,56.7929,0,High,KYGGFDSPTVAYSVLVVAK,1,0,2001.069,0.0,KTEVQTGGFSKESILPK,11,0,1849.002,0.0,20240924_Astral_Neo1_Mueller_MS_TechHub_IMP_THIDDIAXL001_Cas9_PhoX_100ng_FAIMS_003.raw,6683,0.0,Q99ZW2,Q99ZW2,2000.062,K1(PhoX),K11(PhoX),1847.994,-48,HCD,32,"0, 0, 0",0,,1129,1096,419.32,384.02,384.02,T,T,13,1,13…
False,VLPKHSLLYEYFTVYNELTK-SEETITPWNFEEVVDKGASAQSFIER,PhoX,Intra,MS Annika,1127.943644,5,5635.689114,34251,75.0426,0,High,VLPKHSLLYEYFTVYNELTK,4,0,2457.306,0.0,SEETITPWNFEEVVDKGASAQSFIER,16,0,2969.418,0.0,20240922_Eclipse_NEO1_Mueller_MS_TechHub_IMP_THIDDIAXL001_Cas9_PhoX_100ng_FAIMS_002.raw,6788,0.0,Q99ZW2,Q99ZW2,2456.299,K4(PhoX),K16(PhoX),2968.411,-50,HCD,32,"0, 0, 0",0,,506,468,383.97,494.17,…
False,KYGGFDSPTVAYSVLVVAK-KTEVQTGGFSKESILPK,PhoX,Intra,MS Annika,1015.514393,4,4059.035744,117924,57.0076,0,High,KYGGFDSPTVAYSVLVVAK,1,0,2001.069,0.0,KTEVQTGGFSKESILPK,11,0,1849.002,0.0,20240924_Astral_Neo1_Mueller_MS_TechHub_IMP_THIDDIAXL001_Cas9_PhoX_50ng_FAIMS_001.raw,6668,0.0,Q99ZW2,Q99ZW2,2000.062,K1(PhoX),K11(PhoX),1847.995,-48,HCD,32,"0, 0, 0",0,,1129,1096,432.97,383.9,383.9,T,T,11,1,13,4,…
False,KRPLIETNGETGEIVWDK-ATAKYFFYSNIMNFFK,PhoX,Intra,MS Annika,1072.26349,4,4286.032131,148068,67.9643,0,High,KRPLIETNGETGEIVWDK,1,0,2085.097,0.0,ATAKYFFYSNIMNFFK,4,0,1991.97,0.0,20240924_Astral_Neo1_Mueller_MS_TechHub_IMP_THIDDIAXL001_Cas9_PhoX_100ng_FAIMS_003.raw,6683,0.0,Q99ZW2,Q99ZW2,2084.09,K1(PhoX),K4(PhoX),1990.963,-60,HCD,32,"0, 0, 0",0,,1058,1031,409.33,383.82,383.82,T,T,14,1,10,2,0.0250…
False,KSEETITPWNFEEVVDK-NFMQLIHDDSLTFKEDIQK,PhoX,Intra,MS Annika,917.227272,5,4582.107254,31588,70.0851,0,High,KSEETITPWNFEEVVDK,1,0,2050.997,0.0,NFMQLIHDDSLTFKEDIQK,14,0,2322.146,0.0,20240922_Eclipse_NEO1_Mueller_MS_TechHub_IMP_THIDDIAXL001_Cas9_PhoX_100ng_FAIMS_001.raw,6785,0.0,Q99ZW2,Q99ZW2,2049.99,K1(PhoX),K14(PhoX),2321.139,-50,HCD,32,"0, 0, 0",0,,467,691,383.8,412.48,383.8,T,T,11,1,13,1,0.0…
False,KYGGFDSPTVAYSVLVVAK-KTEVQTGGFSKESILPK,PhoX,Intra,MS Annika,1015.515195,4,4059.038951,122486,56.5738,0,High,KYGGFDSPTVAYSVLVVAK,1,0,2001.069,0.0,KTEVQTGGFSKESILPK,11,0,1849.005,0.0,20240924_Astral_Neo1_Mueller_MS_TechHub_IMP_THIDDIAXL001_Cas9_PhoX_250ng_FAIMS_001.raw,6686,0.0,Q99ZW2,Q99ZW2,2000.062,K1(PhoX),K11(PhoX),1847.998,-48,HCD,32,"0, 0, 0",0,,1129,1096,403.55,383.76,383.76,T,T,12,1,13…
False,VLPKHSLLYEYFTVYNELTK-KSEETITPWNFEEVVDKGASAQSFIER,PhoX,Intra,MS Annika,961.466721,6,5763.763947,156557,69.9335,0,High,VLPKHSLLYEYFTVYNELTK,4,0,2457.306,0.0,KSEETITPWNFEEVVDKGASAQSFIER,17,0,3097.493,0.0,20240924_Astral_Neo1_Mueller_MS_TechHub_IMP_THIDDIAXL001_Cas9_PhoX_500ng_FAIMS_003.raw,6701,0.16,Q99ZW2,Q99ZW2,2456.299,K4(PhoX),K17(PhoX),3096.486,-48,HCD,32,"0, 0, 0",0,,506,467,383.74,622.6…
False,KSEETITPWNFEEVVDK-VNTEITKAPLSASMIK,PhoX,Intra,MS Annika,991.481224,4,3962.903065,27648,62.9605,0,High,KSEETITPWNFEEVVDK,1,0,2050.997,0.0,VNTEITKAPLSASMIK,7,0,1702.942,0.0,20240922_Eclipse_NEO1_Mueller_MS_TechHub_IMP_THIDDIAXL001_Cas9_PhoX_stepHCD_100ng_FAIMS_002.raw,6815,0.0,Q99ZW2,Q99ZW2,2049.99,K1(PhoX),K7(PhoX),1701.934,-50,HCD,28,"25, 27, 32",0,,467,307,383.73,389.51,383.73,T,T,13,1,13,…
False,VLPKHSLLYEYFTVYNELTK-VNTEITKAPLSASMIK,PhoX,Intra,MS Annika,1093.058109,4,4369.210609,149516,67.025,0,High,VLPKHSLLYEYFTVYNELTK,4,0,2457.306,0.0,VNTEITKAPLSASMIK,7,0,1702.94,0.0,20240924_Astral_Neo1_Mueller_MS_TechHub_IMP_THIDDIAXL001_Cas9_PhoX_500ng_FAIMS_003.raw,6701,0.0,Q99ZW2,Q99ZW2,2456.299,K4(PhoX),K7(PhoX),1701.932,-48,HCD,32,"0, 0, 0",0,,506,307,463.19,383.65,383.65,T,T,14,3,13,1,0.0…
False,KSEETITPWNFEEVVDK-VNTEITKAPLSASMIK,PhoX,Intra,MS Annika,991.481223,4,3962.903064,26726,62.6327,0,High,KSEETITPWNFEEVVDK,1,0,2050.997,0.0,VNTEITKAPLSASMIK,7,0,1702.942,0.0,20240922_Eclipse_NEO1_Mueller_MS_TechHub_IMP_THIDDIAXL001_Cas9_PhoX_50ng_FAIMS_001.raw,6776,0.0,Q99ZW2,Q99ZW2,2049.99,K1(PhoX),K7(PhoX),1701.934,-60,HCD,32,"0, 0, 0",0,,467,307,383.63,395.11,383.63,T,T,12,1,13,1,0.00662522…
False,KSEETITPWNFEEVVDK-KGILQTVKVVDELVK,PhoX,Intra,MS Annika,786.604484,5,3928.993312,33335,68.6571,0,High,KSEETITPWNFEEVVDK,1,0,2050.997,0.0,KGILQTVKVVDELVK,8,0,1669.032,0.0,20240922_Eclipse_NEO1_Mueller_MS_TechHub_IMP_THIDDIAXL001_Cas9_PhoX_250ng_FAIMS_002.raw,6797,0.0,Q99ZW2,Q99ZW2,2049.99,K1(PhoX),K8(PhoX),1668.025,-50,HCD,32,"0, 0, 0",0,,467,734,383.56,386.02,383.56,T,T,10,1,11,2,0.005723569…
False,ATAKYFFYSNIMNFFK-KYPKLESEFVYGDYK,PhoX,Intra,MS Annika,1017.471904,4,4066.865786,141639,68.9736,0,High,ATAKYFFYSNIMNFFK,4,0,1991.972,0.0,KYPKLESEFVYGDYK,4,0,1865.929,0.0,20240921_Astral_Neo1_Mueller_MS_TechHub_IMP_THIDDIAXL001_Cas9_PhoX_100ng_FAIMS_001.raw,6644,0.0,Q99ZW2,Q99ZW2,1990.965,K4(PhoX),K4(PhoX),1864.922,-60,HCD,32,"0, 0, 0",0,,1031,999,383.91,383.48,383.48,T,T,12,2,11,2,0.18516806…
False,ATAKYFFYSNIMNFFK-KYPKLESEFVYGDYK,PhoX,Intra,MS Annika,1017.472404,4,4066.867789,142662,68.3415,0,High,ATAKYFFYSNIMNFFK,4,0,1991.972,0.0,KYPKLESEFVYGDYK,4,0,1865.931,0.0,20240924_Astral_Neo1_Mueller_MS_TechHub_IMP_THIDDIAXL001_Cas9_PhoX_50ng_FAIMS_003.raw,6674,0.0,Q99ZW2,Q99ZW2,1990.965,K4(PhoX),K4(PhoX),1864.924,-60,HCD,32,"0, 0, 0",0,,1031,999,390.57,383.43,383.43,T,T,11,2,11,2,0.018653691…
False,ATAKYFFYSNIMNFFK-KYPKLESEFVYGDYK,PhoX,Intra,MS Annika,1017.472683,4,4066.868902,36428,71.0092,0,High,ATAKYFFYSNIMNFFK,4,0,1991.972,0.0,KYPKLESEFVYGDYK,4,0,1865.932,0.0,20240922_Eclipse_NEO1_Mueller_MS_TechHub_IMP_THIDDIAXL001_Cas9_PhoX_500ng_FAIMS_001.raw,6803,0.0,Q99ZW2,Q99ZW2,1990.965,K4(PhoX),K4(PhoX),1864.925,-50,HCD,32,"0, 0, 0",0,,1031,999,383.35,384.66,383.35,T,T,10,2,11,2,0.12215183…
False,FIKPILEKMDGTEELLVK-QQLPEKYKEIFFDQSK,PhoX,Intra,MS Annika,868.842491,5,4340.18335,129392,62.3664,0,High,FIKPILEKMDGTEELLVK,8,0,2103.177,0.0,QQLPEKYKEIFFDQSK,6,0,2028.042,0.0,20240924_Astral_Neo1_Mueller_MS_TechHub_IMP_THIDDIAXL001_Cas9_PhoX_50ng_FAIMS_003.raw,6674,0.0,Q99ZW2,Q99ZW2,2102.17,K8(PhoX),K6(PhoX),2027.035,-48,HCD,32,"0, 0, 0",0,,374,340,464.29,383.35,383.35,T,T,14,2,10,2,0.1143715…
False,VNTEITKAPLSASMIK-KSEETITPWNFEEVVDK,PhoX,Intra,MS Annika,991.480978,4,3962.902084,26693,62.5679,0,High,VNTEITKAPLSASMIK,7,0,1702.941,0.0,KSEETITPWNFEEVVDK,1,0,2050.997,0.0,20240922_Eclipse_NEO1_Mueller_MS_TechHub_IMP_THIDDIAXL001_Cas9_PhoX_50ng_FAIMS_001.raw,6776,0.0,Q99ZW2,Q99ZW2,1701.934,K7(PhoX),K1(PhoX),2049.989,-50,HCD,32,"0, 0, 0",0,,307,467,383.29,431.41,383.29,T,T,13,1,14,1,0.0797322…
False,ATAKYFFYSNIMNFFK-KYPKLESEFVYGDYK,PhoX,Intra,MS Annika,1017.472322,4,4066.867457,144076,68.3523,0,High,ATAKYFFYSNIMNFFK,4,0,1991.972,0.0,KYPKLESEFVYGDYK,4,0,1865.931,0.0,20240924_Astral_Neo1_Mueller_MS_TechHub_IMP_THIDDIAXL001_Cas9_PhoX_50ng_FAIMS_001.raw,6668,0.0,Q99ZW2,Q99ZW2,1990.965,K4(PhoX),K4(PhoX),1864.923,-60,HCD,32,"0, 0, 0",0,,1031,999,390.19,383.2,383.2,T,T,11,2,11,2,0.00435459166…
False,LKGSPEDNEQKQLFVEQHK-GNELALPSKYVNFLYLASHYEK,PhoX,Intra,MS Annika,837.411045,6,5019.42989,122981,60.5923,0,High,LKGSPEDNEQKQLFVEQHK,11,0,2254.146,0.0,GNELALPSKYVNFLYLASHYEK,9,0,2556.319,0.0,20240921_Astral_Neo1_Mueller_MS_TechHub_IMP_THIDDIAXL001_Cas9_PhoX_100ng_FAIMS_002.raw,6647,0.0,Q99ZW2,Q99ZW2,2253.139,K11(PhoX),K9(PhoX),2555.312,-48,HCD,32,"0, 0, 0",0,,1244,1222,383.14,582.81,383.14,T,T…
False,ELGSQILKEHPVENTQLQNEK-VNTEITKAPLSASMIK,PhoX,Intra,MS Annika,1087.295905,4,4346.161792,23947,51.8507,0,High,ELGSQILKEHPVENTQLQNEK,8,0,2434.257,0.0,VNTEITKAPLSASMIK,7,0,1702.94,0.0,20240922_Eclipse_NEO1_Mueller_MS_TechHub_IMP_THIDDIAXL001_Cas9_PhoX_250ng_FAIMS_002.raw,6797,0.0,Q99ZW2,Q99ZW2,2433.25,K8(PhoX),K7(PhoX),1701.933,-50,HCD,32,"0, 0, 0",0,,789,307,403.97,383.09,383.09,T,T,14,2,12,1,0…
False,KYPKLESEFVYGDYK-ATAKYFFYSNIMNFFK,PhoX,Intra,MS Annika,1017.471589,4,4066.864526,151719,67.9318,0,High,KYPKLESEFVYGDYK,4,0,1865.932,0.0,ATAKYFFYSNIMNFFK,4,0,1991.968,0.0,20240924_Astral_Neo1_Mueller_MS_TechHub_IMP_THIDDIAXL001_Cas9_PhoX_500ng_FAIMS_003.raw,6701,0.0,Q99ZW2,Q99ZW2,1864.925,K4(PhoX),K4(PhoX),1990.961,-60,HCD,32,"0, 0, 0",0,,999,1031,415.54,383.08,383.08,T,T,13,2,12,2,0.12432337…
False,KNLIGALLFDSGETAEATR-VNTEITKAPLSASMIK,PhoX,Intra,MS Annika,980.244298,4,3917.955361,108803,64.3972,0,High,KNLIGALLFDSGETAEATR,1,0,2006.055,0.0,VNTEITKAPLSASMIK,7,0,1702.936,0.0,20240925_Astral_Neo1_Mueller_MS_TechHub_IMP_THIDDIAXL001_Cas9_PhoX_stepHCD_500ng_FAIMS_003.raw,6755,0.0,Q99ZW2,Q99ZW2,2005.048,K1(PhoX),K7(PhoX),1701.928,-48,HCD,28,"25, 27, 32",0,,44,307,509.18,383.03,383.03,T,T,11,1…
False,KSEETITPWNFEEVVDK-VLPKHSLLYEYFTVYNELTK,PhoX,Intra,MS Annika,1180.072835,4,4717.269511,113597,69.5915,0,High,KSEETITPWNFEEVVDK,1,0,2050.997,0.0,VLPKHSLLYEYFTVYNELTK,4,0,2457.308,0.0,20240925_Astral_Neo1_Mueller_MS_TechHub_IMP_THIDDIAXL001_Cas9_PhoX_stepHCD_50ng_FAIMS_001.raw,6722,0.0,Q99ZW2,Q99ZW2,2049.99,K1(PhoX),K4(PhoX),2456.301,-48,HCD,28,"25, 27, 32",0,,467,506,382.98,479.95,382.98,T,T,…
False,KYPKLESEFVYGDYK-ATAKYFFYSNIMNFFK,PhoX,Intra,MS Annika,1017.473169,4,4066.870846,112989,68.0339,0,High,KYPKLESEFVYGDYK,4,0,1865.932,0.0,ATAKYFFYSNIMNFFK,4,0,1991.974,0.0,20240925_Astral_Neo1_Mueller_MS_TechHub_IMP_THIDDIAXL001_Cas9_PhoX_stepHCD_100ng_FAIMS_003.raw,6737,0.0,Q99ZW2,Q99ZW2,1864.925,K4(PhoX),K4(PhoX),1990.967,-48,HCD,28,"25, 27, 32",0,,999,1031,382.85,386.02,382.85,T,T,11,2,10,2…
False,KYPKLESEFVYGDYK-ATAKYFFYSNIMNFFK,PhoX,Intra,MS Annika,1017.472249,4,4066.867167,112947,68.0828,0,High,KYPKLESEFVYGDYK,4,0,1865.929,0.0,ATAKYFFYSNIMNFFK,4,0,1991.974,0.0,20240925_Astral_Neo1_Mueller_MS_TechHub_IMP_THIDDIAXL001_Cas9_PhoX_stepHCD_100ng_FAIMS_001.raw,6731,0.0,Q99ZW2,Q99ZW2,1864.921,K4(PhoX),K4(PhoX),1990.967,-60,HCD,28,"25, 27, 32",0,,999,1031,382.8,405.77,382.8,T,T,11,2,13,2,0…
False,VLPKHSLLYEYFTVYNELTK-SEETITPWNFEEVVDKGASAQSFIER,PhoX,Intra,MS Annika,1127.944535,5,5635.693571,156807,71.7797,0,High,VLPKHSLLYEYFTVYNELTK,4,0,2457.306,0.0,SEETITPWNFEEVVDKGASAQSFIER,16,0,2969.423,0.0,20240924_Astral_Neo1_Mueller_MS_TechHub_IMP_THIDDIAXL001_Cas9_PhoX_100ng_FAIMS_003.raw,6683,0.0,Q99ZW2,Q99ZW2,2456.299,K4(PhoX),K16(PhoX),2968.415,-48,HCD,32,"0, 0, 0",0,,506,468,382.76,467.45,…
False,KTEVQTGGFSKESILPK-EDIQKAQVSGQGDSLHEHIANLAGSPAIK,PhoX,Intra,MS Annika,846.090769,6,5071.50823,91303,47.0322,0,High,KTEVQTGGFSKESILPK,11,0,1849.007,0.0,EDIQKAQVSGQGDSLHEHIANLAGSPAIK,5,0,3013.537,0.0,20240921_Astral_Neo1_Mueller_MS_TechHub_IMP_THIDDIAXL001_Cas9_PhoX_100ng_FAIMS_001.raw,6644,0.0,Q99ZW2,Q99ZW2,1847.999,K11(PhoX),K5(PhoX),3012.53,-48,HCD,32,"0, 0, 0",0,,1096,705,382.71,408.65,382…
False,KYGGFDSPTVAYSVLVVAK-KTEVQTGGFSKESILPK,PhoX,Intra,MS Annika,1015.515221,4,4059.039055,93278,56.0756,0,High,KYGGFDSPTVAYSVLVVAK,1,0,2001.069,0.0,KTEVQTGGFSKESILPK,11,0,1849.005,0.0,20240925_Astral_Neo1_Mueller_MS_TechHub_IMP_THIDDIAXL001_Cas9_PhoX_stepHCD_500ng_FAIMS_003.raw,6755,0.0,Q99ZW2,Q99ZW2,2000.062,K1(PhoX),K11(PhoX),1847.998,-48,HCD,28,"25, 27, 32",0,,1129,1096,489.26,382.69,382.69,T…
False,KYPKLESEFVYGDYK-ATAKYFFYSNIMNFFK,PhoX,Intra,MS Annika,1017.472948,4,4066.869963,151997,68.0691,0,High,KYPKLESEFVYGDYK,4,0,1865.929,0.0,ATAKYFFYSNIMNFFK,4,0,1991.977,0.0,20240924_Astral_Neo1_Mueller_MS_TechHub_IMP_THIDDIAXL001_Cas9_PhoX_500ng_FAIMS_002.raw,6698,0.0,Q99ZW2,Q99ZW2,1864.921,K4(PhoX),K4(PhoX),1990.969,-60,HCD,32,"0, 0, 0",0,,999,1031,382.66,391.21,382.66,T,T,11,2,11,2,0.52426641…
False,KSEETITPWNFEEVVDK-VNTEITKAPLSASMIK,PhoX,Intra,MS Annika,991.480588,4,3962.900524,24189,62.6794,0,High,KSEETITPWNFEEVVDK,1,0,2050.997,0.0,VNTEITKAPLSASMIK,7,0,1702.939,0.0,20240922_Eclipse_NEO1_Mueller_MS_TechHub_IMP_THIDDIAXL001_Cas9_PhoX_10ng_FAIMS_002.raw,6770,0.0,Q99ZW2,Q99ZW2,2049.99,K1(PhoX),K7(PhoX),1701.932,-50,HCD,32,"0, 0, 0",0,,467,307,410.55,382.56,382.56,T,T,13,1,13,1,0.18691230…
False,VLPKHSLLYEYFTVYNELTK-SEETITPWNFEEVVDKGASAQSFIER,PhoX,Intra,MS Annika,1127.943962,5,5635.690704,135043,72.2646,0,High,VLPKHSLLYEYFTVYNELTK,4,0,2457.306,0.0,SEETITPWNFEEVVDKGASAQSFIER,16,0,2969.42,0.0,20240921_Astral_Neo1_Mueller_MS_TechHub_IMP_THIDDIAXL001_Cas9_PhoX_50ng_FAIMS_002.raw,6638,0.0,Q99ZW2,Q99ZW2,2456.299,K4(PhoX),K16(PhoX),2968.413,-48,HCD,32,"0, 0, 0",0,,506,468,382.53,469.97,38…
False,KYPKLESEFVYGDYK-ATAKYFFYSNIMNFFK,PhoX,Intra,MS Annika,1017.472793,4,4066.869342,32106,71.775,0,High,KYPKLESEFVYGDYK,4,0,1865.932,0.0,ATAKYFFYSNIMNFFK,4,0,1991.973,0.0,20240922_Eclipse_NEO1_Mueller_MS_TechHub_IMP_THIDDIAXL001_Cas9_PhoX_stepHCD_100ng_FAIMS_002.raw,6815,0.0,Q99ZW2,Q99ZW2,1864.925,K4(PhoX),K4(PhoX),1990.966,-50,HCD,28,"25, 27, 32",0,,999,1031,382.5,411.94,382.5,T,T,11,2,12,2,0.…
False,KYPKLESEFVYGDYK-ATAKYFFYSNIMNFFK,PhoX,Intra,MS Annika,1017.472465,4,4066.868031,142750,68.3824,0,High,KYPKLESEFVYGDYK,4,0,1865.932,0.0,ATAKYFFYSNIMNFFK,4,0,1991.972,0.0,20240924_Astral_Neo1_Mueller_MS_TechHub_IMP_THIDDIAXL001_Cas9_PhoX_50ng_FAIMS_003.raw,6674,0.0,Q99ZW2,Q99ZW2,1864.925,K4(PhoX),K4(PhoX),1990.964,-60,HCD,32,"0, 0, 0",0,,999,1031,416.04,382.45,382.45,T,T,13,2,12,2,0.022246308…
False,KSEETITPWNFEEVVDKGASAQSFIER-VLPKHSLLYEYFTVYNELTK,PhoX,Intra,MS Annika,1153.562106,5,5763.781424,116341,69.9548,0,High,KSEETITPWNFEEVVDKGASAQSFIER,17,0,3097.511,0.0,VLPKHSLLYEYFTVYNELTK,4,0,2457.306,0.0,20240925_Astral_Neo1_Mueller_MS_TechHub_IMP_THIDDIAXL001_Cas9_PhoX_stepHCD_100ng_FAIMS_003.raw,6737,0.0,Q99ZW2,Q99ZW2,3096.504,K17(PhoX),K4(PhoX),2456.298,-48,HCD,28,"25, 27, 32",0,,467,506,5…
False,KYPKLESEFVYGDYK-ATAKYFFYSNIMNFFK,PhoX,Intra,MS Annika,1017.472619,4,4066.868645,150701,68.0718,0,High,KYPKLESEFVYGDYK,4,0,1865.932,0.0,ATAKYFFYSNIMNFFK,4,0,1991.972,0.0,20240924_Astral_Neo1_Mueller_MS_TechHub_IMP_THIDDIAXL001_Cas9_PhoX_250ng_FAIMS_001.raw,6686,0.0,Q99ZW2,Q99ZW2,1864.925,K4(PhoX),K4(PhoX),1990.965,-60,HCD,32,"0, 0, 0",0,,999,1031,397.6,382.43,382.43,T,T,12,2,10,2,Not matched…
False,KYPKLESEFVYGDYK-ATAKYFFYSNIMNFFK,PhoX,Intra,MS Annika,1017.472272,4,4066.867258,141540,68.9282,0,High,KYPKLESEFVYGDYK,4,0,1865.929,0.0,ATAKYFFYSNIMNFFK,4,0,1991.974,0.0,20240921_Astral_Neo1_Mueller_MS_TechHub_IMP_THIDDIAXL001_Cas9_PhoX_100ng_FAIMS_001.raw,6644,0.0,Q99ZW2,Q99ZW2,1864.921,K4(PhoX),K4(PhoX),1990.967,-60,HCD,32,"0, 0, 0",0,,999,1031,382.37,404.54,382.37,T,T,11,2,12,2,0.23056806…
False,KSEETITPWNFEEVVDK-VNTEITKAPLSASMIK,PhoX,Intra,MS Annika,991.482399,4,3962.907766,29873,62.2836,0,High,KSEETITPWNFEEVVDK,1,0,2050.997,0.0,VNTEITKAPLSASMIK,7,0,1702.946,0.0,20240922_Eclipse_NEO1_Mueller_MS_TechHub_IMP_THIDDIAXL001_Cas9_PhoX_250ng_FAIMS_003.raw,6800,0.0,Q99ZW2,Q99ZW2,2049.99,K1(PhoX),K7(PhoX),1701.939,-60,HCD,32,"0, 0, 0",0,,467,307,382.32,395.49,382.32,T,T,11,1,13,1,2.1411544…
False,ATAKYFFYSNIMNFFK-KYPKLESEFVYGDYK,PhoX,Intra,MS Annika,1017.472198,4,4066.866965,144169,68.3968,0,High,ATAKYFFYSNIMNFFK,4,0,1991.972,0.0,KYPKLESEFVYGDYK,4,0,1865.93,0.0,20240924_Astral_Neo1_Mueller_MS_TechHub_IMP_THIDDIAXL001_Cas9_PhoX_50ng_FAIMS_001.raw,6668,0.0,Q99ZW2,Q99ZW2,1990.965,K4(PhoX),K4(PhoX),1864.923,-60,HCD,32,"0, 0, 0",0,,1031,999,390.75,382.23,382.23,T,T,11,2,11,2,0.0401454083…
False,VNTEITKAPLSASMIK-KSEETITPWNFEEVVDK,PhoX,Intra,MS Annika,991.480569,4,3962.900446,29859,62.259,0,High,VNTEITKAPLSASMIK,7,0,1702.941,0.0,KSEETITPWNFEEVVDK,1,0,2050.995,0.0,20240922_Eclipse_NEO1_Mueller_MS_TechHub_IMP_THIDDIAXL001_Cas9_PhoX_250ng_FAIMS_003.raw,6800,0.0,Q99ZW2,Q99ZW2,1701.934,K7(PhoX),K1(PhoX),2049.988,-50,HCD,32,"0, 0, 0",0,,307,467,405.18,382.21,382.21,T,T,13,1,13,1,0.1800100…
False,VNTEITKAPLSASMIK-KSEETITPWNFEEVVDK,PhoX,Intra,MS Annika,991.480312,4,3962.899418,31366,62.06,0,High,VNTEITKAPLSASMIK,7,0,1702.941,0.0,KSEETITPWNFEEVVDK,1,0,2050.994,0.0,20240922_Eclipse_NEO1_Mueller_MS_TechHub_IMP_THIDDIAXL001_Cas9_PhoX_500ng_FAIMS_001.raw,6803,0.0,Q99ZW2,Q99ZW2,1701.934,K7(PhoX),K1(PhoX),2049.987,-50,HCD,32,"0, 0, 0",0,,307,467,408.63,382.14,382.14,T,T,13,1,13,1,0.15188591…
False,KGILQTVKVVDELVK-KSEETITPWNFEEVVDK,PhoX,Intra,MS Annika,983.00309,4,3928.99053,145851,66.091,0,High,KGILQTVKVVDELVK,8,0,1669.026,0.0,KSEETITPWNFEEVVDK,1,0,2051.0,0.0,20240924_Astral_Neo1_Mueller_MS_TechHub_IMP_THIDDIAXL001_Cas9_PhoX_250ng_FAIMS_003.raw,6692,0.0,Q99ZW2,Q99ZW2,1668.019,K8(PhoX),K1(PhoX),2049.993,-48,HCD,32,"0, 0, 0",0,,734,467,382.13,395.98,382.13,T,T,13,2,12,3,0.0717601083333…
False,ATAKYFFYSNIMNFFK-KYPKLESEFVYGDYK,PhoX,Intra,MS Annika,1017.472249,4,4066.867166,113034,68.1316,0,High,ATAKYFFYSNIMNFFK,4,0,1991.972,0.0,KYPKLESEFVYGDYK,4,0,1865.93,0.0,20240925_Astral_Neo1_Mueller_MS_TechHub_IMP_THIDDIAXL001_Cas9_PhoX_stepHCD_100ng_FAIMS_001.raw,6731,0.0,Q99ZW2,Q99ZW2,1990.965,K4(PhoX),K4(PhoX),1864.923,-60,HCD,28,"25, 27, 32",0,,1031,999,383.24,382.08,382.08,T,T,12,2,11,2,…
False,KYGGFDSPTVAYSVLVVAK-KTEVQTGGFSKESILPK,PhoX,Intra,MS Annika,1015.514342,4,4059.035538,122220,56.4645,0,High,KYGGFDSPTVAYSVLVVAK,1,0,2001.069,0.0,KTEVQTGGFSKESILPK,11,0,1849.002,0.0,20240924_Astral_Neo1_Mueller_MS_TechHub_IMP_THIDDIAXL001_Cas9_PhoX_250ng_FAIMS_001.raw,6686,0.0,Q99ZW2,Q99ZW2,2000.062,K1(PhoX),K11(PhoX),1847.995,-48,HCD,32,"0, 0, 0",0,,1129,1096,403.9,382.03,382.03,T,T,12,1,14,…
False,QQLPEKYKEIFFDQSK-FIKPILEKMDGTEELLVK,PhoX,Intra,MS Annika,868.843675,5,4340.189269,29212,65.1069,0,High,QQLPEKYKEIFFDQSK,6,0,2028.044,0.0,FIKPILEKMDGTEELLVK,8,0,2103.181,0.0,20240922_Eclipse_NEO1_Mueller_MS_TechHub_IMP_THIDDIAXL001_Cas9_PhoX_100ng_FAIMS_002.raw,6788,0.0,Q99ZW2,Q99ZW2,2027.036,K6(PhoX),K8(PhoX),2102.174,-50,HCD,32,"0, 0, 0",0,,340,374,382.0,472.32,382.0,T,T,10,2,13,2,0.213708…
False,ATAKYFFYSNIMNFFK-KYPKLESEFVYGDYK,PhoX,Intra,MS Annika,1017.472619,4,4066.868647,113014,68.048,0,High,ATAKYFFYSNIMNFFK,4,0,1991.972,0.0,KYPKLESEFVYGDYK,4,0,1865.932,0.0,20240925_Astral_Neo1_Mueller_MS_TechHub_IMP_THIDDIAXL001_Cas9_PhoX_stepHCD_100ng_FAIMS_003.raw,6737,0.0,Q99ZW2,Q99ZW2,1990.965,K4(PhoX),K4(PhoX),1864.924,-60,HCD,28,"25, 27, 32",0,,1031,999,406.93,381.97,381.97,T,T,12,2,11,2,…
False,FIKPILEKMDGTEELLVK-QQLPEKYKEIFFDQSK,PhoX,Intra,MS Annika,724.202639,6,4340.179452,31102,64.5178,0,High,FIKPILEKMDGTEELLVK,8,0,2103.177,0.0,QQLPEKYKEIFFDQSK,6,0,2028.038,0.0,20240922_Eclipse_NEO1_Mueller_MS_TechHub_IMP_THIDDIAXL001_Cas9_PhoX_250ng_FAIMS_002.raw,6797,0.0,Q99ZW2,Q99ZW2,2102.17,K8(PhoX),K6(PhoX),2027.031,-60,HCD,32,"0, 0, 0",0,,374,340,482.56,381.93,381.93,T,T,14,2,12,2,0.00012…
False,KTEVQTGGFSKESILPK-KSEETITPWNFEEVVDK,PhoX,Intra,MS Annika,1027.996437,4,4108.963919,120534,56.5261,0,High,KTEVQTGGFSKESILPK,11,0,1849.007,0.0,KSEETITPWNFEEVVDK,1,0,2050.993,0.0,20240924_Astral_Neo1_Mueller_MS_TechHub_IMP_THIDDIAXL001_Cas9_PhoX_100ng_FAIMS_001.raw,6677,0.0,Q99ZW2,Q99ZW2,1847.999,K11(PhoX),K1(PhoX),2049.986,-48,HCD,32,"0, 0, 0",0,,1096,467,428.5,381.87,381.87,T,T,15,4,11,1,0.0…
False,KTEVQTGGFSKESILPK-KSEETITPWNFEEVVDK,PhoX,Intra,MS Annika,1027.99703,4,4108.966291,121513,56.1851,0,High,KTEVQTGGFSKESILPK,11,0,1849.007,0.0,KSEETITPWNFEEVVDK,1,0,2050.995,0.0,20240924_Astral_Neo1_Mueller_MS_TechHub_IMP_THIDDIAXL001_Cas9_PhoX_250ng_FAIMS_003.raw,6692,0.0,Q99ZW2,Q99ZW2,1847.999,K11(PhoX),K1(PhoX),2049.988,-48,HCD,32,"0, 0, 0",0,,1096,467,429.12,381.81,381.81,T,T,15,4,11,1,0.0…
False,EDIQKAQVSGQGDSLHEHIANLAGSPAIK-TEVQTGGFSKESILPK,PhoX,Intra,MS Annika,989.48729,5,4943.407344,95278,48.7241,0,High,EDIQKAQVSGQGDSLHEHIANLAGSPAIK,5,0,3013.534,0.0,TEVQTGGFSKESILPK,10,0,1720.909,0.0,20240921_Astral_Neo1_Mueller_MS_TechHub_IMP_THIDDIAXL001_Cas9_PhoX_100ng_FAIMS_001.raw,6644,0.0,Q99ZW2,Q99ZW2,3012.527,K5(PhoX),K10(PhoX),1719.902,-48,HCD,32,"0, 0, 0",0,,705,1097,441.63,381.76,381.…
False,VLPKHSLLYEYFTVYNELTK-KSEETITPWNFEEVVDK,PhoX,Intra,MS Annika,1180.072037,4,4717.266317,113896,69.558,0,High,VLPKHSLLYEYFTVYNELTK,4,0,2457.306,0.0,KSEETITPWNFEEVVDK,1,0,2050.995,0.0,20240925_Astral_Neo1_Mueller_MS_TechHub_IMP_THIDDIAXL001_Cas9_PhoX_stepHCD_50ng_FAIMS_003.raw,6728,0.0,Q99ZW2,Q99ZW2,2456.299,K4(PhoX),K1(PhoX),2049.988,-48,HCD,28,"25, 27, 32",0,,506,467,534.05,381.59,381.59,T,T,…
False,VLPKHSLLYEYFTVYNELTK-KSEETITPWNFEEVVDKGASAQSFIER,PhoX,Intra,MS Annika,1153.562588,5,5763.783832,148058,70.2223,0,High,VLPKHSLLYEYFTVYNELTK,4,0,2457.306,0.0,KSEETITPWNFEEVVDKGASAQSFIER,17,0,3097.513,0.0,20240924_Astral_Neo1_Mueller_MS_TechHub_IMP_THIDDIAXL001_Cas9_PhoX_50ng_FAIMS_001.raw,6668,0.0,Q99ZW2,Q99ZW2,2456.299,K4(PhoX),K17(PhoX),3096.506,-48,HCD,32,"0, 0, 0",0,,506,467,381.54,498.56…
False,KNLIGALLFDSGETAEATR-KSEETITPWNFEEVVDK,PhoX,Intra,MS Annika,1067.259133,4,4266.014704,114370,68.8904,0,High,KNLIGALLFDSGETAEATR,1,0,2006.055,0.0,KSEETITPWNFEEVVDK,1,0,2050.995,0.0,20240925_Astral_Neo1_Mueller_MS_TechHub_IMP_THIDDIAXL001_Cas9_PhoX_stepHCD_100ng_FAIMS_001.raw,6731,0.0,Q99ZW2,Q99ZW2,2005.048,K1(PhoX),K1(PhoX),2049.988,-60,HCD,28,"25, 27, 32",0,,44,467,527.74,381.52,381.52,T,T,1…
False,KTEVQTGGFSKESILPK-KSEETITPWNFEEVVDK,PhoX,Intra,MS Annika,822.598739,5,4108.964591,25834,59.101,0,High,KTEVQTGGFSKESILPK,11,0,1849.007,0.0,KSEETITPWNFEEVVDK,1,0,2050.993,0.0,20240922_Eclipse_NEO1_Mueller_MS_TechHub_IMP_THIDDIAXL001_Cas9_PhoX_100ng_FAIMS_001.raw,6785,0.0,Q99ZW2,Q99ZW2,1847.999,K11(PhoX),K1(PhoX),2049.986,-50,HCD,32,"0, 0, 0",0,,1096,467,411.52,381.49,381.49,T,T,13,4,10,1,9.12…
False,KYGGFDSPTVAYSVLVVAK-TEVQTGGFSKESILPK,PhoX,Intra,MS Annika,983.491021,4,3930.942253,27547,62.7548,0,High,KYGGFDSPTVAYSVLVVAK,1,0,2001.069,0.0,TEVQTGGFSKESILPK,10,0,1720.909,0.0,20240922_Eclipse_NEO1_Mueller_MS_TechHub_IMP_THIDDIAXL001_Cas9_PhoX_stepHCD_100ng_FAIMS_002.raw,6815,0.0,Q99ZW2,Q99ZW2,2000.062,K1(PhoX),K10(PhoX),1719.901,-50,HCD,28,"25, 27, 32",0,,1129,1097,404.23,381.45,381.45,T,T…
False,KYGGFDSPTVAYSVLVVAK-KTEVQTGGFSKESILPK,PhoX,Intra,MS Annika,1015.514549,4,4059.036367,104283,56.9854,0,High,KYGGFDSPTVAYSVLVVAK,1,0,2001.069,0.0,KTEVQTGGFSKESILPK,11,0,1849.003,0.0,20240921_Astral_Neo1_Mueller_MS_TechHub_IMP_THIDDIAXL001_Cas9_PhoX_50ng_FAIMS_002.raw,6638,0.0,Q99ZW2,Q99ZW2,2000.062,K1(PhoX),K11(PhoX),1847.995,-48,HCD,32,"0, 0, 0",0,,1129,1096,443.85,381.39,381.39,T,T,13,1,14,…
False,KYPKLESEFVYGDYK-ATAKYFFYSNIMNFFK,PhoX,Intra,MS Annika,1017.47251,4,4066.868211,115337,67.9328,0,High,KYPKLESEFVYGDYK,4,0,1865.929,0.0,ATAKYFFYSNIMNFFK,4,0,1991.975,0.0,20240925_Astral_Neo1_Mueller_MS_TechHub_IMP_THIDDIAXL001_Cas9_PhoX_stepHCD_500ng_FAIMS_001.raw,6749,0.0,Q99ZW2,Q99ZW2,1864.921,K4(PhoX),K4(PhoX),1990.968,-60,HCD,28,"25, 27, 32",0,,999,1031,381.36,385.34,381.36,T,T,11,2,12,2,…
False,KTEVQTGGFSKESILPK-EDIQKAQVSGQGDSLHEHIANLAGSPAIKK,PhoX,Intra,MS Annika,867.440935,6,5199.609228,91226,44.5557,0,High,KTEVQTGGFSKESILPK,11,0,1849.007,0.0,EDIQKAQVSGQGDSLHEHIANLAGSPAIKK,5,0,3141.638,0.0,20240924_Astral_Neo1_Mueller_MS_TechHub_IMP_THIDDIAXL001_Cas9_PhoX_100ng_FAIMS_001.raw,6677,0.0,Q99ZW2,Q99ZW2,1847.999,K11(PhoX),K5(PhoX),3140.631,-48,HCD,32,"0, 0, 0",0,,1096,705,381.29,401.21…
False,TEVQTGGFSKESILPK-KYGGFDSPTVAYSVLVVAK,PhoX,Intra,MS Annika,983.492038,4,3930.946324,27501,62.2412,0,High,TEVQTGGFSKESILPK,10,0,1720.912,0.0,KYGGFDSPTVAYSVLVVAK,1,0,2001.07,0.0,20240922_Eclipse_NEO1_Mueller_MS_TechHub_IMP_THIDDIAXL001_Cas9_PhoX_100ng_FAIMS_001.raw,6785,0.0,Q99ZW2,Q99ZW2,1719.904,K10(PhoX),K1(PhoX),2000.063,-50,HCD,32,"0, 0, 0",0,,1097,1129,381.2,506.3,381.2,T,T,12,1,12,2,0.07…
False,KTEVQTGGFSKESILPK-EDIQKAQVSGQGDSLHEHIANLAGSPAIKK,PhoX,Intra,MS Annika,867.441363,6,5199.611793,92076,44.041,0,High,KTEVQTGGFSKESILPK,11,0,1849.007,0.0,EDIQKAQVSGQGDSLHEHIANLAGSPAIKK,5,0,3141.641,0.0,20240924_Astral_Neo1_Mueller_MS_TechHub_IMP_THIDDIAXL001_Cas9_PhoX_500ng_FAIMS_003.raw,6701,0.72,Q99ZW2,Q99ZW2,1847.999,K11(PhoX),K5(PhoX),3140.633,-48,HCD,32,"0, 0, 0",0,,1096,705,381.18,422.67…
False,TEVQTGGFSKESILPK-EDIQKAQVSGQGDSLHEHIANLAGSPAIK,PhoX,Intra,MS Annika,989.489045,5,4943.416121,76039,47.776,0,High,TEVQTGGFSKESILPK,10,0,1720.912,0.0,EDIQKAQVSGQGDSLHEHIANLAGSPAIK,5,0,3013.54,0.0,20240925_Astral_Neo1_Mueller_MS_TechHub_IMP_THIDDIAXL001_Cas9_PhoX_stepHCD_100ng_FAIMS_001.raw,6731,0.0,Q99ZW2,Q99ZW2,1719.904,K10(PhoX),K5(PhoX),3012.533,-48,HCD,28,"25, 27, 32",0,,1097,705,381.16,3…
False,VNTEITKAPLSASMIK-KSEETITPWNFEEVVDK,PhoX,Intra,MS Annika,991.482254,4,3962.907185,27546,62.9852,0,High,VNTEITKAPLSASMIK,7,0,1702.941,0.0,KSEETITPWNFEEVVDK,1,0,2051.002,0.0,20240922_Eclipse_NEO1_Mueller_MS_TechHub_IMP_THIDDIAXL001_Cas9_PhoX_stepHCD_100ng_FAIMS_001.raw,6812,0.0,Q99ZW2,Q99ZW2,1701.934,K7(PhoX),K1(PhoX),2049.995,-60,HCD,28,"25, 27, 32",0,,307,467,381.08,392.71,381.08,T,T,13,1,13…
False,VNTEITKAPLSASMIK-VNTEITKAPLSASMIK,PhoX,Intra,MS Annika,904.466781,4,3614.845296,93066,53.8427,0,High,VNTEITKAPLSASMIK,7,0,1702.941,0.0,VNTEITKAPLSASMIK,7,0,1702.94,0.0,20240924_Astral_Neo1_Mueller_MS_TechHub_IMP_THIDDIAXL001_Cas9_PhoX_10ng_FAIMS_002.raw,6662,0.96,Q99ZW2,Q99ZW2,1701.934,K7(PhoX),K7(PhoX),1701.933,-60,HCD,32,"0, 0, 0",0,,307,307,380.97,380.97,380.97,T,T,12,1,12,1,Not matched,…
False,KYGGFDSPTVAYSVLVVAK-KTEVQTGGFSKESILPK,PhoX,Intra,MS Annika,1015.515225,4,4059.039069,93277,56.0417,0,High,KYGGFDSPTVAYSVLVVAK,1,0,2001.069,0.0,KTEVQTGGFSKESILPK,11,0,1849.005,0.0,20240925_Astral_Neo1_Mueller_MS_TechHub_IMP_THIDDIAXL001_Cas9_PhoX_stepHCD_500ng_FAIMS_002.raw,6752,0.0,Q99ZW2,Q99ZW2,2000.062,K1(PhoX),K11(PhoX),1847.998,-48,HCD,28,"25, 27, 32",0,,1129,1096,418.69,380.84,380.84,T…
False,EDIQKAQVSGQGDSLHEHIANLAGSPAIK-GILQTVKVVDELVK,PhoX,Intra,MS Annika,953.491244,5,4763.427112,24277,62.8272,0,High,EDIQKAQVSGQGDSLHEHIANLAGSPAIK,5,0,3013.534,0.0,GILQTVKVVDELVK,7,0,1540.929,0.0,20240922_Eclipse_NEO1_Mueller_MS_TechHub_IMP_THIDDIAXL001_Cas9_PhoX_10ng_FAIMS_001.raw,6767,0.0,Q99ZW2,Q99ZW2,3012.527,K5(PhoX),K7(PhoX),1539.922,-50,HCD,32,"0, 0, 0",0,,705,735,391.15,380.84,380.84,T,T…
False,KTEVQTGGFSKESILPK-LPKYSLFELENGR,PhoX,Intra,MS Annika,906.706594,4,3623.804548,116651,54.9419,0,High,KTEVQTGGFSKESILPK,11,0,1849.007,0.0,LPKYSLFELENGR,3,0,1565.833,0.0,20240924_Astral_Neo1_Mueller_MS_TechHub_IMP_THIDDIAXL001_Cas9_PhoX_100ng_FAIMS_002.raw,6680,0.0,Q99ZW2,Q99ZW2,1847.999,K11(PhoX),K3(PhoX),1564.826,-48,HCD,32,"0, 0, 0",0,,1096,1197,380.81,390.02,380.81,T,T,14,4,9,1,0.051851283…
False,VLPKHSLLYEYFTVYNELTK-KSEETITPWNFEEVVDK,PhoX,Intra,MS Annika,1180.072672,4,4717.268858,117235,69.5657,0,High,VLPKHSLLYEYFTVYNELTK,4,0,2457.306,0.0,KSEETITPWNFEEVVDK,1,0,2050.998,0.0,20240925_Astral_Neo1_Mueller_MS_TechHub_IMP_THIDDIAXL001_Cas9_PhoX_stepHCD_250ng_FAIMS_002.raw,6743,0.0,Q99ZW2,Q99ZW2,2456.299,K4(PhoX),K1(PhoX),2049.991,-48,HCD,28,"25, 27, 32",0,,506,467,380.73,382.35,380.73,T,…
False,KSEETITPWNFEEVVDK-KNLIGALLFDSGETAEATR,PhoX,Intra,MS Annika,1067.260152,4,4266.01878,153883,68.8243,0,High,KSEETITPWNFEEVVDK,1,0,2050.997,0.0,KNLIGALLFDSGETAEATR,1,0,2006.057,0.0,20240924_Astral_Neo1_Mueller_MS_TechHub_IMP_THIDDIAXL001_Cas9_PhoX_500ng_FAIMS_003.raw,6701,0.0,Q99ZW2,Q99ZW2,2049.99,K1(PhoX),K1(PhoX),2005.05,-48,HCD,32,"0, 0, 0",0,,467,44,380.65,529.31,380.65,T,T,11,1,15,2,0.010…
False,VNTEITKAPLSASMIK-KSEETITPWNFEEVVDK,PhoX,Intra,MS Annika,991.482497,4,3962.90816,122586,60.4937,0,High,VNTEITKAPLSASMIK,7,0,1702.941,0.0,KSEETITPWNFEEVVDK,1,0,2051.003,0.0,20240921_Astral_Neo1_Mueller_MS_TechHub_IMP_THIDDIAXL001_Cas9_PhoX_100ng_FAIMS_001.raw,6644,0.0,Q99ZW2,Q99ZW2,1701.934,K7(PhoX),K1(PhoX),2049.996,-48,HCD,32,"0, 0, 0",0,,307,467,380.58,381.38,380.58,T,T,12,1,11,3,0.0515130…
False,KSEETITPWNFEEVVDK-KNLIGALLFDSGETAEATR,PhoX,Intra,MS Annika,1067.260023,4,4266.018263,152610,68.9155,0,High,KSEETITPWNFEEVVDK,1,0,2050.997,0.0,KNLIGALLFDSGETAEATR,1,0,2006.057,0.0,20240924_Astral_Neo1_Mueller_MS_TechHub_IMP_THIDDIAXL001_Cas9_PhoX_250ng_FAIMS_002.raw,6689,0.0,Q99ZW2,Q99ZW2,2049.99,K1(PhoX),K1(PhoX),2005.05,-48,HCD,32,"0, 0, 0",0,,467,44,380.47,529.15,380.47,T,T,11,1,15,2,0.00…
False,KYPKLESEFVYGDYK-ATAKYFFYSNIMNFFK,PhoX,Intra,MS Annika,1017.473034,4,4066.870306,150845,68.1837,0,High,KYPKLESEFVYGDYK,4,0,1865.929,0.0,ATAKYFFYSNIMNFFK,4,0,1991.977,0.0,20240924_Astral_Neo1_Mueller_MS_TechHub_IMP_THIDDIAXL001_Cas9_PhoX_250ng_FAIMS_002.raw,6689,0.0,Q99ZW2,Q99ZW2,1864.921,K4(PhoX),K4(PhoX),1990.97,-60,HCD,32,"0, 0, 0",0,,999,1031,380.46,391.23,380.46,T,T,13,2,11,2,Not matched…
False,VLPKHSLLYEYFTVYNELTK-KSEETITPWNFEEVVDKGASAQSFIER,PhoX,Intra,MS Annika,1153.562639,5,5763.784091,153111,70.1518,0,High,VLPKHSLLYEYFTVYNELTK,4,0,2457.306,0.0,KSEETITPWNFEEVVDKGASAQSFIER,17,0,3097.513,0.0,20240924_Astral_Neo1_Mueller_MS_TechHub_IMP_THIDDIAXL001_Cas9_PhoX_100ng_FAIMS_003.raw,6683,0.0,Q99ZW2,Q99ZW2,2456.299,K4(PhoX),K17(PhoX),3096.506,-48,HCD,32,"0, 0, 0",0,,506,467,380.46,557.5…
False,KNLIGALLFDSGETAEATR-VNTEITKAPLSASMIK,PhoX,Intra,MS Annika,980.245146,4,3917.958753,140968,64.9295,0,High,KNLIGALLFDSGETAEATR,1,0,2006.055,0.0,VNTEITKAPLSASMIK,7,0,1702.939,0.0,20240924_Astral_Neo1_Mueller_MS_TechHub_IMP_THIDDIAXL001_Cas9_PhoX_100ng_FAIMS_001.raw,6677,0.0,Q99ZW2,Q99ZW2,2005.048,K1(PhoX),K7(PhoX),1701.932,-60,HCD,32,"0, 0, 0",0,,44,307,476.73,380.43,380.43,T,T,13,1,12,1,0.027…
False,VNTEITKAPLSASMIK-KSEETITPWNFEEVVDK,PhoX,Intra,MS Annika,991.482308,4,3962.907401,29584,62.3072,0,High,VNTEITKAPLSASMIK,7,0,1702.941,0.0,KSEETITPWNFEEVVDK,1,0,2051.002,0.0,20240922_Eclipse_NEO1_Mueller_MS_TechHub_IMP_THIDDIAXL001_Cas9_PhoX_250ng_FAIMS_001.raw,6794,0.0,Q99ZW2,Q99ZW2,1701.934,K7(PhoX),K1(PhoX),2049.995,-60,HCD,32,"0, 0, 0",0,,307,467,380.41,398.51,380.41,T,T,13,1,13,3,0.130729…
False,KTEVQTGGFSKESILPK-EDIQKAQVSGQGDSLHEHIANLAGSPAIK,PhoX,Intra,MS Annika,1015.10759,5,5071.508845,20587,49.4064,0,High,KTEVQTGGFSKESILPK,11,0,1849.007,0.0,EDIQKAQVSGQGDSLHEHIANLAGSPAIK,5,0,3013.538,0.0,20240922_Eclipse_NEO1_Mueller_MS_TechHub_IMP_THIDDIAXL001_Cas9_PhoX_100ng_FAIMS_001.raw,6785,0.0,Q99ZW2,Q99ZW2,1847.999,K11(PhoX),K5(PhoX),3012.53,-50,HCD,32,"0, 0, 0",0,,1096,705,380.33,416.64,3…
False,KSEETITPWNFEEVVDK-KNLIGALLFDSGETAEATR,PhoX,Intra,MS Annika,1067.260184,4,4266.018908,150628,69.0376,0,High,KSEETITPWNFEEVVDK,1,0,2050.997,0.0,KNLIGALLFDSGETAEATR,1,0,2006.058,0.0,20240924_Astral_Neo1_Mueller_MS_TechHub_IMP_THIDDIAXL001_Cas9_PhoX_100ng_FAIMS_002.raw,6680,0.0,Q99ZW2,Q99ZW2,2049.99,K1(PhoX),K1(PhoX),2005.05,-48,HCD,32,"0, 0, 0",0,,467,44,380.14,528.64,380.14,T,T,11,1,15,1,0.04…
False,VNTEITKAPLSASMIK-VLPKHSLLYEYFTVYNELTK,PhoX,Intra,MS Annika,1093.059131,4,4369.214696,113564,66.9282,0,High,VNTEITKAPLSASMIK,7,0,1702.941,0.0,VLPKHSLLYEYFTVYNELTK,4,0,2457.309,0.0,20240925_Astral_Neo1_Mueller_MS_TechHub_IMP_THIDDIAXL001_Cas9_PhoX_stepHCD_500ng_FAIMS_002.raw,6752,0.0,Q99ZW2,Q99ZW2,1701.934,K7(PhoX),K4(PhoX),2456.302,-48,HCD,28,"25, 27, 32",0,,307,506,380.01,403.35,380.01,T,T,…
False,KSEETITPWNFEEVVDKGASAQSFIER-VLPKHSLLYEYFTVYNELTK,PhoX,Intra,MS Annika,1153.562084,5,5763.781313,33461,73.4334,0,High,KSEETITPWNFEEVVDKGASAQSFIER,17,0,3097.511,0.0,VLPKHSLLYEYFTVYNELTK,4,0,2457.306,0.0,20240922_Eclipse_NEO1_Mueller_MS_TechHub_IMP_THIDDIAXL001_Cas9_PhoX_100ng_FAIMS_002.raw,6788,0.0,Q99ZW2,Q99ZW2,3096.504,K17(PhoX),K4(PhoX),2456.298,-50,HCD,32,"0, 0, 0",0,,467,506,658.19,379.9…
False,TEVQTGGFSKESILPK-KYGGFDSPTVAYSVLVVAK,PhoX,Intra,MS Annika,983.491967,4,3930.946041,29779,62.1104,0,High,TEVQTGGFSKESILPK,10,0,1720.912,0.0,KYGGFDSPTVAYSVLVVAK,1,0,2001.07,0.0,20240922_Eclipse_NEO1_Mueller_MS_TechHub_IMP_THIDDIAXL001_Cas9_PhoX_250ng_FAIMS_003.raw,6800,0.0,Q99ZW2,Q99ZW2,1719.904,K10(PhoX),K1(PhoX),2000.063,-50,HCD,32,"0, 0, 0",0,,1097,1129,379.89,535.17,379.89,T,T,12,1,13,2,0…
False,KSEETITPWNFEEVVDK-KGILQTVKVVDELVK,PhoX,Intra,MS Annika,983.002065,4,3928.986431,31263,68.829,0,High,KSEETITPWNFEEVVDK,1,0,2050.997,0.0,KGILQTVKVVDELVK,8,0,1669.025,0.0,20240922_Eclipse_NEO1_Mueller_MS_TechHub_IMP_THIDDIAXL001_Cas9_PhoX_100ng_FAIMS_003.raw,6791,0.0,Q99ZW2,Q99ZW2,2049.99,K1(PhoX),K8(PhoX),1668.018,-50,HCD,32,"0, 0, 0",0,,467,734,397.84,379.86,379.86,T,T,12,1,11,2,0.0014258094…
False,ELGSQILKEHPVENTQLQNEK-ELGSQILKEHPVENTQLQNEK,PhoX,Intra,MS Annika,1016.302667,5,5077.484231,93350,44.8436,0,High,ELGSQILKEHPVENTQLQNEK,8,0,2434.257,0.0,ELGSQILKEHPVENTQLQNEK,8,0,2434.262,0.0,20240924_Astral_Neo1_Mueller_MS_TechHub_IMP_THIDDIAXL001_Cas9_PhoX_250ng_FAIMS_001.raw,6686,0.0,Q99ZW2,Q99ZW2,2433.25,K8(PhoX),K8(PhoX),2433.255,-48,HCD,32,"0, 0, 0",0,,789,789,379.8,379.8,379.8,T,T,13,2…
False,EDIQKAQVSGQGDSLHEHIANLAGSPAIK-TEVQTGGFSKESILPK,PhoX,Intra,MS Annika,989.487068,5,4943.406234,100675,47.7593,0,High,EDIQKAQVSGQGDSLHEHIANLAGSPAIK,5,0,3013.534,0.0,TEVQTGGFSKESILPK,10,0,1720.908,0.0,20240924_Astral_Neo1_Mueller_MS_TechHub_IMP_THIDDIAXL001_Cas9_PhoX_250ng_FAIMS_002.raw,6689,0.0,Q99ZW2,Q99ZW2,3012.527,K5(PhoX),K10(PhoX),1719.901,-48,HCD,32,"0, 0, 0",0,,705,1097,475.98,379.75,37…
False,ELGSQILKEHPVENTQLQNEK-VNTEITKAPLSASMIK,PhoX,Intra,MS Annika,1087.296449,4,4346.163967,25492,51.8703,0,High,ELGSQILKEHPVENTQLQNEK,8,0,2434.257,0.0,VNTEITKAPLSASMIK,7,0,1702.942,0.0,20240922_Eclipse_NEO1_Mueller_MS_TechHub_IMP_THIDDIAXL001_Cas9_PhoX_500ng_FAIMS_002.raw,6806,0.0,Q99ZW2,Q99ZW2,2433.25,K8(PhoX),K7(PhoX),1701.935,-50,HCD,32,"0, 0, 0",0,,789,307,379.75,446.25,379.75,T,T,13,2,13,1,…
False,KSEETITPWNFEEVVDK-KTEVQTGGFSKESILPK,PhoX,Intra,MS Annika,1027.995954,4,4108.961989,116963,56.6429,0,High,KSEETITPWNFEEVVDK,1,0,2050.997,0.0,KTEVQTGGFSKESILPK,11,0,1849.001,0.0,20240924_Astral_Neo1_Mueller_MS_TechHub_IMP_THIDDIAXL001_Cas9_PhoX_50ng_FAIMS_002.raw,6671,0.0,Q99ZW2,Q99ZW2,2049.99,K1(PhoX),K11(PhoX),1847.993,-48,HCD,32,"0, 0, 0",0,,467,1096,381.65,379.73,379.73,T,T,11,1,14,4,0.00…
False,VNTEITKAPLSASMIK-VLPKHSLLYEYFTVYNELTK,PhoX,Intra,MS Annika,1093.05927,4,4369.215249,146835,67.3667,0,High,VNTEITKAPLSASMIK,7,0,1702.941,0.0,VLPKHSLLYEYFTVYNELTK,4,0,2457.31,0.0,20240924_Astral_Neo1_Mueller_MS_TechHub_IMP_THIDDIAXL001_Cas9_PhoX_100ng_FAIMS_001.raw,6677,0.0,Q99ZW2,Q99ZW2,1701.934,K7(PhoX),K4(PhoX),2456.303,-48,HCD,32,"0, 0, 0",0,,307,506,379.52,481.34,379.52,T,T,12,1,15,5,0.0…
False,GILQTVKVVDELVK-EDIQKAQVSGQGDSLHEHIANLAGSPAIK,PhoX,Intra,MS Annika,953.492897,5,4763.435377,26699,62.6735,0,High,GILQTVKVVDELVK,7,0,1540.931,0.0,EDIQKAQVSGQGDSLHEHIANLAGSPAIK,5,0,3013.54,0.0,20240922_Eclipse_NEO1_Mueller_MS_TechHub_IMP_THIDDIAXL001_Cas9_PhoX_50ng_FAIMS_002.raw,6779,0.0,Q99ZW2,Q99ZW2,1539.924,K7(PhoX),K5(PhoX),3012.533,-50,HCD,32,"0, 0, 0",0,,735,705,379.28,455.19,379.28,T,T,…
False,EDIQKAQVSGQGDSLHEHIANLAGSPAIK-GILQTVKVVDELVK,PhoX,Intra,MS Annika,953.490911,5,4763.425448,26739,62.7256,0,High,EDIQKAQVSGQGDSLHEHIANLAGSPAIK,5,0,3013.534,0.0,GILQTVKVVDELVK,7,0,1540.927,0.0,20240922_Eclipse_NEO1_Mueller_MS_TechHub_IMP_THIDDIAXL001_Cas9_PhoX_50ng_FAIMS_003.raw,6782,0.0,Q99ZW2,Q99ZW2,3012.527,K5(PhoX),K7(PhoX),1539.92,-50,HCD,32,"0, 0, 0",0,,705,735,463.56,379.08,379.08,T,T,…
False,KVLSMPQVNIVK-KVLSMPQVNIVK,PhoX,Intra,MS Annika,730.901349,4,2920.583569,119213,55.9833,0,High,KVLSMPQVNIVK,1,0,1355.808,0.0,KVLSMPQVNIVK,1,0,1355.811,0.0,20240924_Astral_Neo1_Mueller_MS_TechHub_IMP_THIDDIAXL001_Cas9_PhoX_100ng_FAIMS_001.raw,6677,0.57,Q99ZW2,Q99ZW2,1354.801,K1(PhoX),K1(PhoX),1354.804,-48,HCD,32,"0, 0, 0",0,,1084,1084,379.04,379.04,379.04,T,T,10,3,10,3,0.008584191666649588,29…
False,KTEVQTGGFSKESILPK-KYGGFDSPTVAYSVLVVAK,PhoX,Intra,MS Annika,1015.514667,4,4059.036838,90884,56.6491,0,High,KTEVQTGGFSKESILPK,11,0,1849.007,0.0,KYGGFDSPTVAYSVLVVAK,1,0,2001.066,0.0,20240925_Astral_Neo1_Mueller_MS_TechHub_IMP_THIDDIAXL001_Cas9_PhoX_stepHCD_50ng_FAIMS_002.raw,6725,0.0,Q99ZW2,Q99ZW2,1847.999,K11(PhoX),K1(PhoX),2000.058,-48,HCD,28,"25, 27, 32",0,,1096,1129,391.43,378.97,378.97,T,…
False,KSEETITPWNFEEVVDK-NFMQLIHDDSLTFKEDIQK,PhoX,Intra,MS Annika,917.228723,5,4582.11451,33974,69.8046,0,High,KSEETITPWNFEEVVDK,1,0,2050.997,0.0,NFMQLIHDDSLTFKEDIQK,14,0,2322.153,0.0,20240922_Eclipse_NEO1_Mueller_MS_TechHub_IMP_THIDDIAXL001_Cas9_PhoX_250ng_FAIMS_003.raw,6800,0.0,Q99ZW2,Q99ZW2,2049.99,K1(PhoX),K14(PhoX),2321.146,-50,HCD,32,"0, 0, 0",0,,467,691,378.92,439.43,378.92,T,T,11,1,15,1,0.…
False,KTEVQTGGFSKESILPK-KYGGFDSPTVAYSVLVVAK,PhoX,Intra,MS Annika,1015.514549,4,4059.036368,92144,56.5443,0,High,KTEVQTGGFSKESILPK,11,0,1849.007,0.0,KYGGFDSPTVAYSVLVVAK,1,0,2001.065,0.0,20240925_Astral_Neo1_Mueller_MS_TechHub_IMP_THIDDIAXL001_Cas9_PhoX_stepHCD_100ng_FAIMS_002.raw,6734,0.0,Q99ZW2,Q99ZW2,1847.999,K11(PhoX),K1(PhoX),2000.058,-48,HCD,28,"25, 27, 32",0,,1096,1129,380.7,378.88,378.88,T,…
False,KVLSMPQVNIVK-KVLSMPQVNIVK,PhoX,Intra,MS Annika,730.90039,4,2920.579731,91553,55.5559,0,High,KVLSMPQVNIVK,1,0,1355.808,0.0,KVLSMPQVNIVK,1,0,1355.807,0.0,20240925_Astral_Neo1_Mueller_MS_TechHub_IMP_THIDDIAXL001_Cas9_PhoX_stepHCD_250ng_FAIMS_003.raw,6746,0.0,Q99ZW2,Q99ZW2,1354.801,K1(PhoX),K1(PhoX),1354.8,-48,HCD,28,"25, 27, 32",0,,1084,1084,378.84,378.84,378.84,T,T,10,3,10,3,0.021566724999999…
False,KYGGFDSPTVAYSVLVVAK-KTEVQTGGFSKESILPK,PhoX,Intra,MS Annika,1015.516287,4,4059.043318,121055,56.7396,0,High,KYGGFDSPTVAYSVLVVAK,1,0,2001.069,0.0,KTEVQTGGFSKESILPK,11,0,1849.01,0.0,20240924_Astral_Neo1_Mueller_MS_TechHub_IMP_THIDDIAXL001_Cas9_PhoX_100ng_FAIMS_003.raw,6683,0.0,Q99ZW2,Q99ZW2,2000.062,K1(PhoX),K11(PhoX),1848.002,-48,HCD,32,"0, 0, 0",0,,1129,1096,378.79,381.94,378.79,T,T,12,1,14,…
False,KYGGFDSPTVAYSVLVVAK-KTEVQTGGFSKESILPK,PhoX,Intra,MS Annika,1015.514474,4,4059.036067,92228,56.618,0,High,KYGGFDSPTVAYSVLVVAK,1,0,2001.069,0.0,KTEVQTGGFSKESILPK,11,0,1849.002,0.0,20240925_Astral_Neo1_Mueller_MS_TechHub_IMP_THIDDIAXL001_Cas9_PhoX_stepHCD_100ng_FAIMS_001.raw,6731,0.0,Q99ZW2,Q99ZW2,2000.062,K1(PhoX),K11(PhoX),1847.995,-48,HCD,28,"25, 27, 32",0,,1129,1096,379.22,378.77,378.77,T,…
False,KVLSMPQVNIVK-KVLSMPQVNIVK,PhoX,Intra,MS Annika,730.899618,4,2920.576642,120341,55.7013,0,High,KVLSMPQVNIVK,1,0,1355.808,0.0,KVLSMPQVNIVK,1,0,1355.804,0.0,20240924_Astral_Neo1_Mueller_MS_TechHub_IMP_THIDDIAXL001_Cas9_PhoX_250ng_FAIMS_001.raw,6686,0.0,Q99ZW2,Q99ZW2,1354.801,K1(PhoX),K1(PhoX),1354.797,-48,HCD,32,"0, 0, 0",0,,1084,1084,378.66,378.66,378.66,T,T,10,3,10,3,0.011360708333299385,521…
False,KVLSMPQVNIVK-KVLSMPQVNIVK,PhoX,Intra,MS Annika,730.900152,4,2920.578778,91470,55.561,0,High,KVLSMPQVNIVK,1,0,1355.808,0.0,KVLSMPQVNIVK,1,0,1355.806,0.0,20240925_Astral_Neo1_Mueller_MS_TechHub_IMP_THIDDIAXL001_Cas9_PhoX_stepHCD_250ng_FAIMS_002.raw,6743,0.58,Q99ZW2,Q99ZW2,1354.801,K1(PhoX),K1(PhoX),1354.799,-48,HCD,28,"25, 27, 32",0,,1084,1084,378.63,378.63,378.63,T,T,10,3,10,3,0.032738100000…
False,KYGGFDSPTVAYSVLVVAK-TEVQTGGFSKESILPK,PhoX,Intra,MS Annika,983.491037,4,3930.942317,31280,61.9133,0,High,KYGGFDSPTVAYSVLVVAK,1,0,2001.069,0.0,TEVQTGGFSKESILPK,10,0,1720.909,0.0,20240922_Eclipse_NEO1_Mueller_MS_TechHub_IMP_THIDDIAXL001_Cas9_PhoX_500ng_FAIMS_001.raw,6803,0.0,Q99ZW2,Q99ZW2,2000.062,K1(PhoX),K10(PhoX),1719.901,-50,HCD,32,"0, 0, 0",0,,1129,1097,538.65,378.52,378.52,T,T,13,1,12,1,…
False,KSEETITPWNFEEVVDK-KGILQTVKVVDELVK,PhoX,Intra,MS Annika,983.00202,4,3928.986251,35225,68.5906,0,High,KSEETITPWNFEEVVDK,1,0,2050.997,0.0,KGILQTVKVVDELVK,8,0,1669.025,0.0,20240922_Eclipse_NEO1_Mueller_MS_TechHub_IMP_THIDDIAXL001_Cas9_PhoX_500ng_FAIMS_002.raw,6806,0.0,Q99ZW2,Q99ZW2,2049.99,K1(PhoX),K8(PhoX),1668.018,-50,HCD,32,"0, 0, 0",0,,467,734,386.96,378.5,378.5,T,T,12,1,11,2,0.048741726000…
False,KTEVQTGGFSKESILPK-KYGGFDSPTVAYSVLVVAK,PhoX,Intra,MS Annika,1015.515563,4,4059.040422,26107,59.931,0,High,KTEVQTGGFSKESILPK,11,0,1849.007,0.0,KYGGFDSPTVAYSVLVVAK,1,0,2001.069,0.0,20240922_Eclipse_NEO1_Mueller_MS_TechHub_IMP_THIDDIAXL001_Cas9_PhoX_stepHCD_100ng_FAIMS_002.raw,6815,0.0,Q99ZW2,Q99ZW2,1847.999,K11(PhoX),K1(PhoX),2000.062,-50,HCD,28,"25, 27, 32",0,,1096,1129,378.48,493.78,378.48,T…
False,QQLPEKYKEIFFDQSK-FIKPILEKMDGTEELLVK,PhoX,Intra,MS Annika,872.041863,5,4356.180209,28874,64.8253,0,High,QQLPEKYKEIFFDQSK,6,0,2028.044,0.0,FIKPILEKMDGTEELLVK,8,0,2119.172,7551.3087,20240922_Eclipse_NEO1_Mueller_MS_TechHub_IMP_THIDDIAXL001_Cas9_PhoX_100ng_FAIMS_001.raw,6785,0.0,Q99ZW2,Q99ZW2,2027.036,K6(PhoX),K8(PhoX);M9(Oxidation),2118.165,-60,HCD,32,"0, 0, 0",0,,340,374,378.39,501.96,378.39,…
False,FIKPILEKMDGTEELLVK-QQLPEKYKEIFFDQSK,PhoX,Intra,MS Annika,724.203548,6,4340.184904,28845,64.7753,0,High,FIKPILEKMDGTEELLVK,8,0,2103.177,0.0,QQLPEKYKEIFFDQSK,6,0,2028.043,0.0,20240922_Eclipse_NEO1_Mueller_MS_TechHub_IMP_THIDDIAXL001_Cas9_PhoX_100ng_FAIMS_001.raw,6785,0.0,Q99ZW2,Q99ZW2,2102.17,K8(PhoX),K6(PhoX),2027.036,-60,HCD,32,"0, 0, 0",0,,374,340,507.34,378.38,378.38,T,T,15,2,10,2,0.04531…
False,FIKPILEKMDGTEELLVK-QQLPEKYKEIFFDQSK,PhoX,Intra,MS Annika,868.841703,5,4340.179408,31149,65.0996,0,High,FIKPILEKMDGTEELLVK,8,0,2103.177,0.0,QQLPEKYKEIFFDQSK,6,0,2028.038,0.0,20240922_Eclipse_NEO1_Mueller_MS_TechHub_IMP_THIDDIAXL001_Cas9_PhoX_250ng_FAIMS_001.raw,6794,0.0,Q99ZW2,Q99ZW2,2102.17,K8(PhoX),K6(PhoX),2027.031,-50,HCD,32,"0, 0, 0",0,,374,340,462.17,378.24,378.24,T,T,13,2,11,2,0.22634…
False,NFMQLIHDDSLTFKEDIQK-KSEETITPWNFEEVVDK,PhoX,Intra,MS Annika,917.226772,5,4582.104752,33996,69.849,0,High,NFMQLIHDDSLTFKEDIQK,14,0,2322.143,0.0,KSEETITPWNFEEVVDK,1,0,2050.997,0.0,20240922_Eclipse_NEO1_Mueller_MS_TechHub_IMP_THIDDIAXL001_Cas9_PhoX_250ng_FAIMS_003.raw,6800,0.0,Q99ZW2,Q99ZW2,2321.136,K14(PhoX),K1(PhoX),2049.989,-50,HCD,32,"0, 0, 0",0,,691,467,526.56,378.22,378.22,T,T,16,1,11,1,0…
False,KVLSMPQVNIVK-KVLSMPQVNIVK,PhoX,Intra,MS Annika,730.901597,4,2920.584561,113393,56.4359,0,High,KVLSMPQVNIVK,1,0,1355.808,0.0,KVLSMPQVNIVK,1,0,1355.812,0.0,20240921_Astral_Neo1_Mueller_MS_TechHub_IMP_THIDDIAXL001_Cas9_PhoX_100ng_FAIMS_002.raw,6647,0.0,Q99ZW2,Q99ZW2,1354.801,K1(PhoX),K1(PhoX),1354.805,-48,HCD,32,"0, 0, 0",0,,1084,1084,378.14,378.14,378.14,T,T,12,3,12,3,0.10232353333334743,1292…
False,KSEETITPWNFEEVVDK-VNTEITKAPLSASMIK,PhoX,Intra,MS Annika,991.480911,4,3962.901815,29844,62.2869,0,High,KSEETITPWNFEEVVDK,1,0,2050.997,0.0,VNTEITKAPLSASMIK,7,0,1702.941,0.0,20240922_Eclipse_NEO1_Mueller_MS_TechHub_IMP_THIDDIAXL001_Cas9_PhoX_250ng_FAIMS_002.raw,6797,0.0,Q99ZW2,Q99ZW2,2049.99,K1(PhoX),K7(PhoX),1701.933,-60,HCD,32,"0, 0, 0",0,,467,307,430.38,377.6,377.6,T,T,12,1,13,1,0.128712019…
False,QQLPEKYKEIFFDQSK-FIKPILEKMDGTEELLVK,PhoX,Intra,MS Annika,724.204346,6,4340.189695,31122,64.5021,0,High,QQLPEKYKEIFFDQSK,6,0,2028.044,0.0,FIKPILEKMDGTEELLVK,8,0,2103.181,0.0,20240922_Eclipse_NEO1_Mueller_MS_TechHub_IMP_THIDDIAXL001_Cas9_PhoX_250ng_FAIMS_003.raw,6800,0.0,Q99ZW2,Q99ZW2,2027.036,K6(PhoX),K8(PhoX),2102.174,-60,HCD,32,"0, 0, 0",0,,340,374,377.54,488.83,377.54,T,T,10,2,14,2,0.2957…
False,KYPKLESEFVYGDYK-ATAKYFFYSNIMNFFK,PhoX,Intra,MS Annika,1017.472759,4,4066.869205,32436,71.1347,0,High,KYPKLESEFVYGDYK,4,0,1865.932,0.0,ATAKYFFYSNIMNFFK,4,0,1991.973,0.0,20240922_Eclipse_NEO1_Mueller_MS_TechHub_IMP_THIDDIAXL001_Cas9_PhoX_100ng_FAIMS_003.raw,6791,0.0,Q99ZW2,Q99ZW2,1864.925,K4(PhoX),K4(PhoX),1990.965,-50,HCD,32,"0, 0, 0",0,,999,1031,377.41,407.81,377.41,T,T,11,2,12,2,0.21900716…
False,FIKPILEKMDGTEELLVK-QQLPEKYKEIFFDQSK,PhoX,Intra,MS Annika,868.842636,5,4340.184073,29189,65.0624,0,High,FIKPILEKMDGTEELLVK,8,0,2103.177,0.0,QQLPEKYKEIFFDQSK,6,0,2028.043,0.0,20240922_Eclipse_NEO1_Mueller_MS_TechHub_IMP_THIDDIAXL001_Cas9_PhoX_100ng_FAIMS_002.raw,6788,0.0,Q99ZW2,Q99ZW2,2102.17,K8(PhoX),K6(PhoX),2027.035,-50,HCD,32,"0, 0, 0",0,,374,340,462.49,377.37,377.37,T,T,13,2,10,2,0.16920…
False,SEETITPWNFEEVVDKGASAQSFIER-VLPKHSLLYEYFTVYNELTK,PhoX,Intra,MS Annika,1127.943194,5,5635.686866,120923,71.56,0,High,SEETITPWNFEEVVDKGASAQSFIER,16,0,2969.416,0.0,VLPKHSLLYEYFTVYNELTK,4,0,2457.306,0.0,20240925_Astral_Neo1_Mueller_MS_TechHub_IMP_THIDDIAXL001_Cas9_PhoX_stepHCD_250ng_FAIMS_003.raw,6746,0.0,Q99ZW2,Q99ZW2,2968.409,K16(PhoX),K4(PhoX),2456.299,-48,HCD,28,"25, 27, 32",0,,468,506,485.7…
False,VNTEITKAPLSASMIK-KSEETITPWNFEEVVDK,PhoX,Intra,MS Annika,991.479328,4,3962.895481,24218,62.6922,0,High,VNTEITKAPLSASMIK,7,0,1702.941,0.0,KSEETITPWNFEEVVDK,1,0,2050.99,0.0,20240922_Eclipse_NEO1_Mueller_MS_TechHub_IMP_THIDDIAXL001_Cas9_PhoX_10ng_FAIMS_001.raw,6767,0.0,Q99ZW2,Q99ZW2,1701.934,K7(PhoX),K1(PhoX),2049.983,-50,HCD,32,"0, 0, 0",0,,307,467,415.56,377.12,377.12,T,T,14,1,12,1,0.14872522…
False,QQLPEKYKEIFFDQSK-FIKPILEKMDGTEELLVK,PhoX,Intra,MS Annika,868.843684,5,4340.189313,29295,65.0597,0,High,QQLPEKYKEIFFDQSK,6,0,2028.044,0.0,FIKPILEKMDGTEELLVK,8,0,2103.181,0.0,20240922_Eclipse_NEO1_Mueller_MS_TechHub_IMP_THIDDIAXL001_Cas9_PhoX_100ng_FAIMS_003.raw,6791,0.0,Q99ZW2,Q99ZW2,2027.036,K6(PhoX),K8(PhoX),2102.174,-50,HCD,32,"0, 0, 0",0,,340,374,377.1,459.56,377.1,T,T,12,2,13,2,0.079297…
False,QQLPEKYKEIFFDQSK-FIKPILEKMDGTEELLVK,PhoX,Intra,MS Annika,868.843327,5,4340.187528,29027,65.104,0,High,QQLPEKYKEIFFDQSK,6,0,2028.044,0.0,FIKPILEKMDGTEELLVK,8,0,2103.179,0.0,20240922_Eclipse_NEO1_Mueller_MS_TechHub_IMP_THIDDIAXL001_Cas9_PhoX_100ng_FAIMS_001.raw,6785,0.0,Q99ZW2,Q99ZW2,2027.036,K6(PhoX),K8(PhoX),2102.172,-50,HCD,32,"0, 0, 0",0,,340,374,377.06,432.13,377.06,T,T,10,2,13,2,0.21953…
False,KSEETITPWNFEEVVDK-VNTEITKAPLSASMIK,PhoX,Intra,MS Annika,991.480931,4,3962.901896,31627,62.3162,0,High,KSEETITPWNFEEVVDK,1,0,2050.997,0.0,VNTEITKAPLSASMIK,7,0,1702.941,0.0,20240922_Eclipse_NEO1_Mueller_MS_TechHub_IMP_THIDDIAXL001_Cas9_PhoX_500ng_FAIMS_003.raw,6809,0.0,Q99ZW2,Q99ZW2,2049.99,K1(PhoX),K7(PhoX),1701.933,-50,HCD,32,"0, 0, 0",0,,467,307,388.73,377.03,377.03,T,T,12,1,13,1,0.0973822…
False,EDIQKAQVSGQGDSLHEHIANLAGSPAIK-GILQTVKVVDELVK,PhoX,Intra,MS Annika,953.491612,5,4763.428956,24297,62.8687,0,High,EDIQKAQVSGQGDSLHEHIANLAGSPAIK,5,0,3013.534,0.0,GILQTVKVVDELVK,7,0,1540.931,0.0,20240922_Eclipse_NEO1_Mueller_MS_TechHub_IMP_THIDDIAXL001_Cas9_PhoX_10ng_FAIMS_001.raw,6767,0.0,Q99ZW2,Q99ZW2,3012.527,K5(PhoX),K7(PhoX),1539.923,-50,HCD,32,"0, 0, 0",0,,705,735,437.58,376.76,376.76,T,T…
False,EDIQKAQVSGQGDSLHEHIANLAGSPAIK-KTEVQTGGFSKESILPK,PhoX,Intra,MS Annika,1015.106732,5,5071.504556,23818,49.2931,0,High,EDIQKAQVSGQGDSLHEHIANLAGSPAIK,5,0,3013.534,0.0,KTEVQTGGFSKESILPK,11,0,1849.006,0.0,20240922_Eclipse_NEO1_Mueller_MS_TechHub_IMP_THIDDIAXL001_Cas9_PhoX_500ng_FAIMS_001.raw,6803,0.0,Q99ZW2,Q99ZW2,3012.527,K5(PhoX),K11(PhoX),1847.999,-50,HCD,32,"0, 0, 0",0,,705,1096,478.75,376.47…
False,KYGGFDSPTVAYSVLVVAK-KTEVQTGGFSKESILPK,PhoX,Intra,MS Annika,1015.515168,4,4059.038841,26061,59.958,0,High,KYGGFDSPTVAYSVLVVAK,1,0,2001.069,0.0,KTEVQTGGFSKESILPK,11,0,1849.005,0.0,20240922_Eclipse_NEO1_Mueller_MS_TechHub_IMP_THIDDIAXL001_Cas9_PhoX_stepHCD_100ng_FAIMS_003.raw,6818,0.0,Q99ZW2,Q99ZW2,2000.062,K1(PhoX),K11(PhoX),1847.998,-50,HCD,28,"25, 27, 32",0,,1129,1096,467.33,376.47,376.47,T…
False,KSEETITPWNFEEVVDK-KNLIGALLFDSGETAEATR,PhoX,Intra,MS Annika,1067.260008,4,4266.018204,116805,68.7642,0,High,KSEETITPWNFEEVVDK,1,0,2050.997,0.0,KNLIGALLFDSGETAEATR,1,0,2006.057,0.0,20240925_Astral_Neo1_Mueller_MS_TechHub_IMP_THIDDIAXL001_Cas9_PhoX_stepHCD_500ng_FAIMS_003.raw,6755,0.0,Q99ZW2,Q99ZW2,2049.99,K1(PhoX),K1(PhoX),2005.05,-48,HCD,28,"25, 27, 32",0,,467,44,376.43,522.72,376.43,T,T,13,…
False,TEVQTGGFSKESILPK-KYGGFDSPTVAYSVLVVAK,PhoX,Intra,MS Annika,983.492641,4,3930.948734,31427,61.9343,0,High,TEVQTGGFSKESILPK,10,0,1720.912,0.0,KYGGFDSPTVAYSVLVVAK,1,0,2001.073,0.0,20240922_Eclipse_NEO1_Mueller_MS_TechHub_IMP_THIDDIAXL001_Cas9_PhoX_500ng_FAIMS_002.raw,6806,0.0,Q99ZW2,Q99ZW2,1719.904,K10(PhoX),K1(PhoX),2000.065,-50,HCD,32,"0, 0, 0",0,,1097,1129,376.39,447.38,376.39,T,T,13,1,12,2,…
False,VNTEITKAPLSASMIK-KSEETITPWNFEEVVDK,PhoX,Intra,MS Annika,991.48091,4,3962.901809,27522,62.9415,0,High,VNTEITKAPLSASMIK,7,0,1702.941,0.0,KSEETITPWNFEEVVDK,1,0,2050.996,0.0,20240922_Eclipse_NEO1_Mueller_MS_TechHub_IMP_THIDDIAXL001_Cas9_PhoX_stepHCD_100ng_FAIMS_001.raw,6812,0.0,Q99ZW2,Q99ZW2,1701.934,K7(PhoX),K1(PhoX),2049.989,-60,HCD,28,"25, 27, 32",0,,307,467,396.18,376.27,376.27,T,T,14,1,13,…
False,KRPLIETNGETGEIVWDK-ATAKYFFYSNIMNFFK,PhoX,Intra,MS Annika,1072.264247,4,4286.035158,34417,70.6492,0,High,KRPLIETNGETGEIVWDK,1,0,2085.097,0.0,ATAKYFFYSNIMNFFK,4,0,1991.973,0.0,20240922_Eclipse_NEO1_Mueller_MS_TechHub_IMP_THIDDIAXL001_Cas9_PhoX_250ng_FAIMS_003.raw,6800,0.0,Q99ZW2,Q99ZW2,2084.09,K1(PhoX),K4(PhoX),1990.966,-50,HCD,32,"0, 0, 0",0,,1058,1031,376.17,427.83,376.17,T,T,12,1,13,2,0.00…
False,KSEETITPWNFEEVVDK-TEVQTGGFSKESILPK,PhoX,Intra,MS Annika,995.973157,4,3980.8708,29595,61.7702,0,High,KSEETITPWNFEEVVDK,1,0,2050.997,0.0,TEVQTGGFSKESILPK,10,0,1720.909,0.0,20240922_Eclipse_NEO1_Mueller_MS_TechHub_IMP_THIDDIAXL001_Cas9_PhoX_250ng_FAIMS_003.raw,6800,0.0,Q99ZW2,Q99ZW2,2049.99,K1(PhoX),K10(PhoX),1719.902,-50,HCD,32,"0, 0, 0",0,,467,1097,379.2,376.15,376.15,T,T,12,1,13,1,0.0218678…
False,KYPKLESEFVYGDYK-ATAKYFFYSNIMNFFK,PhoX,Intra,MS Annika,1017.472771,4,4066.869256,150780,68.1341,0,High,KYPKLESEFVYGDYK,4,0,1865.932,0.0,ATAKYFFYSNIMNFFK,4,0,1991.973,0.0,20240924_Astral_Neo1_Mueller_MS_TechHub_IMP_THIDDIAXL001_Cas9_PhoX_250ng_FAIMS_003.raw,6692,0.0,Q99ZW2,Q99ZW2,1864.925,K4(PhoX),K4(PhoX),1990.965,-60,HCD,32,"0, 0, 0",0,,999,1031,376.06,389.76,376.06,T,T,12,2,11,2,0.00455206…
False,ATAKYFFYSNIMNFFK-KYPKLESEFVYGDYK,PhoX,Intra,MS Annika,1017.472323,4,4066.867463,112952,68.0442,0,High,ATAKYFFYSNIMNFFK,4,0,1991.972,0.0,KYPKLESEFVYGDYK,4,0,1865.931,0.0,20240925_Astral_Neo1_Mueller_MS_TechHub_IMP_THIDDIAXL001_Cas9_PhoX_stepHCD_100ng_FAIMS_002.raw,6734,0.0,Q99ZW2,Q99ZW2,1990.965,K4(PhoX),K4(PhoX),1864.923,-60,HCD,28,"25, 27, 32",0,,1031,999,405.43,375.98,375.98,T,T,12,2,12,2…
False,GILQTVKVVDELVK-EDIQKAQVSGQGDSLHEHIANLAGSPAIK,PhoX,Intra,MS Annika,953.490707,5,4763.424429,27599,62.8616,0,High,GILQTVKVVDELVK,7,0,1540.931,0.0,EDIQKAQVSGQGDSLHEHIANLAGSPAIK,5,0,3013.529,0.0,20240922_Eclipse_NEO1_Mueller_MS_TechHub_IMP_THIDDIAXL001_Cas9_PhoX_stepHCD_100ng_FAIMS_002.raw,6815,0.0,Q99ZW2,Q99ZW2,1539.924,K7(PhoX),K5(PhoX),3012.522,-50,HCD,28,"25, 27, 32",0,,735,705,383.22,375.9…
False,KVLSMPQVNIVK-KVLSMPQVNIVK,PhoX,Intra,MS Annika,730.900556,4,2920.580393,24766,58.8535,0,High,KVLSMPQVNIVK,1,0,1355.808,0.0,KVLSMPQVNIVK,1,0,1355.808,0.0,20240922_Eclipse_NEO1_Mueller_MS_TechHub_IMP_THIDDIAXL001_Cas9_PhoX_50ng_FAIMS_003.raw,6782,0.0,Q99ZW2,Q99ZW2,1354.801,K1(PhoX),K1(PhoX),1354.801,-50,HCD,32,"0, 0, 0",0,,1084,1084,375.84,375.84,375.84,T,T,10,3,10,3,0.027852426799995555,2782…
False,KYPKLESEFVYGDYK-ATAKYFFYSNIMNFFK,PhoX,Intra,MS Annika,1017.474929,4,4066.877887,150684,68.1162,0,High,KYPKLESEFVYGDYK,4,0,1865.932,0.0,ATAKYFFYSNIMNFFK,4,0,1991.981,0.0,20240924_Astral_Neo1_Mueller_MS_TechHub_IMP_THIDDIAXL001_Cas9_PhoX_250ng_FAIMS_002.raw,6689,0.0,Q99ZW2,Q99ZW2,1864.925,K4(PhoX),K4(PhoX),1990.974,-48,HCD,32,"0, 0, 0",0,,999,1031,375.83,390.32,375.83,T,T,12,2,11,2,9.41538694…
False,FIKPILEKMDGTEELLVK-QQLPEKYKEIFFDQSK,PhoX,Intra,MS Annika,868.842814,5,4340.184964,27900,64.9627,0,High,FIKPILEKMDGTEELLVK,8,0,2103.177,0.0,QQLPEKYKEIFFDQSK,6,0,2028.043,0.0,20240922_Eclipse_NEO1_Mueller_MS_TechHub_IMP_THIDDIAXL001_Cas9_PhoX_50ng_FAIMS_003.raw,6782,0.0,Q99ZW2,Q99ZW2,2102.17,K8(PhoX),K6(PhoX),2027.036,-60,HCD,32,"0, 0, 0",0,,374,340,494.5,375.75,375.75,T,T,13,2,10,2,0.2018432…
False,VNTEITKAPLSASMIK-KSEETITPWNFEEVVDK,PhoX,Intra,MS Annika,991.480079,4,3962.898488,130766,59.458,0,High,VNTEITKAPLSASMIK,7,0,1702.941,0.0,KSEETITPWNFEEVVDK,1,0,2050.993,0.0,20240924_Astral_Neo1_Mueller_MS_TechHub_IMP_THIDDIAXL001_Cas9_PhoX_500ng_FAIMS_002.raw,6698,0.0,Q99ZW2,Q99ZW2,1701.934,K7(PhoX),K1(PhoX),2049.986,-48,HCD,32,"0, 0, 0",0,,307,467,394.61,375.68,375.68,T,T,14,1,13,1,0.0566117…
False,ATAKYFFYSNIMNFFK-KYPKLESEFVYGDYK,PhoX,Intra,MS Annika,1017.472429,4,4066.867889,114379,67.9826,0,High,ATAKYFFYSNIMNFFK,4,0,1991.972,0.0,KYPKLESEFVYGDYK,4,0,1865.931,0.0,20240925_Astral_Neo1_Mueller_MS_TechHub_IMP_THIDDIAXL001_Cas9_PhoX_stepHCD_250ng_FAIMS_002.raw,6743,0.0,Q99ZW2,Q99ZW2,1990.965,K4(PhoX),K4(PhoX),1864.924,-60,HCD,28,"25, 27, 32",0,,1031,999,388.55,375.68,375.68,T,T,13,2,12,2…
False,EDIQKAQVSGQGDSLHEHIANLAGSPAIK-GILQTVKVVDELVK,PhoX,Intra,MS Annika,953.490954,5,4763.425666,27708,62.6446,0,High,EDIQKAQVSGQGDSLHEHIANLAGSPAIK,5,0,3013.534,0.0,GILQTVKVVDELVK,7,0,1540.927,0.0,20240922_Eclipse_NEO1_Mueller_MS_TechHub_IMP_THIDDIAXL001_Cas9_PhoX_100ng_FAIMS_001.raw,6785,0.0,Q99ZW2,Q99ZW2,3012.527,K5(PhoX),K7(PhoX),1539.92,-50,HCD,32,"0, 0, 0",0,,705,735,437.95,375.49,375.49,T,T…
False,KYPKLESEFVYGDYK-ATAKYFFYSNIMNFFK,PhoX,Intra,MS Annika,1017.472598,4,4066.868563,148691,68.2267,0,High,KYPKLESEFVYGDYK,4,0,1865.929,0.0,ATAKYFFYSNIMNFFK,4,0,1991.975,0.0,20240924_Astral_Neo1_Mueller_MS_TechHub_IMP_THIDDIAXL001_Cas9_PhoX_100ng_FAIMS_003.raw,6683,0.0,Q99ZW2,Q99ZW2,1864.921,K4(PhoX),K4(PhoX),1990.968,-60,HCD,32,"0, 0, 0",0,,999,1031,375.45,390.53,375.45,T,T,12,2,11,2,0.61721013…
False,ATAKYFFYSNIMNFFK-KYPKLESEFVYGDYK,PhoX,Intra,MS Annika,1017.472527,4,4066.868281,148867,68.2311,0,High,ATAKYFFYSNIMNFFK,4,0,1991.972,0.0,KYPKLESEFVYGDYK,4,0,1865.931,0.0,20240924_Astral_Neo1_Mueller_MS_TechHub_IMP_THIDDIAXL001_Cas9_PhoX_100ng_FAIMS_001.raw,6677,0.0,Q99ZW2,Q99ZW2,1990.965,K4(PhoX),K4(PhoX),1864.924,-60,HCD,32,"0, 0, 0",0,,1031,999,390.57,375.44,375.44,T,T,11,2,12,2,0.06517970…
False,KVLSMPQVNIVK-KVLSMPQVNIVK,PhoX,Intra,MS Annika,730.900559,4,2920.580407,121000,55.5298,0,High,KVLSMPQVNIVK,1,0,1355.808,0.0,KVLSMPQVNIVK,1,0,1355.808,0.0,20240924_Astral_Neo1_Mueller_MS_TechHub_IMP_THIDDIAXL001_Cas9_PhoX_500ng_FAIMS_002.raw,6698,0.0,Q99ZW2,Q99ZW2,1354.801,K1(PhoX),K1(PhoX),1354.801,-48,HCD,32,"0, 0, 0",0,,1084,1084,375.43,375.43,375.43,T,T,13,3,13,3,0.0577149499999976,42725…
False,FIKPILEKMDGTEELLVK-QQLPEKYKEIFFDQSK,PhoX,Intra,MS Annika,868.84277,5,4340.184743,29322,65.1095,0,High,FIKPILEKMDGTEELLVK,8,0,2103.177,0.0,QQLPEKYKEIFFDQSK,6,0,2028.043,0.0,20240922_Eclipse_NEO1_Mueller_MS_TechHub_IMP_THIDDIAXL001_Cas9_PhoX_100ng_FAIMS_003.raw,6791,0.0,Q99ZW2,Q99ZW2,2102.17,K8(PhoX),K6(PhoX),2027.036,-50,HCD,32,"0, 0, 0",0,,374,340,426.0,375.43,375.43,T,T,13,2,10,2,0.1290970…
False,KYPKLESEFVYGDYK-ATAKYFFYSNIMNFFK,PhoX,Intra,MS Annika,1017.472606,4,4066.868594,151962,67.9994,0,High,KYPKLESEFVYGDYK,4,0,1865.929,0.0,ATAKYFFYSNIMNFFK,4,0,1991.975,0.0,20240924_Astral_Neo1_Mueller_MS_TechHub_IMP_THIDDIAXL001_Cas9_PhoX_500ng_FAIMS_001.raw,6695,0.0,Q99ZW2,Q99ZW2,1864.921,K4(PhoX),K4(PhoX),1990.968,-60,HCD,32,"0, 0, 0",0,,999,1031,375.4,390.0,375.4,T,T,12,2,11,2,Not matched,N…
False,FIKPILEKMDGTEELLVK-QQLPEKYKEIFFDQSK,PhoX,Intra,MS Annika,868.84282,5,4340.184993,29108,64.7242,0,High,FIKPILEKMDGTEELLVK,8,0,2103.177,0.0,QQLPEKYKEIFFDQSK,6,0,2028.043,0.0,20240922_Eclipse_NEO1_Mueller_MS_TechHub_IMP_THIDDIAXL001_Cas9_PhoX_100ng_FAIMS_003.raw,6791,0.0,Q99ZW2,Q99ZW2,2102.17,K8(PhoX),K6(PhoX),2027.036,-60,HCD,32,"0, 0, 0",0,,374,340,492.67,375.23,375.23,T,T,13,2,10,2,0.236204…
False,VNTEITKAPLSASMIK-KSEETITPWNFEEVVDK,PhoX,Intra,MS Annika,991.480701,4,3962.900973,95548,60.3527,0,High,VNTEITKAPLSASMIK,7,0,1702.941,0.0,KSEETITPWNFEEVVDK,1,0,2050.996,0.0,20240921_Astral_Neo1_Mueller_MS_TechHub_IMP_THIDDIAXL001_Cas9_PhoX_10ng_FAIMS_002.raw,6629,0.0,Q99ZW2,Q99ZW2,1701.934,K7(PhoX),K1(PhoX),2049.988,-48,HCD,32,"0, 0, 0",0,,307,467,405.95,375.18,375.18,T,T,13,1,12,1,0.01691026…
False,KVLSMPQVNIVK-KVLSMPQVNIVK,PhoX,Intra,MS Annika,730.90117,4,2920.582851,120746,55.4258,0,High,KVLSMPQVNIVK,1,0,1355.808,0.0,KVLSMPQVNIVK,1,0,1355.81,0.0,20240924_Astral_Neo1_Mueller_MS_TechHub_IMP_THIDDIAXL001_Cas9_PhoX_500ng_FAIMS_002.raw,6698,0.0,Q99ZW2,Q99ZW2,1354.801,K1(PhoX),K1(PhoX),1354.803,-48,HCD,32,"0, 0, 0",0,,1084,1084,374.99,374.99,374.99,T,T,13,3,13,3,0.046285050000001604,42725…
False,KSEETITPWNFEEVVDK-VLPKHSLLYEYFTVYNELTK,PhoX,Intra,MS Annika,1180.072613,4,4717.268621,144935,70.5325,0,High,KSEETITPWNFEEVVDK,1,0,2050.997,0.0,VLPKHSLLYEYFTVYNELTK,4,0,2457.307,0.0,20240921_Astral_Neo1_Mueller_MS_TechHub_IMP_THIDDIAXL001_Cas9_PhoX_100ng_FAIMS_001.raw,6644,0.0,Q99ZW2,Q99ZW2,2049.99,K1(PhoX),K4(PhoX),2456.3,-48,HCD,32,"0, 0, 0",0,,467,506,374.88,489.94,374.88,T,T,10,1,14,5,No…
False,VLPKHSLLYEYFTVYNELTK-KSEETITPWNFEEVVDK,PhoX,Intra,MS Annika,944.256956,5,4717.255674,154151,69.5638,0,High,VLPKHSLLYEYFTVYNELTK,4,0,2457.306,0.0,KSEETITPWNFEEVVDK,1,0,2050.985,0.0,20240924_Astral_Neo1_Mueller_MS_TechHub_IMP_THIDDIAXL001_Cas9_PhoX_250ng_FAIMS_002.raw,6689,0.0,Q99ZW2,Q99ZW2,2456.299,K4(PhoX),K1(PhoX),2049.977,-48,HCD,32,"0, 0, 0",0,,506,467,563.88,374.79,374.79,T,T,17,3,13,1,…
False,EDIQKAQVSGQGDSLHEHIANLAGSPAIK-GILQTVKVVDELVK,PhoX,Intra,MS Annika,953.490593,5,4763.423861,99333,59.3116,0,High,EDIQKAQVSGQGDSLHEHIANLAGSPAIK,5,0,3013.534,0.0,GILQTVKVVDELVK,7,0,1540.926,0.0,20240925_Astral_Neo1_Mueller_MS_TechHub_IMP_THIDDIAXL001_Cas9_PhoX_stepHCD_500ng_FAIMS_003.raw,6755,0.0,Q99ZW2,Q99ZW2,3012.527,K5(PhoX),K7(PhoX),1539.918,-48,HCD,28,"25, 27, 32",0,,705,735,378.4,374.66,…
False,KYGGFDSPTVAYSVLVVAK-KTEVQTGGFSKESILPK,PhoX,Intra,MS Annika,1015.515536,4,4059.040313,100355,57.0639,0,High,KYGGFDSPTVAYSVLVVAK,1,0,2001.069,0.0,KTEVQTGGFSKESILPK,11,0,1849.007,0.0,20240924_Astral_Neo1_Mueller_MS_TechHub_IMP_THIDDIAXL001_Cas9_PhoX_10ng_FAIMS_003.raw,6665,0.0,Q99ZW2,Q99ZW2,2000.062,K1(PhoX),K11(PhoX),1847.999,-48,HCD,32,"0, 0, 0",0,,1129,1096,402.85,374.65,374.65,T,T,13,1,13,…
False,QQLPEKYKEIFFDQSK-FIKPILEKMDGTEELLVK,PhoX,Intra,MS Annika,868.843421,5,4340.188001,25341,65.0406,0,High,QQLPEKYKEIFFDQSK,6,0,2028.044,0.0,FIKPILEKMDGTEELLVK,8,0,2103.18,0.0,20240922_Eclipse_NEO1_Mueller_MS_TechHub_IMP_THIDDIAXL001_Cas9_PhoX_10ng_FAIMS_001.raw,6767,0.0,Q99ZW2,Q99ZW2,2027.036,K6(PhoX),K8(PhoX),2102.173,-50,HCD,32,"0, 0, 0",0,,340,374,374.54,484.03,374.54,T,T,10,2,14,2,0.290069…
False,KTEVQTGGFSKESILPK-KSEETITPWNFEEVVDK,PhoX,Intra,MS Annika,1027.997092,4,4108.966539,121475,56.1832,0,High,KTEVQTGGFSKESILPK,11,0,1849.007,0.0,KSEETITPWNFEEVVDK,1,0,2050.995,0.0,20240924_Astral_Neo1_Mueller_MS_TechHub_IMP_THIDDIAXL001_Cas9_PhoX_250ng_FAIMS_002.raw,6689,0.0,Q99ZW2,Q99ZW2,1847.999,K11(PhoX),K1(PhoX),2049.988,-48,HCD,32,"0, 0, 0",0,,1096,467,380.63,374.44,374.44,T,T,14,4,10,1,0.…
False,SSFEKNPIDFLEAK-KSEETITPWNFEEVVDK,PhoX,Intra,MS Annika,971.949761,4,3884.777213,26739,68.2623,0,High,SSFEKNPIDFLEAK,5,0,1624.822,0.0,KSEETITPWNFEEVVDK,1,0,2050.991,0.0,20240922_Eclipse_NEO1_Mueller_MS_TechHub_IMP_THIDDIAXL001_Cas9_PhoX_10ng_FAIMS_001.raw,6767,0.0,Q99ZW2,Q99ZW2,1623.814,K5(PhoX),K1(PhoX),2049.984,-60,HCD,32,"0, 0, 0",0,,1171,467,375.53,374.43,374.43,T,T,8,1,10,1,0.53166197680…
False,VNTEITKAPLSASMIK-KSEETITPWNFEEVVDK,PhoX,Intra,MS Annika,991.480169,4,3962.898849,27635,62.5033,0,High,VNTEITKAPLSASMIK,7,0,1702.941,0.0,KSEETITPWNFEEVVDK,1,0,2050.994,0.0,20240922_Eclipse_NEO1_Mueller_MS_TechHub_IMP_THIDDIAXL001_Cas9_PhoX_100ng_FAIMS_001.raw,6785,0.0,Q99ZW2,Q99ZW2,1701.934,K7(PhoX),K1(PhoX),2049.986,-60,HCD,32,"0, 0, 0",0,,307,467,377.21,374.42,374.42,T,T,13,1,12,1,0.017797…
False,ATAKYFFYSNIMNFFK-KYPKLESEFVYGDYK,PhoX,Intra,MS Annika,1017.472626,4,4066.868673,31004,71.3164,0,High,ATAKYFFYSNIMNFFK,4,0,1991.972,0.0,KYPKLESEFVYGDYK,4,0,1865.932,0.0,20240922_Eclipse_NEO1_Mueller_MS_TechHub_IMP_THIDDIAXL001_Cas9_PhoX_50ng_FAIMS_001.raw,6776,0.0,Q99ZW2,Q99ZW2,1990.965,K4(PhoX),K4(PhoX),1864.924,-50,HCD,32,"0, 0, 0",0,,1031,999,431.35,374.26,374.26,T,T,12,2,10,2,0.152020218…
False,KNLIGALLFDSGETAEATR-KSEETITPWNFEEVVDK,PhoX,Intra,MS Annika,1067.259367,4,4266.015637,115949,68.7917,0,High,KNLIGALLFDSGETAEATR,1,0,2006.055,0.0,KSEETITPWNFEEVVDK,1,0,2050.996,0.0,20240925_Astral_Neo1_Mueller_MS_TechHub_IMP_THIDDIAXL001_Cas9_PhoX_stepHCD_250ng_FAIMS_003.raw,6746,0.0,Q99ZW2,Q99ZW2,2005.048,K1(PhoX),K1(PhoX),2049.989,-60,HCD,28,"25, 27, 32",0,,44,467,595.56,374.26,374.26,T,T,1…
False,KSEETITPWNFEEVVDKGASAQSFIER-VLPKHSLLYEYFTVYNELTK,PhoX,Intra,MS Annika,961.469396,6,5763.779996,32984,73.8364,0,High,KSEETITPWNFEEVVDKGASAQSFIER,17,0,3097.511,0.0,VLPKHSLLYEYFTVYNELTK,4,0,2457.304,0.0,20240922_Eclipse_NEO1_Mueller_MS_TechHub_IMP_THIDDIAXL001_Cas9_PhoX_stepHCD_100ng_FAIMS_001.raw,6812,0.0,Q99ZW2,Q99ZW2,3096.504,K17(PhoX),K4(PhoX),2456.297,-50,HCD,28,"25, 27, 32",0,,467,506,42…
False,LPKYSLFELENGR-KTEVQTGGFSKESILPK,PhoX,Intra,MS Annika,725.566672,5,3623.804256,24222,57.8621,0,High,LPKYSLFELENGR,3,0,1565.832,0.0,KTEVQTGGFSKESILPK,11,0,1849.008,0.0,20240922_Eclipse_NEO1_Mueller_MS_TechHub_IMP_THIDDIAXL001_Cas9_PhoX_50ng_FAIMS_002.raw,6779,0.0,Q99ZW2,Q99ZW2,1564.825,K3(PhoX),K11(PhoX),1848.0,-50,HCD,32,"0, 0, 0",0,,1197,1096,374.09,381.58,374.09,T,T,8,1,12,4,0.028327746133…
False,KSEETITPWNFEEVVDK-VNTEITKAPLSASMIK,PhoX,Intra,MS Annika,991.481131,4,3962.902695,26662,62.5961,0,High,KSEETITPWNFEEVVDK,1,0,2050.997,0.0,VNTEITKAPLSASMIK,7,0,1702.941,0.0,20240922_Eclipse_NEO1_Mueller_MS_TechHub_IMP_THIDDIAXL001_Cas9_PhoX_50ng_FAIMS_002.raw,6779,0.0,Q99ZW2,Q99ZW2,2049.99,K1(PhoX),K7(PhoX),1701.934,-60,HCD,32,"0, 0, 0",0,,467,307,373.89,424.79,373.89,T,T,11,1,13,1,0.05021031…
False,KYGGFDSPTVAYSVLVVAK-TEVQTGGFSKESILPK,PhoX,Intra,MS Annika,983.491172,4,3930.942857,29809,62.1677,0,High,KYGGFDSPTVAYSVLVVAK,1,0,2001.069,0.0,TEVQTGGFSKESILPK,10,0,1720.909,0.0,20240922_Eclipse_NEO1_Mueller_MS_TechHub_IMP_THIDDIAXL001_Cas9_PhoX_250ng_FAIMS_003.raw,6800,0.0,Q99ZW2,Q99ZW2,2000.062,K1(PhoX),K10(PhoX),1719.902,-50,HCD,32,"0, 0, 0",0,,1129,1097,545.4,373.79,373.79,T,T,13,1,12,1,0…
False,VNTEITKAPLSASMIK-KSEETITPWNFEEVVDK,PhoX,Intra,MS Annika,991.48046,4,3962.900009,27811,62.4944,0,High,VNTEITKAPLSASMIK,7,0,1702.941,0.0,KSEETITPWNFEEVVDK,1,0,2050.995,0.0,20240922_Eclipse_NEO1_Mueller_MS_TechHub_IMP_THIDDIAXL001_Cas9_PhoX_100ng_FAIMS_002.raw,6788,0.0,Q99ZW2,Q99ZW2,1701.934,K7(PhoX),K1(PhoX),2049.987,-60,HCD,32,"0, 0, 0",0,,307,467,398.85,373.55,373.55,T,T,13,1,12,1,2.1702016…
False,KSEETITPWNFEEVVDK-VLPKHSLLYEYFTVYNELTK,PhoX,Intra,MS Annika,944.260151,5,4717.271651,35264,72.9034,0,High,KSEETITPWNFEEVVDK,1,0,2050.997,0.0,VLPKHSLLYEYFTVYNELTK,4,0,2457.31,0.0,20240922_Eclipse_NEO1_Mueller_MS_TechHub_IMP_THIDDIAXL001_Cas9_PhoX_250ng_FAIMS_001.raw,6794,0.0,Q99ZW2,Q99ZW2,2049.99,K1(PhoX),K4(PhoX),2456.303,-50,HCD,32,"0, 0, 0",0,,467,506,373.53,438.1,373.53,T,T,12,1,13,5,0.0…
False,KSEETITPWNFEEVVDK-KGILQTVKVVDELVK,PhoX,Intra,MS Annika,983.002689,4,3928.988927,29888,68.9444,0,High,KSEETITPWNFEEVVDK,1,0,2050.997,0.0,KGILQTVKVVDELVK,8,0,1669.028,0.0,20240922_Eclipse_NEO1_Mueller_MS_TechHub_IMP_THIDDIAXL001_Cas9_PhoX_50ng_FAIMS_001.raw,6776,0.0,Q99ZW2,Q99ZW2,2049.99,K1(PhoX),K8(PhoX),1668.02,-50,HCD,32,"0, 0, 0",0,,467,734,373.51,375.67,373.51,T,T,11,1,10,2,0.03884082533…
False,KSEETITPWNFEEVVDK-VNTEITKAPLSASMIK,PhoX,Intra,MS Annika,991.480566,4,3962.900434,107703,60.2117,0,High,KSEETITPWNFEEVVDK,1,0,2050.997,0.0,VNTEITKAPLSASMIK,7,0,1702.939,0.0,20240924_Astral_Neo1_Mueller_MS_TechHub_IMP_THIDDIAXL001_Cas9_PhoX_10ng_FAIMS_002.raw,6662,0.0,Q99ZW2,Q99ZW2,2049.99,K1(PhoX),K7(PhoX),1701.932,-60,HCD,32,"0, 0, 0",0,,467,307,394.93,373.46,373.46,T,T,13,1,13,1,0.04315955…
False,ELGSQILKEHPVENTQLQNEK-VNTEITKAPLSASMIK,PhoX,Intra,MS Annika,1087.295408,4,4346.159801,101944,48.8973,0,High,ELGSQILKEHPVENTQLQNEK,8,0,2434.257,0.0,VNTEITKAPLSASMIK,7,0,1702.938,0.0,20240924_Astral_Neo1_Mueller_MS_TechHub_IMP_THIDDIAXL001_Cas9_PhoX_100ng_FAIMS_003.raw,6683,0.0,Q99ZW2,Q99ZW2,2433.25,K8(PhoX),K7(PhoX),1701.931,-60,HCD,32,"0, 0, 0",0,,789,307,414.73,373.41,373.41,T,T,14,2,13,1,…
False,FIKPILEKMDGTEELLVK-QQLPEKYKEIFFDQSK,PhoX,Intra,MS Annika,868.842722,5,4340.184504,31290,64.8415,0,High,FIKPILEKMDGTEELLVK,8,0,2103.177,0.0,QQLPEKYKEIFFDQSK,6,0,2028.043,0.0,20240922_Eclipse_NEO1_Mueller_MS_TechHub_IMP_THIDDIAXL001_Cas9_PhoX_250ng_FAIMS_002.raw,6797,0.0,Q99ZW2,Q99ZW2,2102.17,K8(PhoX),K6(PhoX),2027.036,-50,HCD,32,"0, 0, 0",0,,374,340,470.39,373.36,373.36,T,T,14,2,10,2,0.14748…
False,VLPKHSLLYEYFTVYNELTK-KSEETITPWNFEEVVDK,PhoX,Intra,MS Annika,1180.071502,4,4717.264179,154347,69.5973,0,High,VLPKHSLLYEYFTVYNELTK,4,0,2457.306,0.0,KSEETITPWNFEEVVDK,1,0,2050.993,0.0,20240924_Astral_Neo1_Mueller_MS_TechHub_IMP_THIDDIAXL001_Cas9_PhoX_250ng_FAIMS_001.raw,6686,0.0,Q99ZW2,Q99ZW2,2456.299,K4(PhoX),K1(PhoX),2049.986,-48,HCD,32,"0, 0, 0",0,,506,467,488.22,373.3,373.3,T,T,14,3,12,1,1…
False,KSEETITPWNFEEVVDK-VLPKHSLLYEYFTVYNELTK,PhoX,Intra,MS Annika,1180.072539,4,4717.268328,152014,69.6684,0,High,KSEETITPWNFEEVVDK,1,0,2050.997,0.0,VLPKHSLLYEYFTVYNELTK,4,0,2457.307,0.0,20240924_Astral_Neo1_Mueller_MS_TechHub_IMP_THIDDIAXL001_Cas9_PhoX_100ng_FAIMS_003.raw,6683,0.0,Q99ZW2,Q99ZW2,2049.99,K1(PhoX),K4(PhoX),2456.3,-48,HCD,32,"0, 0, 0",0,,467,506,373.29,533.77,373.29,T,T,12,1,15,5,No…
False,KTEVQTGGFSKESILPK-EDIQKAQVSGQGDSLHEHIANLAGSPAIK,PhoX,Intra,MS Annika,1015.106869,5,5071.50524,23993,49.3717,0,High,KTEVQTGGFSKESILPK,11,0,1849.007,0.0,EDIQKAQVSGQGDSLHEHIANLAGSPAIK,5,0,3013.534,0.0,20240922_Eclipse_NEO1_Mueller_MS_TechHub_IMP_THIDDIAXL001_Cas9_PhoX_500ng_FAIMS_003.raw,6809,0.0,Q99ZW2,Q99ZW2,1847.999,K11(PhoX),K5(PhoX),3012.527,-50,HCD,32,"0, 0, 0",0,,1096,705,373.21,474.96,…
False,VNTEITKAPLSASMIK-ELGSQILKEHPVENTQLQNEK,PhoX,Intra,MS Annika,1087.295618,4,4346.160642,23736,51.8985,0,High,VNTEITKAPLSASMIK,7,0,1702.941,0.0,ELGSQILKEHPVENTQLQNEK,8,0,2434.255,0.0,20240922_Eclipse_NEO1_Mueller_MS_TechHub_IMP_THIDDIAXL001_Cas9_PhoX_250ng_FAIMS_001.raw,6794,0.0,Q99ZW2,Q99ZW2,1701.934,K7(PhoX),K8(PhoX),2433.248,-50,HCD,32,"0, 0, 0",0,,307,789,412.41,373.19,373.19,T,T,13,1,13,2…
False,GILQTVKVVDELVK-EDIQKAQVSGQGDSLHEHIANLAGSPAIK,PhoX,Intra,MS Annika,953.491511,5,4763.428451,24271,62.8553,0,High,GILQTVKVVDELVK,7,0,1540.931,0.0,EDIQKAQVSGQGDSLHEHIANLAGSPAIK,5,0,3013.533,0.0,20240922_Eclipse_NEO1_Mueller_MS_TechHub_IMP_THIDDIAXL001_Cas9_PhoX_10ng_FAIMS_002.raw,6770,0.0,Q99ZW2,Q99ZW2,1539.924,K7(PhoX),K5(PhoX),3012.526,-50,HCD,32,"0, 0, 0",0,,735,705,377.11,373.18,373.18,T,T…
False,KSEETITPWNFEEVVDK-TEVQTGGFSKESILPK,PhoX,Intra,MS Annika,995.974951,4,3980.877975,27401,62.5711,0,High,KSEETITPWNFEEVVDK,1,0,2050.997,0.0,TEVQTGGFSKESILPK,10,0,1720.917,0.0,20240922_Eclipse_NEO1_Mueller_MS_TechHub_IMP_THIDDIAXL001_Cas9_PhoX_stepHCD_100ng_FAIMS_003.raw,6818,0.0,Q99ZW2,Q99ZW2,2049.99,K1(PhoX),K10(PhoX),1719.909,-50,HCD,28,"25, 27, 32",0,,467,1097,373.01,379.38,373.01,T,T,11,1,…
False,VLPKHSLLYEYFTVYNELTK-KSEETITPWNFEEVVDK,PhoX,Intra,MS Annika,1180.070675,4,4717.260871,152244,69.7194,0,High,VLPKHSLLYEYFTVYNELTK,4,0,2457.306,0.0,KSEETITPWNFEEVVDK,1,0,2050.99,0.0,20240924_Astral_Neo1_Mueller_MS_TechHub_IMP_THIDDIAXL001_Cas9_PhoX_100ng_FAIMS_001.raw,6677,0.0,Q99ZW2,Q99ZW2,2456.299,K4(PhoX),K1(PhoX),2049.983,-48,HCD,32,"0, 0, 0",0,,506,467,534.69,372.94,372.94,T,T,15,3,12,1,…
False,KSEETITPWNFEEVVDK-VNTEITKAPLSASMIK,PhoX,Intra,MS Annika,991.481365,4,3962.903629,131019,59.5276,0,High,KSEETITPWNFEEVVDK,1,0,2050.997,0.0,VNTEITKAPLSASMIK,7,0,1702.942,0.0,20240924_Astral_Neo1_Mueller_MS_TechHub_IMP_THIDDIAXL001_Cas9_PhoX_500ng_FAIMS_001.raw,6695,0.0,Q99ZW2,Q99ZW2,2049.99,K1(PhoX),K7(PhoX),1701.935,-48,HCD,32,"0, 0, 0",0,,467,307,372.85,418.05,372.85,T,T,12,1,15,1,0.0280185…
False,VLPKHSLLYEYFTVYNELTK-KSEETITPWNFEEVVDK,PhoX,Intra,MS Annika,1180.072314,4,4717.267428,117227,69.5354,0,High,VLPKHSLLYEYFTVYNELTK,4,0,2457.306,0.0,KSEETITPWNFEEVVDK,1,0,2050.997,0.0,20240925_Astral_Neo1_Mueller_MS_TechHub_IMP_THIDDIAXL001_Cas9_PhoX_stepHCD_250ng_FAIMS_001.raw,6740,0.0,Q99ZW2,Q99ZW2,2456.299,K4(PhoX),K1(PhoX),2049.989,-48,HCD,28,"25, 27, 32",0,,506,467,416.24,372.77,372.77,T,…
False,ATAKYFFYSNIMNFFK-KRPLIETNGETGEIVWDK,PhoX,Intra,MS Annika,1072.266119,4,4286.042648,151405,67.7726,0,High,ATAKYFFYSNIMNFFK,4,0,1991.972,0.0,KRPLIETNGETGEIVWDK,1,0,2085.106,0.0,20240924_Astral_Neo1_Mueller_MS_TechHub_IMP_THIDDIAXL001_Cas9_PhoX_500ng_FAIMS_001.raw,6695,0.0,Q99ZW2,Q99ZW2,1990.965,K4(PhoX),K1(PhoX),2084.098,-48,HCD,32,"0, 0, 0",0,,1031,1058,372.73,386.22,372.73,T,T,13,2,13,3,0.0…
False,KSEETITPWNFEEVVDK-VNTEITKAPLSASMIK,PhoX,Intra,MS Annika,991.480195,4,3962.898952,26676,62.5939,0,High,KSEETITPWNFEEVVDK,1,0,2050.997,0.0,VNTEITKAPLSASMIK,7,0,1702.938,0.0,20240922_Eclipse_NEO1_Mueller_MS_TechHub_IMP_THIDDIAXL001_Cas9_PhoX_50ng_FAIMS_003.raw,6782,0.0,Q99ZW2,Q99ZW2,2049.99,K1(PhoX),K7(PhoX),1701.93,-50,HCD,32,"0, 0, 0",0,,467,307,377.61,372.53,372.53,T,T,12,1,12,1,2.579514504…
False,VNTEITKAPLSASMIK-KSEETITPWNFEEVVDK,PhoX,Intra,MS Annika,991.479932,4,3962.897901,122410,60.4166,0,High,VNTEITKAPLSASMIK,7,0,1702.941,0.0,KSEETITPWNFEEVVDK,1,0,2050.993,0.0,20240921_Astral_Neo1_Mueller_MS_TechHub_IMP_THIDDIAXL001_Cas9_PhoX_100ng_FAIMS_001.raw,6644,0.0,Q99ZW2,Q99ZW2,1701.934,K7(PhoX),K1(PhoX),2049.985,-60,HCD,32,"0, 0, 0",0,,307,467,394.41,372.52,372.52,T,T,14,1,12,1,0.069784…
False,KSEETITPWNFEEVVDK-VNTEITKAPLSASMIK,PhoX,Intra,MS Annika,991.480393,4,3962.899741,107470,60.254,0,High,KSEETITPWNFEEVVDK,1,0,2050.997,0.0,VNTEITKAPLSASMIK,7,0,1702.938,0.0,20240924_Astral_Neo1_Mueller_MS_TechHub_IMP_THIDDIAXL001_Cas9_PhoX_10ng_FAIMS_003.raw,6665,0.0,Q99ZW2,Q99ZW2,2049.99,K1(PhoX),K7(PhoX),1701.931,-60,HCD,32,"0, 0, 0",0,,467,307,372.47,372.43,372.43,T,T,12,1,13,1,0.020267183…
False,GNELALPSKYVNFLYLASHYEK-QLFVEQHKHYLDEIIEQISEFSK,PhoX,Intra,MS Annika,938.460811,6,5625.728482,156764,70.0174,0,High,GNELALPSKYVNFLYLASHYEK,9,0,2556.313,0.0,QLFVEQHKHYLDEIIEQISEFSK,8,0,2860.451,0.0,20240924_Astral_Neo1_Mueller_MS_TechHub_IMP_THIDDIAXL001_Cas9_PhoX_500ng_FAIMS_003.raw,6701,0.0,Q99ZW2,Q99ZW2,2555.306,K9(PhoX),K8(PhoX),2859.443,-48,HCD,32,"0, 0, 0",0,,1222,1255,569.17,372.42,372…
False,KSEETITPWNFEEVVDK-VNTEITKAPLSASMIK,PhoX,Intra,MS Annika,991.480967,4,3962.902041,111696,60.3451,0,High,KSEETITPWNFEEVVDK,1,0,2050.997,0.0,VNTEITKAPLSASMIK,7,0,1702.941,0.0,20240921_Astral_Neo1_Mueller_MS_TechHub_IMP_THIDDIAXL001_Cas9_PhoX_50ng_FAIMS_002.raw,6638,0.0,Q99ZW2,Q99ZW2,2049.99,K1(PhoX),K7(PhoX),1701.933,-48,HCD,32,"0, 0, 0",0,,467,307,372.36,382.82,372.36,T,T,12,1,14,1,0.06844953…
False,EDIQKAQVSGQGDSLHEHIANLAGSPAIK-KTEVQTGGFSKESILPK,PhoX,Intra,MS Annika,1015.10546,5,5071.498195,20831,49.3999,0,High,EDIQKAQVSGQGDSLHEHIANLAGSPAIK,5,0,3013.534,0.0,KTEVQTGGFSKESILPK,11,0,1849.0,0.0,20240922_Eclipse_NEO1_Mueller_MS_TechHub_IMP_THIDDIAXL001_Cas9_PhoX_100ng_FAIMS_003.raw,6791,0.0,Q99ZW2,Q99ZW2,3012.527,K5(PhoX),K11(PhoX),1847.993,-50,HCD,32,"0, 0, 0",0,,705,1096,453.55,372.1,372…
False,KSEETITPWNFEEVVDK-VNTEITKAPLSASMIK,PhoX,Intra,MS Annika,991.48205,4,3962.906371,99038,59.6027,0,High,KSEETITPWNFEEVVDK,1,0,2050.997,0.0,VNTEITKAPLSASMIK,7,0,1702.945,0.0,20240925_Astral_Neo1_Mueller_MS_TechHub_IMP_THIDDIAXL001_Cas9_PhoX_stepHCD_250ng_FAIMS_001.raw,6740,0.0,Q99ZW2,Q99ZW2,2049.99,K1(PhoX),K7(PhoX),1701.938,-48,HCD,28,"25, 27, 32",0,,467,307,372.08,394.18,372.08,T,T,12,1,14,1,…
False,KSEETITPWNFEEVVDK-VNTEITKAPLSASMIK,PhoX,Intra,MS Annika,991.481189,4,3962.902925,96671,59.8665,0,High,KSEETITPWNFEEVVDK,1,0,2050.997,0.0,VNTEITKAPLSASMIK,7,0,1702.942,0.0,20240925_Astral_Neo1_Mueller_MS_TechHub_IMP_THIDDIAXL001_Cas9_PhoX_stepHCD_50ng_FAIMS_001.raw,6722,0.0,Q99ZW2,Q99ZW2,2049.99,K1(PhoX),K7(PhoX),1701.934,-60,HCD,28,"25, 27, 32",0,,467,307,371.93,394.38,371.93,T,T,12,1,14,1,…
False,QQLPEKYKEIFFDQSK-FIKPILEKMDGTEELLVK,PhoX,Intra,MS Annika,724.203534,6,4340.184821,102255,62.0967,0,High,QQLPEKYKEIFFDQSK,6,0,2028.044,0.0,FIKPILEKMDGTEELLVK,8,0,2103.177,0.0,20240925_Astral_Neo1_Mueller_MS_TechHub_IMP_THIDDIAXL001_Cas9_PhoX_stepHCD_100ng_FAIMS_002.raw,6734,0.0,Q99ZW2,Q99ZW2,2027.036,K6(PhoX),K8(PhoX),2102.169,-60,HCD,28,"25, 27, 32",0,,340,374,380.89,371.83,371.83,T,T,10,2,…
False,KTEVQTGGFSKESILPK-SSFEKNPIDFLEAK,PhoX,Intra,MS Annika,921.453458,4,3682.792004,26051,60.0401,0,High,KTEVQTGGFSKESILPK,11,0,1849.007,0.0,SSFEKNPIDFLEAK,5,0,1624.821,0.0,20240922_Eclipse_NEO1_Mueller_MS_TechHub_IMP_THIDDIAXL001_Cas9_PhoX_stepHCD_100ng_FAIMS_001.raw,6812,0.0,Q99ZW2,Q99ZW2,1847.999,K11(PhoX),K5(PhoX),1623.814,-50,HCD,28,"25, 27, 32",0,,1096,1171,411.03,371.69,371.69,T,T,12,4,11…
False,KSEETITPWNFEEVVDK-VNTEITKAPLSASMIK,PhoX,Intra,MS Annika,991.482651,4,3962.908775,31556,62.15,0,High,KSEETITPWNFEEVVDK,1,0,2050.997,0.0,VNTEITKAPLSASMIK,7,0,1702.947,0.0,20240922_Eclipse_NEO1_Mueller_MS_TechHub_IMP_THIDDIAXL001_Cas9_PhoX_500ng_FAIMS_002.raw,6806,0.0,Q99ZW2,Q99ZW2,2049.99,K1(PhoX),K7(PhoX),1701.94,-60,HCD,32,"0, 0, 0",0,,467,307,371.62,386.62,371.62,T,T,12,1,13,1,0.0514849625…
False,VNTEITKAPLSASMIK-HPIFGNIVDEVAYHEKYPTIYHLR,PhoX,Intra,MS Annika,965.483897,5,4823.39038,92887,56.2763,0,High,VNTEITKAPLSASMIK,7,0,1702.941,0.0,HPIFGNIVDEVAYHEKYPTIYHLR,16,0,2911.485,0.0,20240925_Astral_Neo1_Mueller_MS_TechHub_IMP_THIDDIAXL001_Cas9_PhoX_stepHCD_250ng_FAIMS_003.raw,6746,0.0,Q99ZW2,Q99ZW2,1701.934,K7(PhoX),K16(PhoX),2910.478,-60,HCD,28,"25, 27, 32",0,,307,115,373.54,371.6,371.6…
False,VNTEITKAPLSASMIK-ELGSQILKEHPVENTQLQNEK,PhoX,Intra,MS Annika,1087.297664,4,4346.168828,96956,49.3662,0,High,VNTEITKAPLSASMIK,7,0,1702.941,0.0,ELGSQILKEHPVENTQLQNEK,8,0,2434.264,0.0,20240921_Astral_Neo1_Mueller_MS_TechHub_IMP_THIDDIAXL001_Cas9_PhoX_100ng_FAIMS_002.raw,6647,0.0,Q99ZW2,Q99ZW2,1701.934,K7(PhoX),K8(PhoX),2433.256,-48,HCD,32,"0, 0, 0",0,,307,789,371.5,412.66,371.5,T,T,13,1,14,2,0.…
False,KTEVQTGGFSKESILPK-KYGGFDSPTVAYSVLVVAK,PhoX,Intra,MS Annika,1015.515755,4,4059.041189,25950,59.8413,0,High,KTEVQTGGFSKESILPK,11,0,1849.007,0.0,KYGGFDSPTVAYSVLVVAK,1,0,2001.07,0.0,20240922_Eclipse_NEO1_Mueller_MS_TechHub_IMP_THIDDIAXL001_Cas9_PhoX_stepHCD_100ng_FAIMS_001.raw,6812,0.0,Q99ZW2,Q99ZW2,1847.999,K11(PhoX),K1(PhoX),2000.063,-50,HCD,28,"25, 27, 32",0,,1096,1129,371.46,422.57,371.46,T…
False,ATAKYFFYSNIMNFFK-KYPKLESEFVYGDYK,PhoX,Intra,MS Annika,1017.472376,4,4066.867676,126992,69.0697,0,High,ATAKYFFYSNIMNFFK,4,0,1991.972,0.0,KYPKLESEFVYGDYK,4,0,1865.931,0.0,20240921_Astral_Neo1_Mueller_MS_TechHub_IMP_THIDDIAXL001_Cas9_PhoX_50ng_FAIMS_003.raw,6641,0.0,Q99ZW2,Q99ZW2,1990.965,K4(PhoX),K4(PhoX),1864.923,-48,HCD,32,"0, 0, 0",0,,1031,999,405.45,371.44,371.44,T,T,12,2,13,2,0.034549666…
False,SSFEKNPIDFLEAK-KTEVQTGGFSKESILPK,PhoX,Intra,MS Annika,921.453225,4,3682.791071,123189,56.3796,0,High,SSFEKNPIDFLEAK,5,0,1624.822,0.0,KTEVQTGGFSKESILPK,11,0,1849.005,0.0,20240924_Astral_Neo1_Mueller_MS_TechHub_IMP_THIDDIAXL001_Cas9_PhoX_500ng_FAIMS_001.raw,6695,0.0,Q99ZW2,Q99ZW2,1623.814,K5(PhoX),K11(PhoX),1847.998,-48,HCD,32,"0, 0, 0",0,,1171,1096,373.07,371.41,371.41,T,T,13,1,13,4,2.052280…
False,KYGGFDSPTVAYSVLVVAK-SEETITPWNFEEVVDKGASAQSFIER,PhoX,Intra,MS Annika,1295.621432,4,5179.463898,151874,68.5902,0,High,KYGGFDSPTVAYSVLVVAK,1,0,2001.069,0.0,SEETITPWNFEEVVDKGASAQSFIER,16,0,2969.43,0.0,20240924_Astral_Neo1_Mueller_MS_TechHub_IMP_THIDDIAXL001_Cas9_PhoX_250ng_FAIMS_003.raw,6692,0.9,Q99ZW2,Q99ZW2,2000.062,K1(PhoX),K16(PhoX),2968.423,-48,HCD,32,"0, 0, 0",0,,1129,468,371.37,445.35,37…
False,VLPKHSLLYEYFTVYNELTK-KSEETITPWNFEEVVDK,PhoX,Intra,MS Annika,944.258903,5,4717.265407,32831,73.3993,0,High,VLPKHSLLYEYFTVYNELTK,4,0,2457.306,0.0,KSEETITPWNFEEVVDK,1,0,2050.994,0.0,20240922_Eclipse_NEO1_Mueller_MS_TechHub_IMP_THIDDIAXL001_Cas9_PhoX_stepHCD_100ng_FAIMS_003.raw,6818,0.0,Q99ZW2,Q99ZW2,2456.299,K4(PhoX),K1(PhoX),2049.987,-50,HCD,28,"25, 27, 32",0,,506,467,376.03,371.27,371.27,T,T…
False,FIKPILEKMDGTEELLVK-QQLPEKYKEIFFDQSK,PhoX,Intra,MS Annika,868.842549,5,4340.18364,27918,64.9489,0,High,FIKPILEKMDGTEELLVK,8,0,2103.177,0.0,QQLPEKYKEIFFDQSK,6,0,2028.042,0.0,20240922_Eclipse_NEO1_Mueller_MS_TechHub_IMP_THIDDIAXL001_Cas9_PhoX_50ng_FAIMS_001.raw,6776,0.0,Q99ZW2,Q99ZW2,2102.17,K8(PhoX),K6(PhoX),2027.035,-60,HCD,32,"0, 0, 0",0,,374,340,442.56,371.26,371.26,T,T,13,2,10,2,0.0767781…
False,QQLPEKYKEIFFDQSK-FIKPILEKMDGTEELLVK,PhoX,Intra,MS Annika,868.842892,5,4340.185356,31301,64.8114,0,High,QQLPEKYKEIFFDQSK,6,0,2028.044,0.0,FIKPILEKMDGTEELLVK,8,0,2103.177,0.0,20240922_Eclipse_NEO1_Mueller_MS_TechHub_IMP_THIDDIAXL001_Cas9_PhoX_250ng_FAIMS_003.raw,6800,0.0,Q99ZW2,Q99ZW2,2027.036,K6(PhoX),K8(PhoX),2102.17,-50,HCD,32,"0, 0, 0",0,,340,374,371.22,453.02,371.22,T,T,10,2,13,2,0.93171…
False,VNTEITKAPLSASMIK-KSEETITPWNFEEVVDK,PhoX,Intra,MS Annika,991.481184,4,3962.902906,130921,59.4878,0,High,VNTEITKAPLSASMIK,7,0,1702.941,0.0,KSEETITPWNFEEVVDK,1,0,2050.998,0.0,20240924_Astral_Neo1_Mueller_MS_TechHub_IMP_THIDDIAXL001_Cas9_PhoX_500ng_FAIMS_001.raw,6695,0.0,Q99ZW2,Q99ZW2,1701.934,K7(PhoX),K1(PhoX),2049.99,-60,HCD,32,"0, 0, 0",0,,307,467,371.2,372.27,371.2,T,T,13,1,12,1,0.030011841…
False,KSEETITPWNFEEVVDK-VNTEITKAPLSASMIK,PhoX,Intra,MS Annika,991.480601,4,3962.900574,111741,60.3646,0,High,KSEETITPWNFEEVVDK,1,0,2050.997,0.0,VNTEITKAPLSASMIK,7,0,1702.939,0.0,20240921_Astral_Neo1_Mueller_MS_TechHub_IMP_THIDDIAXL001_Cas9_PhoX_50ng_FAIMS_002.raw,6638,0.0,Q99ZW2,Q99ZW2,2049.99,K1(PhoX),K7(PhoX),1701.932,-60,HCD,32,"0, 0, 0",0,,467,307,436.64,371.19,371.19,T,T,13,1,13,1,0.06862446…
False,VNTEITKAPLSASMIK-KSEETITPWNFEEVVDK,PhoX,Intra,MS Annika,991.480911,4,3962.901815,29849,62.2972,0,High,VNTEITKAPLSASMIK,7,0,1702.941,0.0,KSEETITPWNFEEVVDK,1,0,2050.997,0.0,20240922_Eclipse_NEO1_Mueller_MS_TechHub_IMP_THIDDIAXL001_Cas9_PhoX_250ng_FAIMS_002.raw,6797,0.0,Q99ZW2,Q99ZW2,1701.934,K7(PhoX),K1(PhoX),2049.989,-60,HCD,32,"0, 0, 0",0,,307,467,397.68,371.13,371.13,T,T,13,1,12,1,0.118412…
False,KSEETITPWNFEEVVDK-VNTEITKAPLSASMIK,PhoX,Intra,MS Annika,991.480456,4,3962.899994,97006,59.8938,0,High,KSEETITPWNFEEVVDK,1,0,2050.997,0.0,VNTEITKAPLSASMIK,7,0,1702.939,0.0,20240925_Astral_Neo1_Mueller_MS_TechHub_IMP_THIDDIAXL001_Cas9_PhoX_stepHCD_50ng_FAIMS_003.raw,6728,0.0,Q99ZW2,Q99ZW2,2049.99,K1(PhoX),K7(PhoX),1701.931,-60,HCD,28,"25, 27, 32",0,,467,307,372.46,371.04,371.04,T,T,12,1,13,1,…
False,VNTEITKAPLSASMIK-KSEETITPWNFEEVVDK,PhoX,Intra,MS Annika,991.480828,4,3962.901482,96741,59.8916,0,High,VNTEITKAPLSASMIK,7,0,1702.941,0.0,KSEETITPWNFEEVVDK,1,0,2050.996,0.0,20240925_Astral_Neo1_Mueller_MS_TechHub_IMP_THIDDIAXL001_Cas9_PhoX_stepHCD_50ng_FAIMS_002.raw,6725,0.0,Q99ZW2,Q99ZW2,1701.934,K7(PhoX),K1(PhoX),2049.989,-48,HCD,28,"25, 27, 32",0,,307,467,384.26,370.98,370.98,T,T,13,1,12,1…
False,VNTEITKAPLSASMIK-KSEETITPWNFEEVVDK,PhoX,Intra,MS Annika,991.481921,4,3962.905855,99023,59.5791,0,High,VNTEITKAPLSASMIK,7,0,1702.941,0.0,KSEETITPWNFEEVVDK,1,0,2051.001,0.0,20240925_Astral_Neo1_Mueller_MS_TechHub_IMP_THIDDIAXL001_Cas9_PhoX_stepHCD_250ng_FAIMS_003.raw,6746,0.0,Q99ZW2,Q99ZW2,1701.934,K7(PhoX),K1(PhoX),2049.993,-60,HCD,28,"25, 27, 32",0,,307,467,370.98,372.36,370.98,T,T,13,1,12,…
False,VNTEITKAPLSASMIK-KSEETITPWNFEEVVDK,PhoX,Intra,MS Annika,991.481498,4,3962.904164,123136,60.66,0,High,VNTEITKAPLSASMIK,7,0,1702.941,0.0,KSEETITPWNFEEVVDK,1,0,2050.999,0.0,20240921_Astral_Neo1_Mueller_MS_TechHub_IMP_THIDDIAXL001_Cas9_PhoX_100ng_FAIMS_002.raw,6647,0.0,Q99ZW2,Q99ZW2,1701.934,K7(PhoX),K1(PhoX),2049.992,-60,HCD,32,"0, 0, 0",0,,307,467,370.98,395.01,370.98,T,T,13,1,12,1,2.58770979…
False,KTEVQTGGFSKESILPK-EDIQKAQVSGQGDSLHEHIANLAGSPAIKK,PhoX,Intra,MS Annika,867.442081,6,5199.616101,92091,44.0533,0,High,KTEVQTGGFSKESILPK,11,0,1849.007,0.0,EDIQKAQVSGQGDSLHEHIANLAGSPAIKK,5,0,3141.645,0.0,20240924_Astral_Neo1_Mueller_MS_TechHub_IMP_THIDDIAXL001_Cas9_PhoX_500ng_FAIMS_001.raw,6695,0.71,Q99ZW2,Q99ZW2,1847.999,K11(PhoX),K5(PhoX),3140.638,-48,HCD,32,"0, 0, 0",0,,1096,705,383.73,370.9…
False,KSEETITPWNFEEVVDK-VNTEITKAPLSASMIK,PhoX,Intra,MS Annika,991.480546,4,3962.900356,29874,62.3397,0,High,KSEETITPWNFEEVVDK,1,0,2050.997,0.0,VNTEITKAPLSASMIK,7,0,1702.939,0.0,20240922_Eclipse_NEO1_Mueller_MS_TechHub_IMP_THIDDIAXL001_Cas9_PhoX_250ng_FAIMS_002.raw,6797,0.0,Q99ZW2,Q99ZW2,2049.99,K1(PhoX),K7(PhoX),1701.932,-60,HCD,32,"0, 0, 0",0,,467,307,396.47,370.9,370.9,T,T,11,1,13,1,0.075912019…
False,KSEETITPWNFEEVVDK-VNTEITKAPLSASMIK,PhoX,Intra,MS Annika,991.480978,4,3962.902082,125238,60.1109,0,High,KSEETITPWNFEEVVDK,1,0,2050.997,0.0,VNTEITKAPLSASMIK,7,0,1702.941,0.0,20240924_Astral_Neo1_Mueller_MS_TechHub_IMP_THIDDIAXL001_Cas9_PhoX_50ng_FAIMS_002.raw,6671,0.0,Q99ZW2,Q99ZW2,2049.99,K1(PhoX),K7(PhoX),1701.933,-48,HCD,32,"0, 0, 0",0,,467,307,380.68,370.85,370.85,T,T,11,1,13,1,0.01476176…
False,VNTEITKAPLSASMIK-KSEETITPWNFEEVVDK,PhoX,Intra,MS Annika,991.480363,4,3962.899621,29862,62.3195,0,High,VNTEITKAPLSASMIK,7,0,1702.941,0.0,KSEETITPWNFEEVVDK,1,0,2050.994,0.0,20240922_Eclipse_NEO1_Mueller_MS_TechHub_IMP_THIDDIAXL001_Cas9_PhoX_250ng_FAIMS_002.raw,6797,0.0,Q99ZW2,Q99ZW2,1701.934,K7(PhoX),K1(PhoX),2049.987,-50,HCD,32,"0, 0, 0",0,,307,467,374.17,370.81,370.81,T,T,13,1,12,1,Not matc…
False,KSEETITPWNFEEVVDK-KGILQTVKVVDELVK,PhoX,Intra,MS Annika,983.001637,4,3928.984719,31236,68.778,0,High,KSEETITPWNFEEVVDK,1,0,2050.997,0.0,KGILQTVKVVDELVK,8,0,1669.023,0.0,20240922_Eclipse_NEO1_Mueller_MS_TechHub_IMP_THIDDIAXL001_Cas9_PhoX_100ng_FAIMS_003.raw,6791,0.0,Q99ZW2,Q99ZW2,2049.99,K1(PhoX),K8(PhoX),1668.016,-50,HCD,32,"0, 0, 0",0,,467,734,380.44,370.76,370.76,T,T,12,1,11,2,0.0524258094…
False,KYGGFDSPTVAYSVLVVAK-KTEVQTGGFSKESILPK,PhoX,Intra,MS Annika,1015.515326,4,4059.039473,122445,56.5629,0,High,KYGGFDSPTVAYSVLVVAK,1,0,2001.069,0.0,KTEVQTGGFSKESILPK,11,0,1849.006,0.0,20240924_Astral_Neo1_Mueller_MS_TechHub_IMP_THIDDIAXL001_Cas9_PhoX_250ng_FAIMS_003.raw,6692,0.0,Q99ZW2,Q99ZW2,2000.062,K1(PhoX),K11(PhoX),1847.998,-48,HCD,32,"0, 0, 0",0,,1129,1096,390.18,370.76,370.76,T,T,11,1,13…
False,KYGGFDSPTVAYSVLVVAK-KTEVQTGGFSKESILPK,PhoX,Intra,MS Annika,1015.515295,4,4059.039351,122657,56.1989,0,High,KYGGFDSPTVAYSVLVVAK,1,0,2001.069,0.0,KTEVQTGGFSKESILPK,11,0,1849.006,0.0,20240924_Astral_Neo1_Mueller_MS_TechHub_IMP_THIDDIAXL001_Cas9_PhoX_500ng_FAIMS_002.raw,6698,0.0,Q99ZW2,Q99ZW2,2000.062,K1(PhoX),K11(PhoX),1847.998,-48,HCD,32,"0, 0, 0",0,,1129,1096,446.18,370.75,370.75,T,T,13,1,13…
False,VLPKHSLLYEYFTVYNELTK-SEETITPWNFEEVVDKGASAQSFIER,PhoX,Intra,MS Annika,1127.943361,5,5635.687699,38647,74.9858,0,High,VLPKHSLLYEYFTVYNELTK,4,0,2457.306,0.0,SEETITPWNFEEVVDKGASAQSFIER,16,0,2969.417,0.0,20240922_Eclipse_NEO1_Mueller_MS_TechHub_IMP_THIDDIAXL001_Cas9_PhoX_500ng_FAIMS_002.raw,6806,0.0,Q99ZW2,Q99ZW2,2456.299,K4(PhoX),K16(PhoX),2968.41,-50,HCD,32,"0, 0, 0",0,,506,468,370.71,488.7,37…
False,KTEVQTGGFSKESILPK-KYGGFDSPTVAYSVLVVAK,PhoX,Intra,MS Annika,1015.515996,4,4059.042154,121043,56.747,0,High,KTEVQTGGFSKESILPK,11,0,1849.007,0.0,KYGGFDSPTVAYSVLVVAK,1,0,2001.071,0.0,20240924_Astral_Neo1_Mueller_MS_TechHub_IMP_THIDDIAXL001_Cas9_PhoX_100ng_FAIMS_002.raw,6680,0.0,Q99ZW2,Q99ZW2,1847.999,K11(PhoX),K1(PhoX),2000.064,-48,HCD,32,"0, 0, 0",0,,1096,1129,370.7,446.3,370.7,T,T,13,4,13,2,0…
False,KSEETITPWNFEEVVDK-VNTEITKAPLSASMIK,PhoX,Intra,MS Annika,991.480563,4,3962.900422,125371,60.1408,0,High,KSEETITPWNFEEVVDK,1,0,2050.997,0.0,VNTEITKAPLSASMIK,7,0,1702.939,0.0,20240924_Astral_Neo1_Mueller_MS_TechHub_IMP_THIDDIAXL001_Cas9_PhoX_50ng_FAIMS_001.raw,6668,0.0,Q99ZW2,Q99ZW2,2049.99,K1(PhoX),K7(PhoX),1701.932,-60,HCD,32,"0, 0, 0",0,,467,307,435.92,370.67,370.67,T,T,13,1,13,1,0.13350577…
False,KSEETITPWNFEEVVDK-VNTEITKAPLSASMIK,PhoX,Intra,MS Annika,991.480381,4,3962.899696,124125,60.1223,0,High,KSEETITPWNFEEVVDK,1,0,2050.997,0.0,VNTEITKAPLSASMIK,7,0,1702.938,0.0,20240924_Astral_Neo1_Mueller_MS_TechHub_IMP_THIDDIAXL001_Cas9_PhoX_50ng_FAIMS_003.raw,6674,0.0,Q99ZW2,Q99ZW2,2049.99,K1(PhoX),K7(PhoX),1701.931,-60,HCD,32,"0, 0, 0",0,,467,307,394.27,370.67,370.67,T,T,12,1,13,1,0.08907684…
False,FIKPILEKMDGTEELLVK-QQLPEKYKEIFFDQSK,PhoX,Intra,MS Annika,724.203443,6,4340.184274,135984,62.0483,0,High,FIKPILEKMDGTEELLVK,8,0,2103.177,0.0,QQLPEKYKEIFFDQSK,6,0,2028.043,0.0,20240924_Astral_Neo1_Mueller_MS_TechHub_IMP_THIDDIAXL001_Cas9_PhoX_250ng_FAIMS_003.raw,6692,0.0,Q99ZW2,Q99ZW2,2102.17,K8(PhoX),K6(PhoX),2027.035,-60,HCD,32,"0, 0, 0",0,,374,340,406.45,370.58,370.58,T,T,12,2,13,2,0.02022…
False,KSEETITPWNFEEVVDK-VNTEITKAPLSASMIK,PhoX,Intra,MS Annika,991.480882,4,3962.901698,96735,59.9026,0,High,KSEETITPWNFEEVVDK,1,0,2050.997,0.0,VNTEITKAPLSASMIK,7,0,1702.94,0.0,20240925_Astral_Neo1_Mueller_MS_TechHub_IMP_THIDDIAXL001_Cas9_PhoX_stepHCD_50ng_FAIMS_001.raw,6722,0.0,Q99ZW2,Q99ZW2,2049.99,K1(PhoX),K7(PhoX),1701.933,-60,HCD,28,"25, 27, 32",0,,467,307,375.4,370.54,370.54,T,T,13,1,13,1,0.…
False,KSEETITPWNFEEVVDK-VNTEITKAPLSASMIK,PhoX,Intra,MS Annika,991.480824,4,3962.901465,99447,59.3669,0,High,KSEETITPWNFEEVVDK,1,0,2050.997,0.0,VNTEITKAPLSASMIK,7,0,1702.94,0.0,20240925_Astral_Neo1_Mueller_MS_TechHub_IMP_THIDDIAXL001_Cas9_PhoX_stepHCD_500ng_FAIMS_001.raw,6749,0.0,Q99ZW2,Q99ZW2,2049.99,K1(PhoX),K7(PhoX),1701.933,-48,HCD,28,"25, 27, 32",0,,467,307,373.02,370.53,370.53,T,T,12,1,13,1,…
False,QQLPEKYKEIFFDQSK-FIKPILEKMDGTEELLVK,PhoX,Intra,MS Annika,868.843179,5,4340.186787,27848,64.8648,0,High,QQLPEKYKEIFFDQSK,6,0,2028.044,0.0,FIKPILEKMDGTEELLVK,8,0,2103.179,0.0,20240922_Eclipse_NEO1_Mueller_MS_TechHub_IMP_THIDDIAXL001_Cas9_PhoX_50ng_FAIMS_003.raw,6782,0.0,Q99ZW2,Q99ZW2,2027.036,K6(PhoX),K8(PhoX),2102.171,-60,HCD,32,"0, 0, 0",0,,340,374,370.47,478.71,370.47,T,T,10,2,13,2,0.29974…
False,VNTEITKAPLSASMIK-KSEETITPWNFEEVVDK,PhoX,Intra,MS Annika,991.481849,4,3962.905566,128909,59.9842,0,High,VNTEITKAPLSASMIK,7,0,1702.941,0.0,KSEETITPWNFEEVVDK,1,0,2051.0,0.0,20240924_Astral_Neo1_Mueller_MS_TechHub_IMP_THIDDIAXL001_Cas9_PhoX_100ng_FAIMS_002.raw,6680,0.0,Q99ZW2,Q99ZW2,1701.934,K7(PhoX),K1(PhoX),2049.993,-48,HCD,32,"0, 0, 0",0,,307,467,370.34,394.68,370.34,T,T,13,1,12,3,0.02309517…
False,VLPKHSLLYEYFTVYNELTK-KSEETITPWNFEEVVDK,PhoX,Intra,MS Annika,1180.071803,4,4717.265383,37595,73.0302,0,High,VLPKHSLLYEYFTVYNELTK,4,0,2457.306,0.0,KSEETITPWNFEEVVDK,1,0,2050.994,0.0,20240922_Eclipse_NEO1_Mueller_MS_TechHub_IMP_THIDDIAXL001_Cas9_PhoX_500ng_FAIMS_003.raw,6809,0.0,Q99ZW2,Q99ZW2,2456.299,K4(PhoX),K1(PhoX),2049.987,-50,HCD,32,"0, 0, 0",0,,506,467,504.26,370.22,370.22,T,T,14,3,11,1…
False,KSEETITPWNFEEVVDK-VNTEITKAPLSASMIK,PhoX,Intra,MS Annika,991.482254,4,3962.907185,27547,62.9891,0,High,KSEETITPWNFEEVVDK,1,0,2050.997,0.0,VNTEITKAPLSASMIK,7,0,1702.946,0.0,20240922_Eclipse_NEO1_Mueller_MS_TechHub_IMP_THIDDIAXL001_Cas9_PhoX_stepHCD_100ng_FAIMS_001.raw,6812,0.0,Q99ZW2,Q99ZW2,2049.99,K1(PhoX),K7(PhoX),1701.939,-60,HCD,28,"25, 27, 32",0,,467,307,370.18,379.96,370.18,T,T,13,1,13,…
False,KYPKLESEFVYGDYK-ATAKYFFYSNIMNFFK,PhoX,Intra,MS Annika,1017.472902,4,4066.869777,32172,71.2435,0,High,KYPKLESEFVYGDYK,4,0,1865.932,0.0,ATAKYFFYSNIMNFFK,4,0,1991.973,0.0,20240922_Eclipse_NEO1_Mueller_MS_TechHub_IMP_THIDDIAXL001_Cas9_PhoX_100ng_FAIMS_001.raw,6785,0.0,Q99ZW2,Q99ZW2,1864.925,K4(PhoX),K4(PhoX),1990.966,-60,HCD,32,"0, 0, 0",0,,999,1031,370.01,435.35,370.01,T,T,10,2,12,2,0.22064638…
False,YTSTKEVLDATLIHQSITGLYETR-KYGGFDSPTVAYSVLVVAK,PhoX,Intra,MS Annika,1238.120015,4,4949.458231,133632,65.2746,0,High,YTSTKEVLDATLIHQSITGLYETR,5,0,2739.42,0.0,KYGGFDSPTVAYSVLVVAK,1,0,2001.074,0.0,20240921_Astral_Neo1_Mueller_MS_TechHub_IMP_THIDDIAXL001_Cas9_PhoX_100ng_FAIMS_002.raw,6647,0.0,Q99ZW2,Q99ZW2,2738.413,K5(PhoX),K1(PhoX),2000.066,-48,HCD,32,"0, 0, 0",0,,1335,1129,369.99,535.67,369.99,…
False,KRPLIETNGETGEIVWDK-ATAKYFFYSNIMNFFK,PhoX,Intra,MS Annika,1072.264098,4,4286.034561,148317,67.9979,0,High,KRPLIETNGETGEIVWDK,1,0,2085.097,0.0,ATAKYFFYSNIMNFFK,4,0,1991.973,0.0,20240924_Astral_Neo1_Mueller_MS_TechHub_IMP_THIDDIAXL001_Cas9_PhoX_100ng_FAIMS_001.raw,6677,0.0,Q99ZW2,Q99ZW2,2084.09,K1(PhoX),K4(PhoX),1990.965,-48,HCD,32,"0, 0, 0",0,,1058,1031,369.94,447.12,369.94,T,T,13,1,13,2,0.03…
False,QQLPEKYKEIFFDQSK-FIKPILEKMDGTEELLVK,PhoX,Intra,MS Annika,868.843039,5,4340.186089,30831,64.5325,0,High,QQLPEKYKEIFFDQSK,6,0,2028.044,0.0,FIKPILEKMDGTEELLVK,8,0,2103.178,0.0,20240922_Eclipse_NEO1_Mueller_MS_TechHub_IMP_THIDDIAXL001_Cas9_PhoX_250ng_FAIMS_001.raw,6794,0.0,Q99ZW2,Q99ZW2,2027.036,K6(PhoX),K8(PhoX),2102.171,-50,HCD,32,"0, 0, 0",0,,340,374,369.89,522.97,369.89,T,T,10,2,15,2,0.3407…
False,VNTEITKAPLSASMIK-KSEETITPWNFEEVVDK,PhoX,Intra,MS Annika,991.480393,4,3962.899741,27644,63.063,0,High,VNTEITKAPLSASMIK,7,0,1702.941,0.0,KSEETITPWNFEEVVDK,1,0,2050.994,0.0,20240922_Eclipse_NEO1_Mueller_MS_TechHub_IMP_THIDDIAXL001_Cas9_PhoX_stepHCD_100ng_FAIMS_003.raw,6818,0.0,Q99ZW2,Q99ZW2,1701.934,K7(PhoX),K1(PhoX),2049.987,-60,HCD,28,"25, 27, 32",0,,307,467,387.66,369.8,369.8,T,T,13,1,12,1,…
False,KSEETITPWNFEEVVDK-VNTEITKAPLSASMIK,PhoX,Intra,MS Annika,991.479761,4,3962.897216,31396,62.1056,0,High,KSEETITPWNFEEVVDK,1,0,2050.997,0.0,VNTEITKAPLSASMIK,7,0,1702.936,0.0,20240922_Eclipse_NEO1_Mueller_MS_TechHub_IMP_THIDDIAXL001_Cas9_PhoX_500ng_FAIMS_001.raw,6803,0.0,Q99ZW2,Q99ZW2,2049.99,K1(PhoX),K7(PhoX),1701.929,-50,HCD,32,"0, 0, 0",0,,467,307,383.2,369.69,369.69,T,T,10,1,13,1,0.10628591…
False,EDIQKAQVSGQGDSLHEHIANLAGSPAIK-GILQTVKVVDELVK,PhoX,Intra,MS Annika,953.491431,5,4763.42805,26720,62.7178,0,High,EDIQKAQVSGQGDSLHEHIANLAGSPAIK,5,0,3013.534,0.0,GILQTVKVVDELVK,7,0,1540.93,0.0,20240922_Eclipse_NEO1_Mueller_MS_TechHub_IMP_THIDDIAXL001_Cas9_PhoX_50ng_FAIMS_002.raw,6779,0.0,Q99ZW2,Q99ZW2,3012.527,K5(PhoX),K7(PhoX),1539.922,-50,HCD,32,"0, 0, 0",0,,705,735,440.37,369.58,369.58,T,T,1…
False,KYGGFDSPTVAYSVLVVAK-KTEVQTGGFSKESILPK,PhoX,Intra,MS Annika,1015.515383,4,4059.039703,22764,59.7014,0,High,KYGGFDSPTVAYSVLVVAK,1,0,2001.069,0.0,KTEVQTGGFSKESILPK,11,0,1849.006,0.0,20240922_Eclipse_NEO1_Mueller_MS_TechHub_IMP_THIDDIAXL001_Cas9_PhoX_10ng_FAIMS_001.raw,6767,0.0,Q99ZW2,Q99ZW2,2000.062,K1(PhoX),K11(PhoX),1847.999,-50,HCD,32,"0, 0, 0",0,,1129,1096,440.98,369.5,369.5,T,T,12,1,10,4,…
False,KYGGFDSPTVAYSVLVVAK-KTEVQTGGFSKESILPK,PhoX,Intra,MS Annika,1015.515053,4,4059.038383,100101,57.0942,0,High,KYGGFDSPTVAYSVLVVAK,1,0,2001.069,0.0,KTEVQTGGFSKESILPK,11,0,1849.005,0.0,20240924_Astral_Neo1_Mueller_MS_TechHub_IMP_THIDDIAXL001_Cas9_PhoX_10ng_FAIMS_001.raw,6659,0.0,Q99ZW2,Q99ZW2,2000.062,K1(PhoX),K11(PhoX),1847.997,-48,HCD,32,"0, 0, 0",0,,1129,1096,404.33,369.33,369.33,T,T,12,1,13,…
False,KYGGFDSPTVAYSVLVVAK-TEVQTGGFSKESILPK,PhoX,Intra,MS Annika,983.491556,4,3930.944393,27838,62.3371,0,High,KYGGFDSPTVAYSVLVVAK,1,0,2001.069,0.0,TEVQTGGFSKESILPK,10,0,1720.911,0.0,20240922_Eclipse_NEO1_Mueller_MS_TechHub_IMP_THIDDIAXL001_Cas9_PhoX_100ng_FAIMS_003.raw,6791,0.0,Q99ZW2,Q99ZW2,2000.062,K1(PhoX),K10(PhoX),1719.903,-50,HCD,32,"0, 0, 0",0,,1129,1097,477.24,369.33,369.33,T,T,12,1,11,1,…
False,GNELALPSKYVNFLYLASHYEK-QLFVEQHKHYLDEIIEQISEFSK,PhoX,Intra,MS Annika,938.460267,6,5625.725221,156732,70.024,0,High,GNELALPSKYVNFLYLASHYEK,9,0,2556.313,0.0,QLFVEQHKHYLDEIIEQISEFSK,8,0,2860.447,0.0,20240924_Astral_Neo1_Mueller_MS_TechHub_IMP_THIDDIAXL001_Cas9_PhoX_500ng_FAIMS_002.raw,6698,0.0,Q99ZW2,Q99ZW2,2555.306,K9(PhoX),K8(PhoX),2859.44,-48,HCD,32,"0, 0, 0",0,,1222,1255,556.64,369.11,369.1…
False,KSEETITPWNFEEVVDK-KTEVQTGGFSKESILPK,PhoX,Intra,MS Annika,1027.996525,4,4108.964271,122020,55.9166,0,High,KSEETITPWNFEEVVDK,1,0,2050.997,0.0,KTEVQTGGFSKESILPK,11,0,1849.003,0.0,20240924_Astral_Neo1_Mueller_MS_TechHub_IMP_THIDDIAXL001_Cas9_PhoX_500ng_FAIMS_003.raw,6701,0.0,Q99ZW2,Q99ZW2,2049.99,K1(PhoX),K11(PhoX),1847.996,-48,HCD,32,"0, 0, 0",0,,467,1096,376.26,369.07,369.07,T,T,13,1,13,4,0.0…
False,KSEETITPWNFEEVVDK-KTEVQTGGFSKESILPK,PhoX,Intra,MS Annika,1027.996784,4,4108.965307,121620,56.2287,0,High,KSEETITPWNFEEVVDK,1,0,2050.997,0.0,KTEVQTGGFSKESILPK,11,0,1849.004,0.0,20240924_Astral_Neo1_Mueller_MS_TechHub_IMP_THIDDIAXL001_Cas9_PhoX_250ng_FAIMS_003.raw,6692,0.0,Q99ZW2,Q99ZW2,2049.99,K1(PhoX),K11(PhoX),1847.997,-48,HCD,32,"0, 0, 0",0,,467,1096,393.06,369.06,369.06,T,T,13,1,13,4,0.0…
False,QQLPEKYKEIFFDQSK-FIKPILEKMDGTEELLVK,PhoX,Intra,MS Annika,868.843526,5,4340.188525,27878,64.8697,0,High,QQLPEKYKEIFFDQSK,6,0,2028.044,0.0,FIKPILEKMDGTEELLVK,8,0,2103.18,0.0,20240922_Eclipse_NEO1_Mueller_MS_TechHub_IMP_THIDDIAXL001_Cas9_PhoX_50ng_FAIMS_001.raw,6776,0.0,Q99ZW2,Q99ZW2,2027.036,K6(PhoX),K8(PhoX),2102.173,-60,HCD,32,"0, 0, 0",0,,340,374,368.82,492.83,368.82,T,T,10,2,15,2,0.002421…
False,KTEVQTGGFSKESILPK-SEETITPWNFEEVVDKGASAQSFIER,PhoX,Intra,MS Annika,1006.28425,5,5027.392147,31609,65.426,0,High,KTEVQTGGFSKESILPK,11,0,1849.007,0.0,SEETITPWNFEEVVDKGASAQSFIER,16,0,2969.421,0.0,20240922_Eclipse_NEO1_Mueller_MS_TechHub_IMP_THIDDIAXL001_Cas9_PhoX_250ng_FAIMS_002.raw,6797,0.0,Q99ZW2,Q99ZW2,1847.999,K11(PhoX),K16(PhoX),2968.414,-50,HCD,32,"0, 0, 0",0,,1096,468,368.78,571.95,368.7…
False,KSEETITPWNFEEVVDKGASAQSFIER-VLPKHSLLYEYFTVYNELTK,PhoX,Intra,MS Annika,961.469685,6,5763.781729,33460,73.4295,0,High,KSEETITPWNFEEVVDKGASAQSFIER,17,0,3097.511,0.0,VLPKHSLLYEYFTVYNELTK,4,0,2457.306,0.0,20240922_Eclipse_NEO1_Mueller_MS_TechHub_IMP_THIDDIAXL001_Cas9_PhoX_100ng_FAIMS_002.raw,6788,0.0,Q99ZW2,Q99ZW2,3096.504,K17(PhoX),K4(PhoX),2456.299,-50,HCD,32,"0, 0, 0",0,,467,506,736.46,368.75…
False,QQLPEKYKEIFFDQSK-FIKPILEKMDGTEELLVK,PhoX,Intra,MS Annika,868.843378,5,4340.187785,25281,64.9835,0,High,QQLPEKYKEIFFDQSK,6,0,2028.044,0.0,FIKPILEKMDGTEELLVK,8,0,2103.18,0.0,20240922_Eclipse_NEO1_Mueller_MS_TechHub_IMP_THIDDIAXL001_Cas9_PhoX_10ng_FAIMS_003.raw,6773,0.0,Q99ZW2,Q99ZW2,2027.036,K6(PhoX),K8(PhoX),2102.172,-50,HCD,32,"0, 0, 0",0,,340,374,368.73,528.74,368.73,T,T,10,2,15,2,0.277711…
False,KSEETITPWNFEEVVDK-VNTEITKAPLSASMIK,PhoX,Intra,MS Annika,991.480195,4,3962.898952,26672,62.5848,0,High,KSEETITPWNFEEVVDK,1,0,2050.997,0.0,VNTEITKAPLSASMIK,7,0,1702.938,0.0,20240922_Eclipse_NEO1_Mueller_MS_TechHub_IMP_THIDDIAXL001_Cas9_PhoX_50ng_FAIMS_003.raw,6782,0.0,Q99ZW2,Q99ZW2,2049.99,K1(PhoX),K7(PhoX),1701.93,-50,HCD,32,"0, 0, 0",0,,467,307,402.99,368.7,368.7,T,T,13,1,13,1,2.57041450413…
False,VNTEITKAPLSASMIK-YDEHHQDLTLLKALVR,PhoX,Intra,MS Annika,966.49167,4,3862.944852,31113,61.6202,0,High,VNTEITKAPLSASMIK,7,0,1702.941,0.0,YDEHHQDLTLLKALVR,12,0,1951.04,0.0,20240922_Eclipse_NEO1_Mueller_MS_TechHub_IMP_THIDDIAXL001_Cas9_PhoX_500ng_FAIMS_001.raw,6803,0.0,Q99ZW2,Q99ZW2,1701.934,K7(PhoX),K12(PhoX),1950.032,-50,HCD,32,"0, 0, 0",0,,307,324,368.57,381.17,368.57,T,T,12,1,13,4,0.05381190…
False,VNTEITKAPLSASMIK-VLPKHSLLYEYFTVYNELTK,PhoX,Intra,MS Annika,1093.058401,4,4369.211775,111364,67.1204,0,High,VNTEITKAPLSASMIK,7,0,1702.941,0.0,VLPKHSLLYEYFTVYNELTK,4,0,2457.306,0.0,20240925_Astral_Neo1_Mueller_MS_TechHub_IMP_THIDDIAXL001_Cas9_PhoX_stepHCD_100ng_FAIMS_003.raw,6737,0.0,Q99ZW2,Q99ZW2,1701.934,K7(PhoX),K4(PhoX),2456.299,-48,HCD,28,"25, 27, 32",0,,307,506,368.54,380.53,368.54,T,T,…
False,KYPKLESEFVYGDYK-ATAKYFFYSNIMNFFK,PhoX,Intra,MS Annika,1017.472977,4,4066.870079,34555,70.9197,0,High,KYPKLESEFVYGDYK,4,0,1865.932,0.0,ATAKYFFYSNIMNFFK,4,0,1991.974,0.0,20240922_Eclipse_NEO1_Mueller_MS_TechHub_IMP_THIDDIAXL001_Cas9_PhoX_250ng_FAIMS_003.raw,6800,0.0,Q99ZW2,Q99ZW2,1864.925,K4(PhoX),K4(PhoX),1990.966,-60,HCD,32,"0, 0, 0",0,,999,1031,368.53,421.57,368.53,T,T,10,2,11,2,5.30882659…
False,EDIQKAQVSGQGDSLHEHIANLAGSPAIK-KTEVQTGGFSKESILPK,PhoX,Intra,MS Annika,846.089241,6,5071.499066,91431,47.0872,0,High,EDIQKAQVSGQGDSLHEHIANLAGSPAIK,5,0,3013.534,0.0,KTEVQTGGFSKESILPK,11,0,1849.001,0.0,20240921_Astral_Neo1_Mueller_MS_TechHub_IMP_THIDDIAXL001_Cas9_PhoX_100ng_FAIMS_001.raw,6644,0.0,Q99ZW2,Q99ZW2,3012.527,K5(PhoX),K11(PhoX),1847.993,-48,HCD,32,"0, 0, 0",0,,705,1096,381.59,368.51,3…
False,KSEETITPWNFEEVVDK-VNTEITKAPLSASMIK,PhoX,Intra,MS Annika,991.481611,4,3962.904616,27619,63.0141,0,High,KSEETITPWNFEEVVDK,1,0,2050.997,0.0,VNTEITKAPLSASMIK,7,0,1702.943,0.0,20240922_Eclipse_NEO1_Mueller_MS_TechHub_IMP_THIDDIAXL001_Cas9_PhoX_stepHCD_100ng_FAIMS_003.raw,6818,0.0,Q99ZW2,Q99ZW2,2049.99,K1(PhoX),K7(PhoX),1701.936,-60,HCD,28,"25, 27, 32",0,,467,307,368.42,380.98,368.42,T,T,11,1,13,…
False,KSEETITPWNFEEVVDK-VNTEITKAPLSASMIK,PhoX,Intra,MS Annika,991.482201,4,3962.906975,27651,62.9694,0,High,KSEETITPWNFEEVVDK,1,0,2050.997,0.0,VNTEITKAPLSASMIK,7,0,1702.946,0.0,20240922_Eclipse_NEO1_Mueller_MS_TechHub_IMP_THIDDIAXL001_Cas9_PhoX_stepHCD_100ng_FAIMS_002.raw,6815,0.0,Q99ZW2,Q99ZW2,2049.99,K1(PhoX),K7(PhoX),1701.938,-60,HCD,28,"25, 27, 32",0,,467,307,368.38,381.12,368.38,T,T,11,1,13,…
False,FIKPILEKMDGTEELLVK-QQLPEKYKEIFFDQSK,PhoX,Intra,MS Annika,868.842869,5,4340.185239,28999,64.7219,0,High,FIKPILEKMDGTEELLVK,8,0,2103.177,0.0,QQLPEKYKEIFFDQSK,6,0,2028.044,0.0,20240922_Eclipse_NEO1_Mueller_MS_TechHub_IMP_THIDDIAXL001_Cas9_PhoX_100ng_FAIMS_002.raw,6788,0.0,Q99ZW2,Q99ZW2,2102.17,K8(PhoX),K6(PhoX),2027.036,-60,HCD,32,"0, 0, 0",0,,374,340,525.3,368.35,368.35,T,T,15,2,10,2,0.088476…
False,KYGGFDSPTVAYSVLVVAK-KTEVQTGGFSKESILPK,PhoX,Intra,MS Annika,1015.514077,4,4059.034479,90988,56.7177,0,High,KYGGFDSPTVAYSVLVVAK,1,0,2001.069,0.0,KTEVQTGGFSKESILPK,11,0,1849.001,0.0,20240925_Astral_Neo1_Mueller_MS_TechHub_IMP_THIDDIAXL001_Cas9_PhoX_stepHCD_50ng_FAIMS_001.raw,6722,0.0,Q99ZW2,Q99ZW2,2000.062,K1(PhoX),K11(PhoX),1847.993,-48,HCD,28,"25, 27, 32",0,,1129,1096,446.1,368.33,368.33,T,T…
False,QQLPEKYKEIFFDQSK-FIKPILEKMDGTEELLVK,PhoX,Intra,MS Annika,868.843601,5,4340.1889,28991,64.7114,0,High,QQLPEKYKEIFFDQSK,6,0,2028.044,0.0,FIKPILEKMDGTEELLVK,8,0,2103.181,0.0,20240922_Eclipse_NEO1_Mueller_MS_TechHub_IMP_THIDDIAXL001_Cas9_PhoX_100ng_FAIMS_002.raw,6788,0.0,Q99ZW2,Q99ZW2,2027.036,K6(PhoX),K8(PhoX),2102.173,-50,HCD,32,"0, 0, 0",0,,340,374,368.2,523.5,368.2,T,T,10,2,15,2,0.181791686…
False,QQLPEKYKEIFFDQSK-FIKPILEKMDGTEELLVK,PhoX,Intra,MS Annika,868.843014,5,4340.185962,31307,64.8228,0,High,QQLPEKYKEIFFDQSK,6,0,2028.044,0.0,FIKPILEKMDGTEELLVK,8,0,2103.178,0.0,20240922_Eclipse_NEO1_Mueller_MS_TechHub_IMP_THIDDIAXL001_Cas9_PhoX_250ng_FAIMS_003.raw,6800,0.0,Q99ZW2,Q99ZW2,2027.036,K6(PhoX),K8(PhoX),2102.17,-60,HCD,32,"0, 0, 0",0,,340,374,368.09,514.86,368.09,T,T,9,2,14,2,0.298361…
False,QQLPEKYKEIFFDQSK-FIKPILEKMDGTEELLVK,PhoX,Intra,MS Annika,868.843762,5,4340.189705,31121,64.4982,0,High,QQLPEKYKEIFFDQSK,6,0,2028.044,0.0,FIKPILEKMDGTEELLVK,8,0,2103.181,0.0,20240922_Eclipse_NEO1_Mueller_MS_TechHub_IMP_THIDDIAXL001_Cas9_PhoX_250ng_FAIMS_003.raw,6800,0.0,Q99ZW2,Q99ZW2,2027.036,K6(PhoX),K8(PhoX),2102.174,-60,HCD,32,"0, 0, 0",0,,340,374,368.09,481.93,368.09,T,T,10,2,14,2,0.0262…
False,ELGSQILKEHPVENTQLQNEK-ELGSQILKEHPVENTQLQNEK,PhoX,Intra,MS Annika,1016.300908,5,5077.475435,92706,45.1381,0,High,ELGSQILKEHPVENTQLQNEK,8,0,2434.257,0.0,ELGSQILKEHPVENTQLQNEK,8,0,2434.254,0.0,20240924_Astral_Neo1_Mueller_MS_TechHub_IMP_THIDDIAXL001_Cas9_PhoX_100ng_FAIMS_003.raw,6683,0.0,Q99ZW2,Q99ZW2,2433.25,K8(PhoX),K8(PhoX),2433.246,-60,HCD,32,"0, 0, 0",0,,789,789,367.99,367.99,367.99,T,T,1…
False,KSEETITPWNFEEVVDK-VNTEITKAPLSASMIK,PhoX,Intra,MS Annika,991.48162,4,3962.904649,26655,62.583,0,High,KSEETITPWNFEEVVDK,1,0,2050.997,0.0,VNTEITKAPLSASMIK,7,0,1702.943,0.0,20240922_Eclipse_NEO1_Mueller_MS_TechHub_IMP_THIDDIAXL001_Cas9_PhoX_50ng_FAIMS_002.raw,6779,0.0,Q99ZW2,Q99ZW2,2049.99,K1(PhoX),K7(PhoX),1701.936,-50,HCD,32,"0, 0, 0",0,,467,307,367.91,417.18,367.91,T,T,12,1,14,1,0.0257771613…
False,SNFDLAEDAKLQLSK-NGYAGYIDGGASQEEFYKFIKPILEK,PhoX,Intra,MS Annika,965.865532,5,4825.298554,31380,70.2588,0,High,SNFDLAEDAKLQLSK,10,0,1678.865,0.0,NGYAGYIDGGASQEEFYKFIKPILEK,18,0,2937.469,0.0,20240922_Eclipse_NEO1_Mueller_MS_TechHub_IMP_THIDDIAXL001_Cas9_PhoX_stepHCD_100ng_FAIMS_002.raw,6815,0.0,Q99ZW2,Q99ZW2,1677.857,K10(PhoX),K18(PhoX),2936.462,-50,HCD,28,"25, 27, 32",0,,253,356,367.85,445.6…
False,VLPKHSLLYEYFTVYNELTK-KSEETITPWNFEEVVDKGASAQSFIER,PhoX,Intra,MS Annika,1153.562365,5,5763.782717,112886,70.6792,0,High,VLPKHSLLYEYFTVYNELTK,4,0,2457.306,0.0,KSEETITPWNFEEVVDKGASAQSFIER,17,0,3097.512,0.0,20240921_Astral_Neo1_Mueller_MS_TechHub_IMP_THIDDIAXL001_Cas9_PhoX_10ng_FAIMS_002.raw,6629,0.0,Q99ZW2,Q99ZW2,2456.299,K4(PhoX),K17(PhoX),3096.505,-48,HCD,32,"0, 0, 0",0,,506,467,367.8,674.86,…
False,KYGGFDSPTVAYSVLVVAK-KTEVQTGGFSKESILPK,PhoX,Intra,MS Annika,1015.515323,4,4059.039462,93099,56.4065,0,High,KYGGFDSPTVAYSVLVVAK,1,0,2001.069,0.0,KTEVQTGGFSKESILPK,11,0,1849.006,0.0,20240925_Astral_Neo1_Mueller_MS_TechHub_IMP_THIDDIAXL001_Cas9_PhoX_stepHCD_250ng_FAIMS_001.raw,6740,0.0,Q99ZW2,Q99ZW2,2000.062,K1(PhoX),K11(PhoX),1847.998,-48,HCD,28,"25, 27, 32",0,,1129,1096,432.01,367.77,367.77,T…
False,KVLSMPQVNIVK-KVLSMPQVNIVK,PhoX,Intra,MS Annika,730.901838,4,2920.585523,119333,56.0326,0,High,KVLSMPQVNIVK,1,0,1355.808,0.0,KVLSMPQVNIVK,1,0,1355.813,0.0,20240924_Astral_Neo1_Mueller_MS_TechHub_IMP_THIDDIAXL001_Cas9_PhoX_100ng_FAIMS_001.raw,6677,0.0,Q99ZW2,Q99ZW2,1354.801,K1(PhoX),K1(PhoX),1354.806,-48,HCD,32,"0, 0, 0",0,,1084,1084,367.73,367.72,367.72,T,T,13,3,13,3,0.05788419166665193,2902…
False,FIKPILEKMDGTEELLVK-QQLPEKYKEIFFDQSK,PhoX,Intra,MS Annika,868.842017,5,4340.180978,136676,62.3097,0,High,FIKPILEKMDGTEELLVK,8,0,2103.177,0.0,QQLPEKYKEIFFDQSK,6,0,2028.039,0.0,20240924_Astral_Neo1_Mueller_MS_TechHub_IMP_THIDDIAXL001_Cas9_PhoX_250ng_FAIMS_001.raw,6686,0.0,Q99ZW2,Q99ZW2,2102.17,K8(PhoX),K6(PhoX),2027.032,-60,HCD,32,"0, 0, 0",0,,374,340,487.67,367.7,367.7,T,T,15,2,12,2,1.9735767…
False,EDIQKAQVSGQGDSLHEHIANLAGSPAIK-GILQTVKVVDELVK,PhoX,Intra,MS Annika,953.491584,5,4763.428814,26793,62.7683,0,High,EDIQKAQVSGQGDSLHEHIANLAGSPAIK,5,0,3013.534,0.0,GILQTVKVVDELVK,7,0,1540.931,0.0,20240922_Eclipse_NEO1_Mueller_MS_TechHub_IMP_THIDDIAXL001_Cas9_PhoX_50ng_FAIMS_001.raw,6776,0.0,Q99ZW2,Q99ZW2,3012.527,K5(PhoX),K7(PhoX),1539.923,-50,HCD,32,"0, 0, 0",0,,705,735,445.87,367.64,367.64,T,T…
False,VLPKHSLLYEYFTVYNELTK-SEETITPWNFEEVVDKGASAQSFIER,PhoX,Intra,MS Annika,1127.943927,5,5635.690529,156720,71.7404,0,High,VLPKHSLLYEYFTVYNELTK,4,0,2457.306,0.0,SEETITPWNFEEVVDKGASAQSFIER,16,0,2969.42,0.0,20240924_Astral_Neo1_Mueller_MS_TechHub_IMP_THIDDIAXL001_Cas9_PhoX_100ng_FAIMS_003.raw,6683,0.0,Q99ZW2,Q99ZW2,2456.299,K4(PhoX),K16(PhoX),2968.412,-48,HCD,32,"0, 0, 0",0,,506,468,367.63,513.63,3…
False,EDIQKAQVSGQGDSLHEHIANLAGSPAIK-KTEVQTGGFSKESILPK,PhoX,Intra,MS Annika,1015.105263,5,5071.49721,95536,46.316,0,High,EDIQKAQVSGQGDSLHEHIANLAGSPAIK,5,0,3013.534,0.0,KTEVQTGGFSKESILPK,11,0,1848.999,0.0,20240924_Astral_Neo1_Mueller_MS_TechHub_IMP_THIDDIAXL001_Cas9_PhoX_100ng_FAIMS_002.raw,6680,0.0,Q99ZW2,Q99ZW2,3012.527,K5(PhoX),K11(PhoX),1847.992,-48,HCD,32,"0, 0, 0",0,,705,1096,380.6,367.62,367…
False,GILQTVKVVDELVK-KSEETITPWNFEEVVDK,PhoX,Intra,MS Annika,1267.63632,3,3800.894408,153469,70.2893,0,High,GILQTVKVVDELVK,7,0,1540.931,0.0,KSEETITPWNFEEVVDK,1,0,2050.999,0.0,20240924_Astral_Neo1_Mueller_MS_TechHub_IMP_THIDDIAXL001_Cas9_PhoX_100ng_FAIMS_002.raw,6680,0.0,Q99ZW2,Q99ZW2,1539.924,K7(PhoX),K1(PhoX),2049.992,-48,HCD,32,"0, 0, 0",0,,735,467,367.56,470.98,367.56,T,T,12,2,13,1,0.0162827166…
False,KTEVQTGGFSKESILPK-LPKYSLFELENGR,PhoX,Intra,MS Annika,725.565798,5,3623.799882,26960,57.5356,0,High,KTEVQTGGFSKESILPK,11,0,1849.007,0.0,LPKYSLFELENGR,3,0,1565.829,0.0,20240922_Eclipse_NEO1_Mueller_MS_TechHub_IMP_THIDDIAXL001_Cas9_PhoX_250ng_FAIMS_001.raw,6794,0.0,Q99ZW2,Q99ZW2,1847.999,K11(PhoX),K3(PhoX),1564.821,-50,HCD,32,"0, 0, 0",0,,1096,1197,372.92,367.52,367.52,T,T,12,4,8,1,0.002363870…
False,TEVQTGGFSKESILPK-EDIQKAQVSGQGDSLHEHIANLAGSPAIK,PhoX,Intra,MS Annika,989.487029,5,4943.406039,96383,48.0927,0,High,TEVQTGGFSKESILPK,10,0,1720.912,0.0,EDIQKAQVSGQGDSLHEHIANLAGSPAIK,5,0,3013.53,0.0,20240924_Astral_Neo1_Mueller_MS_TechHub_IMP_THIDDIAXL001_Cas9_PhoX_50ng_FAIMS_002.raw,6671,0.0,Q99ZW2,Q99ZW2,1719.904,K10(PhoX),K5(PhoX),3012.523,-48,HCD,32,"0, 0, 0",0,,1097,705,382.28,367.48,367.4…
False,GILQTVKVVDELVK-EDIQKAQVSGQGDSLHEHIANLAGSPAIK,PhoX,Intra,MS Annika,953.491869,5,4763.43024,27620,62.906,0,High,GILQTVKVVDELVK,7,0,1540.931,0.0,EDIQKAQVSGQGDSLHEHIANLAGSPAIK,5,0,3013.535,0.0,20240922_Eclipse_NEO1_Mueller_MS_TechHub_IMP_THIDDIAXL001_Cas9_PhoX_stepHCD_100ng_FAIMS_002.raw,6815,0.0,Q99ZW2,Q99ZW2,1539.924,K7(PhoX),K5(PhoX),3012.528,-50,HCD,28,"25, 27, 32",0,,735,705,367.42,382.24,…
False,KSEETITPWNFEEVVDK-VLPKHSLLYEYFTVYNELTK,PhoX,Intra,MS Annika,944.259758,5,4717.269682,32746,73.3411,0,High,KSEETITPWNFEEVVDK,1,0,2050.997,0.0,VLPKHSLLYEYFTVYNELTK,4,0,2457.308,0.0,20240922_Eclipse_NEO1_Mueller_MS_TechHub_IMP_THIDDIAXL001_Cas9_PhoX_stepHCD_100ng_FAIMS_001.raw,6812,0.0,Q99ZW2,Q99ZW2,2049.99,K1(PhoX),K4(PhoX),2456.301,-50,HCD,28,"25, 27, 32",0,,467,506,367.37,415.88,367.37,T,T,…
False,KTEVQTGGFSKESILPK-KYGGFDSPTVAYSVLVVAK,PhoX,Intra,MS Annika,1015.516813,4,4059.045424,26034,59.9029,0,High,KTEVQTGGFSKESILPK,11,0,1849.007,0.0,KYGGFDSPTVAYSVLVVAK,1,0,2001.074,0.0,20240922_Eclipse_NEO1_Mueller_MS_TechHub_IMP_THIDDIAXL001_Cas9_PhoX_stepHCD_100ng_FAIMS_003.raw,6818,0.0,Q99ZW2,Q99ZW2,1847.999,K11(PhoX),K1(PhoX),2000.067,-50,HCD,28,"25, 27, 32",0,,1096,1129,367.34,498.0,367.34,T…
False,VLPKHSLLYEYFTVYNELTK-SEETITPWNFEEVVDKGASAQSFIER,PhoX,Intra,MS Annika,1127.943444,5,5635.688113,149910,71.8066,0,High,VLPKHSLLYEYFTVYNELTK,4,0,2457.306,0.0,SEETITPWNFEEVVDKGASAQSFIER,16,0,2969.417,0.0,20240924_Astral_Neo1_Mueller_MS_TechHub_IMP_THIDDIAXL001_Cas9_PhoX_50ng_FAIMS_003.raw,6674,0.0,Q99ZW2,Q99ZW2,2456.299,K4(PhoX),K16(PhoX),2968.41,-48,HCD,32,"0, 0, 0",0,,506,468,367.27,470.17,36…
False,KTEVQTGGFSKESILPK-KSEETITPWNFEEVVDK,PhoX,Intra,MS Annika,1028.000005,4,4108.978191,91694,56.3246,0,High,KTEVQTGGFSKESILPK,11,0,1849.007,0.0,KSEETITPWNFEEVVDK,1,0,2051.007,0.0,20240925_Astral_Neo1_Mueller_MS_TechHub_IMP_THIDDIAXL001_Cas9_PhoX_stepHCD_100ng_FAIMS_001.raw,6731,0.0,Q99ZW2,Q99ZW2,1847.999,K11(PhoX),K1(PhoX),2050.0,-48,HCD,28,"25, 27, 32",0,,1096,467,367.09,391.71,367.09,T,T,13,4…
False,VLPKHSLLYEYFTVYNELTK-SEETITPWNFEEVVDKGASAQSFIER,PhoX,Intra,MS Annika,1127.943644,5,5635.689112,32762,75.0966,0,High,VLPKHSLLYEYFTVYNELTK,4,0,2457.306,0.0,SEETITPWNFEEVVDKGASAQSFIER,16,0,2969.418,0.0,20240922_Eclipse_NEO1_Mueller_MS_TechHub_IMP_THIDDIAXL001_Cas9_PhoX_50ng_FAIMS_002.raw,6779,0.0,Q99ZW2,Q99ZW2,2456.299,K4(PhoX),K16(PhoX),2968.411,-50,HCD,32,"0, 0, 0",0,,506,468,367.07,486.05,3…
False,EDIQKAQVSGQGDSLHEHIANLAGSPAIK-GILQTVKVVDELVK,PhoX,Intra,MS Annika,953.490667,5,4763.42423,26748,62.6766,0,High,EDIQKAQVSGQGDSLHEHIANLAGSPAIK,5,0,3013.534,0.0,GILQTVKVVDELVK,7,0,1540.926,0.0,20240922_Eclipse_NEO1_Mueller_MS_TechHub_IMP_THIDDIAXL001_Cas9_PhoX_50ng_FAIMS_001.raw,6776,0.0,Q99ZW2,Q99ZW2,3012.527,K5(PhoX),K7(PhoX),1539.919,-50,HCD,32,"0, 0, 0",0,,705,735,402.15,367.04,367.04,T,T,…
False,TEVQTGGFSKESILPK-KSEETITPWNFEEVVDK,PhoX,Intra,MS Annika,995.975391,4,3980.879733,27374,61.9989,0,High,TEVQTGGFSKESILPK,10,0,1720.912,0.0,KSEETITPWNFEEVVDK,1,0,2051.004,0.0,20240922_Eclipse_NEO1_Mueller_MS_TechHub_IMP_THIDDIAXL001_Cas9_PhoX_100ng_FAIMS_001.raw,6785,0.0,Q99ZW2,Q99ZW2,1719.904,K10(PhoX),K1(PhoX),2049.996,-50,HCD,32,"0, 0, 0",0,,1097,467,366.95,393.7,366.95,T,T,12,1,11,3,0.0004…
False,SSFEKNPIDFLEAK-SSFEKNPIDFLEAK,PhoX,Intra,MS Annika,865.406781,4,3458.605295,137093,66.8231,0,High,SSFEKNPIDFLEAK,5,0,1624.822,0.0,SSFEKNPIDFLEAK,5,0,1624.819,0.0,20240921_Astral_Neo1_Mueller_MS_TechHub_IMP_THIDDIAXL001_Cas9_PhoX_100ng_FAIMS_002.raw,6647,0.96,Q99ZW2,Q99ZW2,1623.814,K5(PhoX),K5(PhoX),1623.812,-60,HCD,32,"0, 0, 0",0,,1171,1171,366.85,366.85,366.85,T,T,11,1,11,4,0.0634232666666…
False,FIKPILEKMDGTEELLVK-QQLPEKYKEIFFDQSK,PhoX,Intra,MS Annika,868.842783,5,4340.18481,31151,64.5467,0,High,FIKPILEKMDGTEELLVK,8,0,2103.177,0.0,QQLPEKYKEIFFDQSK,6,0,2028.043,0.0,20240922_Eclipse_NEO1_Mueller_MS_TechHub_IMP_THIDDIAXL001_Cas9_PhoX_250ng_FAIMS_003.raw,6800,0.0,Q99ZW2,Q99ZW2,2102.17,K8(PhoX),K6(PhoX),2027.036,-60,HCD,32,"0, 0, 0",0,,374,340,527.22,366.84,366.84,T,T,15,2,10,2,0.022261…
False,KSEETITPWNFEEVVDKGASAQSFIER-VLPKHSLLYEYFTVYNELTK,PhoX,Intra,MS Annika,1153.562087,5,5763.781331,101167,70.0455,0,High,KSEETITPWNFEEVVDKGASAQSFIER,17,0,3097.511,0.0,VLPKHSLLYEYFTVYNELTK,4,0,2457.306,0.0,20240925_Astral_Neo1_Mueller_MS_TechHub_IMP_THIDDIAXL001_Cas9_PhoX_stepHCD_10ng_FAIMS_001.raw,6713,0.0,Q99ZW2,Q99ZW2,3096.504,K17(PhoX),K4(PhoX),2456.298,-48,HCD,28,"25, 27, 32",0,,467,506,50…
False,VNTEITKAPLSASMIK-VNTEITKAPLSASMIK,PhoX,Intra,MS Annika,904.466197,4,3614.842959,95084,53.7809,0,High,VNTEITKAPLSASMIK,7,0,1702.941,0.0,VNTEITKAPLSASMIK,7,0,1702.938,0.0,20240921_Astral_Neo1_Mueller_MS_TechHub_IMP_THIDDIAXL001_Cas9_PhoX_50ng_FAIMS_003.raw,6641,0.0,Q99ZW2,Q99ZW2,1701.934,K7(PhoX),K7(PhoX),1701.93,-60,HCD,32,"0, 0, 0",0,,307,307,366.69,366.69,366.69,T,T,13,1,13,1,0.02050279999…
False,KSEETITPWNFEEVVDK-NFMQLIHDDSLTFKEDIQK,PhoX,Intra,MS Annika,917.227204,5,4582.106913,31495,70.6317,0,High,KSEETITPWNFEEVVDK,1,0,2050.997,0.0,NFMQLIHDDSLTFKEDIQK,14,0,2322.146,0.0,20240922_Eclipse_NEO1_Mueller_MS_TechHub_IMP_THIDDIAXL001_Cas9_PhoX_stepHCD_100ng_FAIMS_003.raw,6818,0.0,Q99ZW2,Q99ZW2,2049.99,K1(PhoX),K14(PhoX),2321.138,-50,HCD,28,"25, 27, 32",0,,467,691,366.68,389.95,366.68,T,T,…
False,LPKYSLFELENGR-KTEVQTGGFSKESILPK,PhoX,Intra,MS Annika,725.566507,5,3623.80343,27247,57.5506,0,High,LPKYSLFELENGR,3,0,1565.832,0.0,KTEVQTGGFSKESILPK,11,0,1849.007,0.0,20240922_Eclipse_NEO1_Mueller_MS_TechHub_IMP_THIDDIAXL001_Cas9_PhoX_250ng_FAIMS_003.raw,6800,0.0,Q99ZW2,Q99ZW2,1564.825,K3(PhoX),K11(PhoX),1847.999,-50,HCD,32,"0, 0, 0",0,,1197,1096,366.61,382.34,366.61,T,T,8,1,12,4,0.0506015201…
False,KYGGFDSPTVAYSVLVVAK-TEVQTGGFSKESILPK,PhoX,Intra,MS Annika,983.491467,4,3930.94404,27517,62.8077,0,High,KYGGFDSPTVAYSVLVVAK,1,0,2001.069,0.0,TEVQTGGFSKESILPK,10,0,1720.91,0.0,20240922_Eclipse_NEO1_Mueller_MS_TechHub_IMP_THIDDIAXL001_Cas9_PhoX_stepHCD_100ng_FAIMS_003.raw,6818,0.0,Q99ZW2,Q99ZW2,2000.062,K1(PhoX),K10(PhoX),1719.903,-50,HCD,28,"25, 27, 32",0,,1129,1097,392.67,366.43,366.43,T,T,1…
False,ATAKYFFYSNIMNFFK-KYPKLESEFVYGDYK,PhoX,Intra,MS Annika,1017.473036,4,4066.870315,150729,68.1352,0,High,ATAKYFFYSNIMNFFK,4,0,1991.972,0.0,KYPKLESEFVYGDYK,4,0,1865.933,0.0,20240924_Astral_Neo1_Mueller_MS_TechHub_IMP_THIDDIAXL001_Cas9_PhoX_250ng_FAIMS_002.raw,6689,0.0,Q99ZW2,Q99ZW2,1990.965,K4(PhoX),K4(PhoX),1864.926,-60,HCD,32,"0, 0, 0",0,,1031,999,366.43,382.93,366.43,T,T,12,2,11,2,Not matche…
False,KSEETITPWNFEEVVDK-NFMQLIHDDSLTFKEDIQK,PhoX,Intra,MS Annika,917.227123,5,4582.106509,31425,70.5933,0,High,KSEETITPWNFEEVVDK,1,0,2050.997,0.0,NFMQLIHDDSLTFKEDIQK,14,0,2322.145,0.0,20240922_Eclipse_NEO1_Mueller_MS_TechHub_IMP_THIDDIAXL001_Cas9_PhoX_stepHCD_100ng_FAIMS_001.raw,6812,0.0,Q99ZW2,Q99ZW2,2049.99,K1(PhoX),K14(PhoX),2321.138,-50,HCD,28,"25, 27, 32",0,,467,691,366.38,380.35,366.38,T,T,…
False,LPKYSLFELENGR-KTEVQTGGFSKESILPK,PhoX,Intra,MS Annika,725.567206,5,3623.806927,25383,57.71,0,High,LPKYSLFELENGR,3,0,1565.832,0.0,KTEVQTGGFSKESILPK,11,0,1849.01,0.0,20240922_Eclipse_NEO1_Mueller_MS_TechHub_IMP_THIDDIAXL001_Cas9_PhoX_100ng_FAIMS_003.raw,6791,0.0,Q99ZW2,Q99ZW2,1564.825,K3(PhoX),K11(PhoX),1848.003,-50,HCD,32,"0, 0, 0",0,,1197,1096,366.37,410.07,366.37,T,T,8,1,12,4,0.005807432666…
False,VNTEITKAPLSASMIK-KSEETITPWNFEEVVDK,PhoX,Intra,MS Annika,991.480712,4,3962.901019,24208,62.7204,0,High,VNTEITKAPLSASMIK,7,0,1702.941,0.0,KSEETITPWNFEEVVDK,1,0,2050.996,0.0,20240922_Eclipse_NEO1_Mueller_MS_TechHub_IMP_THIDDIAXL001_Cas9_PhoX_10ng_FAIMS_002.raw,6770,0.0,Q99ZW2,Q99ZW2,1701.934,K7(PhoX),K1(PhoX),2049.988,-50,HCD,32,"0, 0, 0",0,,307,467,385.03,366.35,366.35,T,T,13,1,12,1,0.1459123…
False,VNTEITKAPLSASMIK-KSEETITPWNFEEVVDK,PhoX,Intra,MS Annika,991.479578,4,3962.896482,31409,62.1276,0,High,VNTEITKAPLSASMIK,7,0,1702.941,0.0,KSEETITPWNFEEVVDK,1,0,2050.991,0.0,20240922_Eclipse_NEO1_Mueller_MS_TechHub_IMP_THIDDIAXL001_Cas9_PhoX_500ng_FAIMS_001.raw,6803,0.0,Q99ZW2,Q99ZW2,1701.934,K7(PhoX),K1(PhoX),2049.984,-60,HCD,32,"0, 0, 0",0,,307,467,405.28,366.29,366.29,T,T,14,1,12,1,0.050567…
False,QLFVEQHKHYLDEIIEQISEFSK-GNELALPSKYVNFLYLASHYEK,PhoX,Intra,MS Annika,938.462625,6,5625.739367,153459,70.2852,0,High,QLFVEQHKHYLDEIIEQISEFSK,8,0,2860.452,0.0,GNELALPSKYVNFLYLASHYEK,9,0,2556.323,0.0,20240924_Astral_Neo1_Mueller_MS_TechHub_IMP_THIDDIAXL001_Cas9_PhoX_100ng_FAIMS_002.raw,6680,0.0,Q99ZW2,Q99ZW2,2859.444,K8(PhoX),K9(PhoX),2555.316,-48,HCD,32,"0, 0, 0",0,,1255,1222,366.28,518.15,366…
False,FIKPILEKMDGTEELLVK-QQLPEKYKEIFFDQSK,PhoX,Intra,MS Annika,868.84285,5,4340.185142,135838,61.99,0,High,FIKPILEKMDGTEELLVK,8,0,2103.177,0.0,QQLPEKYKEIFFDQSK,6,0,2028.044,0.0,20240924_Astral_Neo1_Mueller_MS_TechHub_IMP_THIDDIAXL001_Cas9_PhoX_250ng_FAIMS_003.raw,6692,0.0,Q99ZW2,Q99ZW2,2102.17,K8(PhoX),K6(PhoX),2027.036,-48,HCD,32,"0, 0, 0",0,,374,340,431.7,366.28,366.28,T,T,15,2,11,2,2.762922675…
False,QQLPEKYKEIFFDQSK-FIKPILEKMDGTEELLVK,PhoX,Intra,MS Annika,868.842707,5,4340.184429,130830,62.4452,0,High,QQLPEKYKEIFFDQSK,6,0,2028.04,0.0,FIKPILEKMDGTEELLVK,8,0,2103.18,0.0,20240924_Astral_Neo1_Mueller_MS_TechHub_IMP_THIDDIAXL001_Cas9_PhoX_50ng_FAIMS_001.raw,6668,0.0,Q99ZW2,Q99ZW2,2027.032,K6(PhoX),K8(PhoX),2102.173,-60,HCD,32,"0, 0, 0",0,,340,374,366.28,442.55,366.28,T,T,11,2,14,2,2.7582986…
False,QQLPEKYKEIFFDQSK-FIKPILEKMDGTEELLVK,PhoX,Intra,MS Annika,868.843075,5,4340.186271,136643,61.7838,0,High,QQLPEKYKEIFFDQSK,6,0,2028.044,0.0,FIKPILEKMDGTEELLVK,8,0,2103.178,0.0,20240924_Astral_Neo1_Mueller_MS_TechHub_IMP_THIDDIAXL001_Cas9_PhoX_500ng_FAIMS_003.raw,6701,0.0,Q99ZW2,Q99ZW2,2027.036,K6(PhoX),K8(PhoX),2102.171,-48,HCD,32,"0, 0, 0",0,,340,374,366.28,442.62,366.28,T,T,11,2,14,2,2.3040…
False,FIKPILEKMDGTEELLVK-QQLPEKYKEIFFDQSK,PhoX,Intra,MS Annika,868.842645,5,4340.18412,112212,62.5144,0,High,FIKPILEKMDGTEELLVK,8,0,2103.177,0.0,QQLPEKYKEIFFDQSK,6,0,2028.043,0.0,20240924_Astral_Neo1_Mueller_MS_TechHub_IMP_THIDDIAXL001_Cas9_PhoX_10ng_FAIMS_003.raw,6665,0.0,Q99ZW2,Q99ZW2,2102.17,K8(PhoX),K6(PhoX),2027.035,-60,HCD,32,"0, 0, 0",0,,374,340,425.54,366.18,366.18,T,T,13,2,12,2,2.1191457…
False,KTEVQTGGFSKESILPK-LPKYSLFELENGR,PhoX,Intra,MS Annika,725.566331,5,3623.80255,28813,57.4306,0,High,KTEVQTGGFSKESILPK,11,0,1849.007,0.0,LPKYSLFELENGR,3,0,1565.831,0.0,20240922_Eclipse_NEO1_Mueller_MS_TechHub_IMP_THIDDIAXL001_Cas9_PhoX_500ng_FAIMS_002.raw,6806,0.0,Q99ZW2,Q99ZW2,1847.999,K11(PhoX),K3(PhoX),1564.824,-50,HCD,32,"0, 0, 0",0,,1096,1197,393.8,366.17,366.17,T,T,12,4,8,1,0.05224224626…
False,FIKPILEKMDGTEELLVK-QQLPEKYKEIFFDQSK,PhoX,Intra,MS Annika,868.842327,5,4340.182531,135862,61.9841,0,High,FIKPILEKMDGTEELLVK,8,0,2103.177,0.0,QQLPEKYKEIFFDQSK,6,0,2028.041,0.0,20240924_Astral_Neo1_Mueller_MS_TechHub_IMP_THIDDIAXL001_Cas9_PhoX_250ng_FAIMS_001.raw,6686,0.0,Q99ZW2,Q99ZW2,2102.17,K8(PhoX),K6(PhoX),2027.034,-60,HCD,32,"0, 0, 0",0,,374,340,484.14,366.15,366.15,T,T,16,2,11,2,2.29917…
False,VLPKHSLLYEYFTVYNELTK-KSEETITPWNFEEVVDKGASAQSFIER,PhoX,Intra,MS Annika,1153.562376,5,5763.782776,128192,70.2833,0,High,VLPKHSLLYEYFTVYNELTK,4,0,2457.306,0.0,KSEETITPWNFEEVVDKGASAQSFIER,17,0,3097.512,0.0,20240924_Astral_Neo1_Mueller_MS_TechHub_IMP_THIDDIAXL001_Cas9_PhoX_10ng_FAIMS_002.raw,6662,0.0,Q99ZW2,Q99ZW2,2456.299,K4(PhoX),K17(PhoX),3096.505,-48,HCD,32,"0, 0, 0",0,,506,467,366.12,642.18…
False,SEETITPWNFEEVVDKGASAQSFIER-VLPKHSLLYEYFTVYNELTK,PhoX,Intra,MS Annika,1127.943168,5,5635.686733,38727,75.1787,0,High,SEETITPWNFEEVVDKGASAQSFIER,16,0,2969.416,0.0,VLPKHSLLYEYFTVYNELTK,4,0,2457.306,0.0,20240922_Eclipse_NEO1_Mueller_MS_TechHub_IMP_THIDDIAXL001_Cas9_PhoX_500ng_FAIMS_003.raw,6809,0.0,Q99ZW2,Q99ZW2,2968.409,K16(PhoX),K4(PhoX),2456.299,-50,HCD,32,"0, 0, 0",0,,468,506,554.77,366.09,…
False,EQAENIIHLFTLTNLGAPAAFKYFDTTIDR-KYGGFDSPTVAYSVLVVAK,PhoX,Intra,MS Annika,1124.762423,5,5619.783009,162641,72.4634,0,High,EQAENIIHLFTLTNLGAPAAFKYFDTTIDR,22,0,3409.743,0.0,KYGGFDSPTVAYSVLVVAK,1,0,2001.076,0.0,20240924_Astral_Neo1_Mueller_MS_TechHub_IMP_THIDDIAXL001_Cas9_PhoX_500ng_FAIMS_003.raw,6701,0.0,Q99ZW2,Q99ZW2,3408.735,K22(PhoX),K1(PhoX),2000.069,-48,HCD,32,"0, 0, 0",0,,1303,1129,366.09…
False,QQLPEKYKEIFFDQSK-FIKPILEKMDGTEELLVK,PhoX,Intra,MS Annika,868.843144,5,4340.186615,136862,61.8532,0,High,QQLPEKYKEIFFDQSK,6,0,2028.044,0.0,FIKPILEKMDGTEELLVK,8,0,2103.178,0.0,20240924_Astral_Neo1_Mueller_MS_TechHub_IMP_THIDDIAXL001_Cas9_PhoX_500ng_FAIMS_001.raw,6695,0.0,Q99ZW2,Q99ZW2,2027.036,K6(PhoX),K8(PhoX),2102.171,-48,HCD,32,"0, 0, 0",0,,340,374,366.08,446.59,366.08,T,T,11,2,15,2,1.1000…
False,FIKPILEKMDGTEELLVK-QQLPEKYKEIFFDQSK,PhoX,Intra,MS Annika,872.041259,5,4356.17719,120609,55.8163,0,High,FIKPILEKMDGTEELLVK,8,0,2119.172,7551.3087,QQLPEKYKEIFFDQSK,6,0,2028.041,0.0,20240924_Astral_Neo1_Mueller_MS_TechHub_IMP_THIDDIAXL001_Cas9_PhoX_250ng_FAIMS_003.raw,6692,0.0,Q99ZW2,Q99ZW2,2118.165,K8(PhoX);M9(Oxidation),K6(PhoX),2027.034,-60,HCD,32,"0, 0, 0",0,,374,340,413.34,366.07,366.07,T…
False,VLPKHSLLYEYFTVYNELTK-KSEETITPWNFEEVVDKGASAQSFIER,PhoX,Intra,MS Annika,1153.562956,5,5763.785674,33035,73.8214,0,High,VLPKHSLLYEYFTVYNELTK,4,0,2457.306,0.0,KSEETITPWNFEEVVDKGASAQSFIER,17,0,3097.515,0.0,20240922_Eclipse_NEO1_Mueller_MS_TechHub_IMP_THIDDIAXL001_Cas9_PhoX_stepHCD_100ng_FAIMS_003.raw,6818,0.0,Q99ZW2,Q99ZW2,2456.299,K4(PhoX),K17(PhoX),3096.507,-50,HCD,28,"25, 27, 32",0,,506,467,3…
False,FIKPILEKMDGTEELLVK-QQLPEKYKEIFFDQSK,PhoX,Intra,MS Annika,868.842785,5,4340.184818,32816,64.3038,0,High,FIKPILEKMDGTEELLVK,8,0,2103.177,0.0,QQLPEKYKEIFFDQSK,6,0,2028.043,0.0,20240922_Eclipse_NEO1_Mueller_MS_TechHub_IMP_THIDDIAXL001_Cas9_PhoX_500ng_FAIMS_002.raw,6806,0.0,Q99ZW2,Q99ZW2,2102.17,K8(PhoX),K6(PhoX),2027.036,-60,HCD,32,"0, 0, 0",0,,374,340,470.17,366.03,366.03,T,T,13,2,10,2,0.16342…
False,QQLPEKYKEIFFDQSK-FIKPILEKMDGTEELLVK,PhoX,Intra,MS Annika,868.843038,5,4340.186083,32657,64.2555,0,High,QQLPEKYKEIFFDQSK,6,0,2028.044,0.0,FIKPILEKMDGTEELLVK,8,0,2103.178,0.0,20240922_Eclipse_NEO1_Mueller_MS_TechHub_IMP_THIDDIAXL001_Cas9_PhoX_500ng_FAIMS_001.raw,6803,0.0,Q99ZW2,Q99ZW2,2027.036,K6(PhoX),K8(PhoX),2102.171,-50,HCD,32,"0, 0, 0",0,,340,374,365.99,472.01,365.99,T,T,12,2,13,2,0.1501…
False,FIKPILEKMDGTEELLVK-QQLPEKYKEIFFDQSK,PhoX,Intra,MS Annika,868.8416,5,4340.178892,134393,62.2463,0,High,FIKPILEKMDGTEELLVK,8,0,2103.177,0.0,QQLPEKYKEIFFDQSK,6,0,2028.037,0.0,20240924_Astral_Neo1_Mueller_MS_TechHub_IMP_THIDDIAXL001_Cas9_PhoX_100ng_FAIMS_003.raw,6683,0.0,Q99ZW2,Q99ZW2,2102.17,K8(PhoX),K6(PhoX),2027.03,-60,HCD,32,"0, 0, 0",0,,374,340,491.94,365.98,365.98,T,T,17,2,11,2,0.17299724…
False,QQLPEKYKEIFFDQSK-FIKPILEKMDGTEELLVK,PhoX,Intra,MS Annika,868.843163,5,4340.186711,102120,62.0021,0,High,QQLPEKYKEIFFDQSK,6,0,2028.044,0.0,FIKPILEKMDGTEELLVK,8,0,2103.179,0.0,20240925_Astral_Neo1_Mueller_MS_TechHub_IMP_THIDDIAXL001_Cas9_PhoX_stepHCD_100ng_FAIMS_003.raw,6737,0.0,Q99ZW2,Q99ZW2,2027.036,K6(PhoX),K8(PhoX),2102.171,-48,HCD,28,"25, 27, 32",0,,340,374,365.92,462.25,365.92,T,T,11,2,…
False,LPKYSLFELENGR-KTEVQTGGFSKESILPK,PhoX,Intra,MS Annika,725.567474,5,3623.808265,25232,57.6299,0,High,LPKYSLFELENGR,3,0,1565.832,0.0,KTEVQTGGFSKESILPK,11,0,1849.012,0.0,20240922_Eclipse_NEO1_Mueller_MS_TechHub_IMP_THIDDIAXL001_Cas9_PhoX_100ng_FAIMS_002.raw,6788,0.0,Q99ZW2,Q99ZW2,1564.825,K3(PhoX),K11(PhoX),1848.004,-50,HCD,32,"0, 0, 0",0,,1197,1096,365.87,414.92,365.87,T,T,8,1,12,4,0.021709482…
False,GILQTVKVVDELVK-EDIQKAQVSGQGDSLHEHIANLAGSPAIK,PhoX,Intra,MS Annika,953.492229,5,4763.432039,108207,60.4495,0,High,GILQTVKVVDELVK,7,0,1540.931,0.0,EDIQKAQVSGQGDSLHEHIANLAGSPAIK,5,0,3013.537,0.0,20240924_Astral_Neo1_Mueller_MS_TechHub_IMP_THIDDIAXL001_Cas9_PhoX_10ng_FAIMS_002.raw,6662,0.0,Q99ZW2,Q99ZW2,1539.924,K7(PhoX),K5(PhoX),3012.529,-48,HCD,32,"0, 0, 0",0,,735,705,365.8,424.17,365.8,T,T,1…
False,KTEVQTGGFSKESILPK-SSFEKNPIDFLEAK,PhoX,Intra,MS Annika,921.453335,4,3682.791512,26118,60.0646,0,High,KTEVQTGGFSKESILPK,11,0,1849.007,0.0,SSFEKNPIDFLEAK,5,0,1624.82,0.0,20240922_Eclipse_NEO1_Mueller_MS_TechHub_IMP_THIDDIAXL001_Cas9_PhoX_stepHCD_100ng_FAIMS_003.raw,6818,0.0,Q99ZW2,Q99ZW2,1847.999,K11(PhoX),K5(PhoX),1623.813,-50,HCD,28,"25, 27, 32",0,,1096,1171,399.43,365.8,365.8,T,T,13,4,11,4,…
False,LPKYSLFELENGR-KTEVQTGGFSKESILPK,PhoX,Intra,MS Annika,725.567107,5,3623.806431,25286,57.7262,0,High,LPKYSLFELENGR,3,0,1565.832,0.0,KTEVQTGGFSKESILPK,11,0,1849.01,0.0,20240922_Eclipse_NEO1_Mueller_MS_TechHub_IMP_THIDDIAXL001_Cas9_PhoX_100ng_FAIMS_002.raw,6788,0.0,Q99ZW2,Q99ZW2,1564.825,K3(PhoX),K11(PhoX),1848.002,-50,HCD,32,"0, 0, 0",0,,1197,1096,365.8,409.39,365.8,T,T,8,1,12,4,0.074590517200…
False,GILQTVKVVDELVK-EDIQKAQVSGQGDSLHEHIANLAGSPAIK,PhoX,Intra,MS Annika,953.491747,5,4763.429631,97408,60.1186,0,High,GILQTVKVVDELVK,7,0,1540.931,0.0,EDIQKAQVSGQGDSLHEHIANLAGSPAIK,5,0,3013.534,0.0,20240925_Astral_Neo1_Mueller_MS_TechHub_IMP_THIDDIAXL001_Cas9_PhoX_stepHCD_50ng_FAIMS_003.raw,6728,0.0,Q99ZW2,Q99ZW2,1539.924,K7(PhoX),K5(PhoX),3012.527,-48,HCD,28,"25, 27, 32",0,,735,705,365.79,399.73,…
False,FIKPILEKMDGTEELLVK-QQLPEKYKEIFFDQSK,PhoX,Intra,MS Annika,868.842774,5,4340.184763,112384,62.6237,0,High,FIKPILEKMDGTEELLVK,8,0,2103.177,0.0,QQLPEKYKEIFFDQSK,6,0,2028.043,0.0,20240924_Astral_Neo1_Mueller_MS_TechHub_IMP_THIDDIAXL001_Cas9_PhoX_10ng_FAIMS_001.raw,6659,0.0,Q99ZW2,Q99ZW2,2102.17,K8(PhoX),K6(PhoX),2027.036,-60,HCD,32,"0, 0, 0",0,,374,340,408.64,365.79,365.79,T,T,14,2,11,2,0.019963…
False,QQLPEKYKEIFFDQSK-FIKPILEKMDGTEELLVK,PhoX,Intra,MS Annika,724.203672,6,4340.185653,28875,64.8266,0,High,QQLPEKYKEIFFDQSK,6,0,2028.044,0.0,FIKPILEKMDGTEELLVK,8,0,2103.177,0.0,20240922_Eclipse_NEO1_Mueller_MS_TechHub_IMP_THIDDIAXL001_Cas9_PhoX_100ng_FAIMS_001.raw,6785,0.0,Q99ZW2,Q99ZW2,2027.036,K6(PhoX),K8(PhoX),2102.17,-60,HCD,32,"0, 0, 0",0,,340,374,365.79,474.08,365.79,T,T,11,2,14,2,0.09661…
False,KTEVQTGGFSKESILPK-LPKYSLFELENGR,PhoX,Intra,MS Annika,725.566339,5,3623.802588,25116,57.7386,0,High,KTEVQTGGFSKESILPK,11,0,1849.007,0.0,LPKYSLFELENGR,3,0,1565.831,0.0,20240922_Eclipse_NEO1_Mueller_MS_TechHub_IMP_THIDDIAXL001_Cas9_PhoX_100ng_FAIMS_001.raw,6785,0.0,Q99ZW2,Q99ZW2,1847.999,K11(PhoX),K3(PhoX),1564.824,-50,HCD,32,"0, 0, 0",0,,1096,1197,373.32,365.74,365.74,T,T,12,4,8,1,0.098126152…
False,KYPKLESEFVYGDYK-ATAKYFFYSNIMNFFK,PhoX,Intra,MS Annika,1017.472128,4,4066.866683,124222,68.4669,0,High,KYPKLESEFVYGDYK,4,0,1865.932,0.0,ATAKYFFYSNIMNFFK,4,0,1991.97,0.0,20240924_Astral_Neo1_Mueller_MS_TechHub_IMP_THIDDIAXL001_Cas9_PhoX_10ng_FAIMS_001.raw,6659,0.0,Q99ZW2,Q99ZW2,1864.925,K4(PhoX),K4(PhoX),1990.963,-48,HCD,32,"0, 0, 0",0,,999,1031,374.24,365.74,365.74,T,T,10,2,12,2,9.3678149999…
False,KTEVQTGGFSKESILPK-LPKYSLFELENGR,PhoX,Intra,MS Annika,725.56647,5,3623.803246,27218,57.5638,0,High,KTEVQTGGFSKESILPK,11,0,1849.007,0.0,LPKYSLFELENGR,3,0,1565.832,0.0,20240922_Eclipse_NEO1_Mueller_MS_TechHub_IMP_THIDDIAXL001_Cas9_PhoX_250ng_FAIMS_002.raw,6797,0.0,Q99ZW2,Q99ZW2,1847.999,K11(PhoX),K3(PhoX),1564.825,-50,HCD,32,"0, 0, 0",0,,1096,1197,371.38,365.73,365.73,T,T,12,4,8,1,0.0526763916…
False,KSEETITPWNFEEVVDK-NFMQLIHDDSLTFKEDIQK,PhoX,Intra,MS Annika,917.22702,5,4582.105994,31765,70.0307,0,High,KSEETITPWNFEEVVDK,1,0,2050.997,0.0,NFMQLIHDDSLTFKEDIQK,14,0,2322.145,0.0,20240922_Eclipse_NEO1_Mueller_MS_TechHub_IMP_THIDDIAXL001_Cas9_PhoX_100ng_FAIMS_002.raw,6788,0.0,Q99ZW2,Q99ZW2,2049.99,K1(PhoX),K14(PhoX),2321.137,-50,HCD,32,"0, 0, 0",0,,467,691,365.72,518.05,365.72,T,T,11,1,14,1,0.…
False,TEVQTGGFSKESILPK-KYGGFDSPTVAYSVLVVAK,PhoX,Intra,MS Annika,983.491871,4,3930.945655,27418,62.7262,0,High,TEVQTGGFSKESILPK,10,0,1720.912,0.0,KYGGFDSPTVAYSVLVVAK,1,0,2001.07,0.0,20240922_Eclipse_NEO1_Mueller_MS_TechHub_IMP_THIDDIAXL001_Cas9_PhoX_stepHCD_100ng_FAIMS_001.raw,6812,0.0,Q99ZW2,Q99ZW2,1719.904,K10(PhoX),K1(PhoX),2000.062,-50,HCD,28,"25, 27, 32",0,,1097,1129,365.71,453.49,365.71,T,T,…
False,KSEETITPWNFEEVVDK-TEVQTGGFSKESILPK,PhoX,Intra,MS Annika,995.973841,4,3980.873535,26414,62.0669,0,High,KSEETITPWNFEEVVDK,1,0,2050.997,0.0,TEVQTGGFSKESILPK,10,0,1720.912,0.0,20240922_Eclipse_NEO1_Mueller_MS_TechHub_IMP_THIDDIAXL001_Cas9_PhoX_50ng_FAIMS_003.raw,6782,0.0,Q99ZW2,Q99ZW2,2049.99,K1(PhoX),K10(PhoX),1719.905,-50,HCD,32,"0, 0, 0",0,,467,1097,365.62,366.64,365.62,T,T,11,1,11,1,0.02837…
False,LPKYSLFELENGR-KTEVQTGGFSKESILPK,PhoX,Intra,MS Annika,725.566587,5,3623.803827,24245,57.8602,0,High,LPKYSLFELENGR,3,0,1565.832,0.0,KTEVQTGGFSKESILPK,11,0,1849.007,0.0,20240922_Eclipse_NEO1_Mueller_MS_TechHub_IMP_THIDDIAXL001_Cas9_PhoX_50ng_FAIMS_003.raw,6782,0.0,Q99ZW2,Q99ZW2,1564.825,K3(PhoX),K11(PhoX),1848.0,-50,HCD,32,"0, 0, 0",0,,1197,1096,365.6,380.02,365.6,T,T,8,1,12,4,0.02854062413334…
False,KSEETITPWNFEEVVDK-VNTEITKAPLSASMIK,PhoX,Intra,MS Annika,991.481521,4,3962.904255,122631,60.5129,0,High,KSEETITPWNFEEVVDK,1,0,2050.997,0.0,VNTEITKAPLSASMIK,7,0,1702.943,0.0,20240921_Astral_Neo1_Mueller_MS_TechHub_IMP_THIDDIAXL001_Cas9_PhoX_100ng_FAIMS_001.raw,6644,0.0,Q99ZW2,Q99ZW2,2049.99,K1(PhoX),K7(PhoX),1701.936,-60,HCD,32,"0, 0, 0",0,,467,307,365.6,410.07,365.6,T,T,13,1,14,1,0.026515733…
False,QQLPEKYKEIFFDQSK-FIKPILEKMDGTEELLVK,PhoX,Intra,MS Annika,868.844125,5,4340.191517,31259,64.7882,0,High,QQLPEKYKEIFFDQSK,6,0,2028.044,0.0,FIKPILEKMDGTEELLVK,8,0,2103.183,0.0,20240922_Eclipse_NEO1_Mueller_MS_TechHub_IMP_THIDDIAXL001_Cas9_PhoX_250ng_FAIMS_002.raw,6797,0.0,Q99ZW2,Q99ZW2,2027.036,K6(PhoX),K8(PhoX),2102.176,-50,HCD,32,"0, 0, 0",0,,340,374,365.59,500.82,365.59,T,T,10,2,14,2,0.0941…
False,QQLPEKYKEIFFDQSK-FIKPILEKMDGTEELLVK,PhoX,Intra,MS Annika,868.843844,5,4340.190113,28976,64.6818,0,High,QQLPEKYKEIFFDQSK,6,0,2028.044,0.0,FIKPILEKMDGTEELLVK,8,0,2103.182,0.0,20240922_Eclipse_NEO1_Mueller_MS_TechHub_IMP_THIDDIAXL001_Cas9_PhoX_100ng_FAIMS_002.raw,6788,0.0,Q99ZW2,Q99ZW2,2027.036,K6(PhoX),K8(PhoX),2102.175,-50,HCD,32,"0, 0, 0",0,,340,374,365.54,470.37,365.54,T,T,10,2,15,2,0.2113…
False,QQLPEKYKEIFFDQSK-FIKPILEKMDGTEELLVK,PhoX,Intra,MS Annika,868.843442,5,4340.188102,130683,62.3828,0,High,QQLPEKYKEIFFDQSK,6,0,2028.044,0.0,FIKPILEKMDGTEELLVK,8,0,2103.18,0.0,20240924_Astral_Neo1_Mueller_MS_TechHub_IMP_THIDDIAXL001_Cas9_PhoX_50ng_FAIMS_001.raw,6668,0.0,Q99ZW2,Q99ZW2,2027.036,K6(PhoX),K8(PhoX),2102.173,-48,HCD,32,"0, 0, 0",0,,340,374,365.52,461.92,365.52,T,T,11,2,15,2,0.115452…
False,FIKPILEKMDGTEELLVK-QQLPEKYKEIFFDQSK,PhoX,Intra,MS Annika,868.841941,5,4340.180599,102316,62.107,0,High,FIKPILEKMDGTEELLVK,8,0,2103.177,0.0,QQLPEKYKEIFFDQSK,6,0,2028.039,0.0,20240925_Astral_Neo1_Mueller_MS_TechHub_IMP_THIDDIAXL001_Cas9_PhoX_stepHCD_100ng_FAIMS_003.raw,6737,0.0,Q99ZW2,Q99ZW2,2102.17,K8(PhoX),K6(PhoX),2027.032,-60,HCD,28,"25, 27, 32",0,,374,340,463.51,365.38,365.38,T,T,14,2,11…
False,SSFEKNPIDFLEAK-KTEVQTGGFSKESILPK,PhoX,Intra,MS Annika,921.453763,4,3682.793221,22759,59.7478,0,High,SSFEKNPIDFLEAK,5,0,1624.822,0.0,KTEVQTGGFSKESILPK,11,0,1849.007,0.0,20240922_Eclipse_NEO1_Mueller_MS_TechHub_IMP_THIDDIAXL001_Cas9_PhoX_10ng_FAIMS_003.raw,6773,0.0,Q99ZW2,Q99ZW2,1623.814,K5(PhoX),K11(PhoX),1848.0,-50,HCD,32,"0, 0, 0",0,,1171,1096,365.37,450.83,365.37,T,T,11,1,13,4,0.099491511…
False,KSEETITPWNFEEVVDK-KGILQTVKVVDELVK,PhoX,Intra,MS Annika,983.001977,4,3928.986078,30871,69.2259,0,High,KSEETITPWNFEEVVDK,1,0,2050.997,0.0,KGILQTVKVVDELVK,8,0,1669.025,0.0,20240922_Eclipse_NEO1_Mueller_MS_TechHub_IMP_THIDDIAXL001_Cas9_PhoX_stepHCD_100ng_FAIMS_002.raw,6815,0.0,Q99ZW2,Q99ZW2,2049.99,K1(PhoX),K8(PhoX),1668.017,-50,HCD,28,"25, 27, 32",0,,467,734,378.11,365.31,365.31,T,T,12,1,11,2,…
False,VLPKHSLLYEYFTVYNELTK-KSEETITPWNFEEVVDKGASAQSFIER,PhoX,Intra,MS Annika,961.469198,6,5763.778804,153221,70.1613,0,High,VLPKHSLLYEYFTVYNELTK,4,0,2457.306,0.0,KSEETITPWNFEEVVDKGASAQSFIER,17,0,3097.508,0.0,20240924_Astral_Neo1_Mueller_MS_TechHub_IMP_THIDDIAXL001_Cas9_PhoX_100ng_FAIMS_001.raw,6677,0.0,Q99ZW2,Q99ZW2,2456.299,K4(PhoX),K17(PhoX),3096.501,-48,HCD,32,"0, 0, 0",0,,506,467,428.0,365.29,…
False,EDIQKAQVSGQGDSLHEHIANLAGSPAIK-KTEVQTGGFSKESILPK,PhoX,Intra,MS Annika,1015.106291,5,5071.502351,23938,49.2487,0,High,EDIQKAQVSGQGDSLHEHIANLAGSPAIK,5,0,3013.534,0.0,KTEVQTGGFSKESILPK,11,0,1849.004,0.0,20240922_Eclipse_NEO1_Mueller_MS_TechHub_IMP_THIDDIAXL001_Cas9_PhoX_500ng_FAIMS_002.raw,6806,0.0,Q99ZW2,Q99ZW2,3012.527,K5(PhoX),K11(PhoX),1847.997,-50,HCD,32,"0, 0, 0",0,,705,1096,427.28,365.27…
False,QQLPEKYKEIFFDQSK-FIKPILEKMDGTEELLVK,PhoX,Intra,MS Annika,868.843256,5,4340.187173,130592,62.387,0,High,QQLPEKYKEIFFDQSK,6,0,2028.044,0.0,FIKPILEKMDGTEELLVK,8,0,2103.179,0.0,20240924_Astral_Neo1_Mueller_MS_TechHub_IMP_THIDDIAXL001_Cas9_PhoX_50ng_FAIMS_002.raw,6671,0.0,Q99ZW2,Q99ZW2,2027.036,K6(PhoX),K8(PhoX),2102.172,-48,HCD,32,"0, 0, 0",0,,340,374,365.23,431.62,365.23,T,T,11,2,15,2,14.44058…
False,FIKPILEKMDGTEELLVK-QQLPEKYKEIFFDQSK,PhoX,Intra,MS Annika,868.842813,5,4340.184957,28808,64.7151,0,High,FIKPILEKMDGTEELLVK,8,0,2103.177,0.0,QQLPEKYKEIFFDQSK,6,0,2028.043,0.0,20240922_Eclipse_NEO1_Mueller_MS_TechHub_IMP_THIDDIAXL001_Cas9_PhoX_100ng_FAIMS_001.raw,6785,0.0,Q99ZW2,Q99ZW2,2102.17,K8(PhoX),K6(PhoX),2027.036,-50,HCD,32,"0, 0, 0",0,,374,340,476.67,365.2,365.2,T,T,15,2,10,2,0.1693695…
False,KNLIGALLFDSGETAEATR-KSEETITPWNFEEVVDK,PhoX,Intra,MS Annika,1067.25928,4,4266.015292,114435,68.8545,0,High,KNLIGALLFDSGETAEATR,1,0,2006.055,0.0,KSEETITPWNFEEVVDK,1,0,2050.995,0.0,20240925_Astral_Neo1_Mueller_MS_TechHub_IMP_THIDDIAXL001_Cas9_PhoX_stepHCD_100ng_FAIMS_003.raw,6737,0.0,Q99ZW2,Q99ZW2,2005.048,K1(PhoX),K1(PhoX),2049.988,-60,HCD,28,"25, 27, 32",0,,44,467,491.17,365.13,365.13,T,T,14…
False,GILQTVKVVDELVK-EDIQKAQVSGQGDSLHEHIANLAGSPAIK,PhoX,Intra,MS Annika,953.491754,5,4763.429663,24249,62.8108,0,High,GILQTVKVVDELVK,7,0,1540.931,0.0,EDIQKAQVSGQGDSLHEHIANLAGSPAIK,5,0,3013.534,0.0,20240922_Eclipse_NEO1_Mueller_MS_TechHub_IMP_THIDDIAXL001_Cas9_PhoX_10ng_FAIMS_002.raw,6770,0.0,Q99ZW2,Q99ZW2,1539.924,K7(PhoX),K5(PhoX),3012.527,-50,HCD,32,"0, 0, 0",0,,735,705,365.08,393.91,365.08,T,T…
False,QQLPEKYKEIFFDQSK-FIKPILEKMDGTEELLVK,PhoX,Intra,MS Annika,868.843517,5,4340.188479,31321,64.8991,0,High,QQLPEKYKEIFFDQSK,6,0,2028.044,0.0,FIKPILEKMDGTEELLVK,8,0,2103.18,0.0,20240922_Eclipse_NEO1_Mueller_MS_TechHub_IMP_THIDDIAXL001_Cas9_PhoX_250ng_FAIMS_002.raw,6797,0.0,Q99ZW2,Q99ZW2,2027.036,K6(PhoX),K8(PhoX),2102.173,-60,HCD,32,"0, 0, 0",0,,340,374,364.99,494.25,364.99,T,T,9,2,13,2,0.261960…
False,EDIQKAQVSGQGDSLHEHIANLAGSPAIK-GILQTVKVVDELVK,PhoX,Intra,MS Annika,953.491326,5,4763.427526,27564,62.9041,0,High,EDIQKAQVSGQGDSLHEHIANLAGSPAIK,5,0,3013.534,0.0,GILQTVKVVDELVK,7,0,1540.929,0.0,20240922_Eclipse_NEO1_Mueller_MS_TechHub_IMP_THIDDIAXL001_Cas9_PhoX_stepHCD_100ng_FAIMS_003.raw,6818,0.0,Q99ZW2,Q99ZW2,3012.527,K5(PhoX),K7(PhoX),1539.922,-50,HCD,28,"25, 27, 32",0,,705,735,380.49,364.9…
False,KSEETITPWNFEEVVDK-NFMQLIHDDSLTFKEDIQK,PhoX,Intra,MS Annika,917.226873,5,4582.105258,35782,69.8196,0,High,KSEETITPWNFEEVVDK,1,0,2050.997,0.0,NFMQLIHDDSLTFKEDIQK,14,0,2322.144,0.0,20240922_Eclipse_NEO1_Mueller_MS_TechHub_IMP_THIDDIAXL001_Cas9_PhoX_500ng_FAIMS_001.raw,6803,0.0,Q99ZW2,Q99ZW2,2049.99,K1(PhoX),K14(PhoX),2321.137,-50,HCD,32,"0, 0, 0",0,,467,691,364.94,389.58,364.94,T,T,11,1,13,1,0…
False,VLPKHSLLYEYFTVYNELTK-KSEETITPWNFEEVVDK,PhoX,Intra,MS Annika,1180.072398,4,4717.267763,33237,72.9802,0,High,VLPKHSLLYEYFTVYNELTK,4,0,2457.306,0.0,KSEETITPWNFEEVVDK,1,0,2050.997,0.0,20240922_Eclipse_NEO1_Mueller_MS_TechHub_IMP_THIDDIAXL001_Cas9_PhoX_100ng_FAIMS_002.raw,6788,0.0,Q99ZW2,Q99ZW2,2456.299,K4(PhoX),K1(PhoX),2049.99,-50,HCD,32,"0, 0, 0",0,,506,467,447.75,364.88,364.88,T,T,13,3,11,1,…
False,ICYLQEIFSNEMAKVDDSFFHR-SEETITPWNFEEVVDKGASAQSFIER,PhoX,Intra,MS Annika,1186.338425,5,5927.663021,160525,73.4772,0,High,ICYLQEIFSNEMAKVDDSFFHR,14,0,2749.275,20748.1484,SEETITPWNFEEVVDKGASAQSFIER,16,0,2969.424,0.0,20240924_Astral_Neo1_Mueller_MS_TechHub_IMP_THIDDIAXL001_Cas9_PhoX_100ng_FAIMS_001.raw,6677,0.0,Q99ZW2,Q99ZW2,2748.268,C2(Carbamidomethyl);K14(PhoX),K16(PhoX),2968.416,-48,HCD,32,"0…
False,KSEETITPWNFEEVVDK-KNLIGALLFDSGETAEATR,PhoX,Intra,MS Annika,1067.259764,4,4266.017226,31446,72.2602,0,High,KSEETITPWNFEEVVDK,1,0,2050.997,0.0,KNLIGALLFDSGETAEATR,1,0,2006.056,0.0,20240922_Eclipse_NEO1_Mueller_MS_TechHub_IMP_THIDDIAXL001_Cas9_PhoX_50ng_FAIMS_001.raw,6776,0.0,Q99ZW2,Q99ZW2,2049.99,K1(PhoX),K1(PhoX),2005.049,-50,HCD,32,"0, 0, 0",0,,467,44,364.83,520.86,364.83,T,T,11,1,14,2,0.04…
False,EDIQKAQVSGQGDSLHEHIANLAGSPAIK-GILQTVKVVDELVK,PhoX,Intra,MS Annika,953.491027,5,4763.42603,29866,62.3269,0,High,EDIQKAQVSGQGDSLHEHIANLAGSPAIK,5,0,3013.534,0.0,GILQTVKVVDELVK,7,0,1540.928,0.0,20240922_Eclipse_NEO1_Mueller_MS_TechHub_IMP_THIDDIAXL001_Cas9_PhoX_250ng_FAIMS_002.raw,6797,0.0,Q99ZW2,Q99ZW2,3012.527,K5(PhoX),K7(PhoX),1539.92,-50,HCD,32,"0, 0, 0",0,,705,735,468.97,364.69,364.69,T,T,…
False,KTEVQTGGFSKESILPK-SSFEKNPIDFLEAK,PhoX,Intra,MS Annika,921.453458,4,3682.792004,26057,60.0485,0,High,KTEVQTGGFSKESILPK,11,0,1849.007,0.0,SSFEKNPIDFLEAK,5,0,1624.821,0.0,20240922_Eclipse_NEO1_Mueller_MS_TechHub_IMP_THIDDIAXL001_Cas9_PhoX_stepHCD_100ng_FAIMS_001.raw,6812,0.0,Q99ZW2,Q99ZW2,1847.999,K11(PhoX),K5(PhoX),1623.814,-50,HCD,28,"25, 27, 32",0,,1096,1171,393.88,364.65,364.65,T,T,12,4,11…
False,KSEETITPWNFEEVVDK-KNLIGALLFDSGETAEATR,PhoX,Intra,MS Annika,1067.259756,4,4266.017195,32433,72.5935,0,High,KSEETITPWNFEEVVDK,1,0,2050.997,0.0,KNLIGALLFDSGETAEATR,1,0,2006.056,0.0,20240922_Eclipse_NEO1_Mueller_MS_TechHub_IMP_THIDDIAXL001_Cas9_PhoX_stepHCD_100ng_FAIMS_003.raw,6818,0.0,Q99ZW2,Q99ZW2,2049.99,K1(PhoX),K1(PhoX),2005.049,-50,HCD,28,"25, 27, 32",0,,467,44,364.5,538.36,364.5,T,T,11,1…
False,KSEETITPWNFEEVVDK-VLPKHSLLYEYFTVYNELTK,PhoX,Intra,MS Annika,1180.073379,4,4717.271688,35575,72.9349,0,High,KSEETITPWNFEEVVDK,1,0,2050.997,0.0,VLPKHSLLYEYFTVYNELTK,4,0,2457.31,0.0,20240922_Eclipse_NEO1_Mueller_MS_TechHub_IMP_THIDDIAXL001_Cas9_PhoX_250ng_FAIMS_002.raw,6797,0.0,Q99ZW2,Q99ZW2,2049.99,K1(PhoX),K4(PhoX),2456.303,-50,HCD,32,"0, 0, 0",0,,467,506,364.5,401.2,364.5,T,T,10,1,11,5,0.05…
False,TEVQTGGFSKESILPK-KYGGFDSPTVAYSVLVVAK,PhoX,Intra,MS Annika,983.493183,4,3930.950902,31487,62.0749,0,High,TEVQTGGFSKESILPK,10,0,1720.912,0.0,KYGGFDSPTVAYSVLVVAK,1,0,2001.075,0.0,20240922_Eclipse_NEO1_Mueller_MS_TechHub_IMP_THIDDIAXL001_Cas9_PhoX_500ng_FAIMS_003.raw,6809,0.0,Q99ZW2,Q99ZW2,1719.904,K10(PhoX),K1(PhoX),2000.068,-50,HCD,32,"0, 0, 0",0,,1097,1129,364.48,512.54,364.48,T,T,12,1,15,2,…
False,NFMQLIHDDSLTFKEDIQK-KSEETITPWNFEEVVDK,PhoX,Intra,MS Annika,917.226349,5,4582.102639,31747,69.9928,0,High,NFMQLIHDDSLTFKEDIQK,14,0,2322.143,0.0,KSEETITPWNFEEVVDK,1,0,2050.995,0.0,20240922_Eclipse_NEO1_Mueller_MS_TechHub_IMP_THIDDIAXL001_Cas9_PhoX_100ng_FAIMS_002.raw,6788,0.0,Q99ZW2,Q99ZW2,2321.136,K14(PhoX),K1(PhoX),2049.987,-50,HCD,32,"0, 0, 0",0,,691,467,534.45,364.46,364.46,T,T,15,1,11,1,…
False,VLPKHSLLYEYFTVYNELTK-SEETITPWNFEEVVDKGASAQSFIER,PhoX,Intra,MS Annika,1127.944699,5,5635.694391,36635,74.9925,0,High,VLPKHSLLYEYFTVYNELTK,4,0,2457.306,0.0,SEETITPWNFEEVVDKGASAQSFIER,16,0,2969.423,0.0,20240922_Eclipse_NEO1_Mueller_MS_TechHub_IMP_THIDDIAXL001_Cas9_PhoX_250ng_FAIMS_002.raw,6797,0.0,Q99ZW2,Q99ZW2,2456.299,K4(PhoX),K16(PhoX),2968.416,-50,HCD,32,"0, 0, 0",0,,506,468,364.25,494.2,3…
False,KNLIGALLFDSGETAEATR-VNTEITKAPLSASMIK,PhoX,Intra,MS Annika,980.24518,4,3917.958891,142341,64.674,0,High,KNLIGALLFDSGETAEATR,1,0,2006.055,0.0,VNTEITKAPLSASMIK,7,0,1702.939,0.0,20240924_Astral_Neo1_Mueller_MS_TechHub_IMP_THIDDIAXL001_Cas9_PhoX_250ng_FAIMS_002.raw,6689,0.0,Q99ZW2,Q99ZW2,2005.048,K1(PhoX),K7(PhoX),1701.932,-60,HCD,32,"0, 0, 0",0,,44,307,481.43,364.15,364.15,T,T,15,1,12,1,0.04253…
False,TEVQTGGFSKESILPK-KSEETITPWNFEEVVDK,PhoX,Intra,MS Annika,995.975711,4,3980.881015,31261,61.6393,0,High,TEVQTGGFSKESILPK,10,0,1720.912,0.0,KSEETITPWNFEEVVDK,1,0,2051.005,0.0,20240922_Eclipse_NEO1_Mueller_MS_TechHub_IMP_THIDDIAXL001_Cas9_PhoX_500ng_FAIMS_002.raw,6806,0.0,Q99ZW2,Q99ZW2,1719.904,K10(PhoX),K1(PhoX),2049.998,-50,HCD,32,"0, 0, 0",0,,1097,467,364.12,379.92,364.12,T,T,13,1,12,3,0.003…
False,QQLPEKYKEIFFDQSK-FIKPILEKMDGTEELLVK,PhoX,Intra,MS Annika,724.203715,6,4340.18591,32869,64.3925,0,High,QQLPEKYKEIFFDQSK,6,0,2028.044,0.0,FIKPILEKMDGTEELLVK,8,0,2103.178,0.0,20240922_Eclipse_NEO1_Mueller_MS_TechHub_IMP_THIDDIAXL001_Cas9_PhoX_500ng_FAIMS_002.raw,6806,0.0,Q99ZW2,Q99ZW2,2027.036,K6(PhoX),K8(PhoX),2102.17,-60,HCD,32,"0, 0, 0",0,,340,374,363.99,499.16,363.99,T,T,11,2,12,2,0.004658…
False,TEVQTGGFSKESILPK-KYGGFDSPTVAYSVLVVAK,PhoX,Intra,MS Annika,983.492632,4,3930.948697,31536,62.1661,0,High,TEVQTGGFSKESILPK,10,0,1720.912,0.0,KYGGFDSPTVAYSVLVVAK,1,0,2001.073,0.0,20240922_Eclipse_NEO1_Mueller_MS_TechHub_IMP_THIDDIAXL001_Cas9_PhoX_500ng_FAIMS_003.raw,6809,0.0,Q99ZW2,Q99ZW2,1719.904,K10(PhoX),K1(PhoX),2000.065,-50,HCD,32,"0, 0, 0",0,,1097,1129,363.94,501.01,363.94,T,T,11,1,13,2,…
False,KGILQTVKVVDELVK-KSEETITPWNFEEVVDK,PhoX,Intra,MS Annika,983.002651,4,3928.988776,30761,69.2527,0,High,KGILQTVKVVDELVK,8,0,1669.026,0.0,KSEETITPWNFEEVVDK,1,0,2050.998,0.0,20240922_Eclipse_NEO1_Mueller_MS_TechHub_IMP_THIDDIAXL001_Cas9_PhoX_stepHCD_100ng_FAIMS_001.raw,6812,0.0,Q99ZW2,Q99ZW2,1668.019,K8(PhoX),K1(PhoX),2049.991,-50,HCD,28,"25, 27, 32",0,,734,467,363.9,393.96,363.9,T,T,11,2,12,1,0…
False,GILQTVKVVDELVK-EDIQKAQVSGQGDSLHEHIANLAGSPAIK,PhoX,Intra,MS Annika,953.492702,5,4763.434402,27829,62.5278,0,High,GILQTVKVVDELVK,7,0,1540.931,0.0,EDIQKAQVSGQGDSLHEHIANLAGSPAIK,5,0,3013.539,0.0,20240922_Eclipse_NEO1_Mueller_MS_TechHub_IMP_THIDDIAXL001_Cas9_PhoX_100ng_FAIMS_002.raw,6788,0.0,Q99ZW2,Q99ZW2,1539.924,K7(PhoX),K5(PhoX),3012.532,-50,HCD,32,"0, 0, 0",0,,735,705,363.86,447.63,363.86,T,…
False,QLFVEQHKHYLDEIIEQISEFSK-GNELALPSKYVNFLYLASHYEK,PhoX,Intra,MS Annika,938.461296,6,5625.731391,36071,73.8149,0,High,QLFVEQHKHYLDEIIEQISEFSK,8,0,2860.452,0.0,GNELALPSKYVNFLYLASHYEK,9,0,2556.315,0.0,20240922_Eclipse_NEO1_Mueller_MS_TechHub_IMP_THIDDIAXL001_Cas9_PhoX_250ng_FAIMS_003.raw,6800,0.0,Q99ZW2,Q99ZW2,2859.444,K8(PhoX),K9(PhoX),2555.308,-50,HCD,32,"0, 0, 0",0,,1255,1222,363.74,574.46,363…
False,VLPKHSLLYEYFTVYNELTK-KSEETITPWNFEEVVDKGASAQSFIER,PhoX,Intra,MS Annika,1153.56265,5,5763.784143,33270,73.4875,0,High,VLPKHSLLYEYFTVYNELTK,4,0,2457.306,0.0,KSEETITPWNFEEVVDKGASAQSFIER,17,0,3097.513,0.0,20240922_Eclipse_NEO1_Mueller_MS_TechHub_IMP_THIDDIAXL001_Cas9_PhoX_100ng_FAIMS_001.raw,6785,0.0,Q99ZW2,Q99ZW2,2456.299,K4(PhoX),K17(PhoX),3096.506,-50,HCD,32,"0, 0, 0",0,,506,467,363.73,610.7,…
False,EDIQKAQVSGQGDSLHEHIANLAGSPAIK-GILQTVKVVDELVK,PhoX,Intra,MS Annika,953.489859,5,4763.420191,31340,62.0165,0,High,EDIQKAQVSGQGDSLHEHIANLAGSPAIK,5,0,3013.534,0.0,GILQTVKVVDELVK,7,0,1540.922,0.0,20240922_Eclipse_NEO1_Mueller_MS_TechHub_IMP_THIDDIAXL001_Cas9_PhoX_500ng_FAIMS_001.raw,6803,0.0,Q99ZW2,Q99ZW2,3012.527,K5(PhoX),K7(PhoX),1539.915,-50,HCD,32,"0, 0, 0",0,,705,735,421.78,363.6,363.6,T,T,…
False,KSEETITPWNFEEVVDK-KGILQTVKVVDELVK,PhoX,Intra,MS Annika,983.001926,4,3928.985873,35266,68.7179,0,High,KSEETITPWNFEEVVDK,1,0,2050.997,0.0,KGILQTVKVVDELVK,8,0,1669.025,0.0,20240922_Eclipse_NEO1_Mueller_MS_TechHub_IMP_THIDDIAXL001_Cas9_PhoX_500ng_FAIMS_003.raw,6809,0.0,Q99ZW2,Q99ZW2,2049.99,K1(PhoX),K8(PhoX),1668.017,-50,HCD,32,"0, 0, 0",0,,467,734,364.38,363.55,363.55,T,T,12,1,12,2,0.002393317…
False,QQLPEKYKEIFFDQSK-FIKPILEKMDGTEELLVK,PhoX,Intra,MS Annika,868.843481,5,4340.1883,29031,64.7771,0,High,QQLPEKYKEIFFDQSK,6,0,2028.044,0.0,FIKPILEKMDGTEELLVK,8,0,2103.18,0.0,20240922_Eclipse_NEO1_Mueller_MS_TechHub_IMP_THIDDIAXL001_Cas9_PhoX_100ng_FAIMS_002.raw,6788,0.0,Q99ZW2,Q99ZW2,2027.036,K6(PhoX),K8(PhoX),2102.173,-60,HCD,32,"0, 0, 0",0,,340,374,363.45,522.33,363.45,T,T,10,2,15,2,0.0332760…
False,QQLPEKYKEIFFDQSK-FIKPILEKMDGTEELLVK,PhoX,Intra,MS Annika,724.204292,6,4340.18937,32968,64.6144,0,High,QQLPEKYKEIFFDQSK,6,0,2028.044,0.0,FIKPILEKMDGTEELLVK,8,0,2103.181,0.0,20240922_Eclipse_NEO1_Mueller_MS_TechHub_IMP_THIDDIAXL001_Cas9_PhoX_500ng_FAIMS_003.raw,6809,0.0,Q99ZW2,Q99ZW2,2027.036,K6(PhoX),K8(PhoX),2102.174,-60,HCD,32,"0, 0, 0",0,,340,374,363.34,449.03,363.34,T,T,11,2,13,2,0.05034…
False,TEVQTGGFSKESILPK-KYGGFDSPTVAYSVLVVAK,PhoX,Intra,MS Annika,983.493535,4,3930.95231,98890,59.0412,0,High,TEVQTGGFSKESILPK,10,0,1720.912,0.0,KYGGFDSPTVAYSVLVVAK,1,0,2001.076,0.0,20240925_Astral_Neo1_Mueller_MS_TechHub_IMP_THIDDIAXL001_Cas9_PhoX_stepHCD_500ng_FAIMS_002.raw,6752,0.0,Q99ZW2,Q99ZW2,1719.904,K10(PhoX),K1(PhoX),2000.069,-48,HCD,28,"25, 27, 32",0,,1097,1129,363.12,398.55,363.12,T,T,1…
False,KSEETITPWNFEEVVDK-VNTEITKAPLSASMIK,PhoX,Intra,MS Annika,991.4832,4,3962.910969,27635,63.0452,0,High,KSEETITPWNFEEVVDK,1,0,2050.997,0.0,VNTEITKAPLSASMIK,7,0,1702.95,0.0,20240922_Eclipse_NEO1_Mueller_MS_TechHub_IMP_THIDDIAXL001_Cas9_PhoX_stepHCD_100ng_FAIMS_003.raw,6818,0.0,Q99ZW2,Q99ZW2,2049.99,K1(PhoX),K7(PhoX),1701.942,-50,HCD,28,"25, 27, 32",0,,467,307,363.05,393.88,363.05,T,T,11,1,13,1,0…
False,QQLPEKYKEIFFDQSK-FIKPILEKMDGTEELLVK,PhoX,Intra,MS Annika,724.203744,6,4340.18608,30866,64.5924,0,High,QQLPEKYKEIFFDQSK,6,0,2028.044,0.0,FIKPILEKMDGTEELLVK,8,0,2103.178,0.0,20240922_Eclipse_NEO1_Mueller_MS_TechHub_IMP_THIDDIAXL001_Cas9_PhoX_250ng_FAIMS_001.raw,6794,0.0,Q99ZW2,Q99ZW2,2027.036,K6(PhoX),K8(PhoX),2102.171,-60,HCD,32,"0, 0, 0",0,,340,374,363.01,514.56,363.01,T,T,9,2,15,2,0.020620…
False,KYGGFDSPTVAYSVLVVAK-YTSTKEVLDATLIHQSITGLYETR,PhoX,Intra,MS Annika,1238.118861,4,4949.453614,140371,64.6814,0,High,KYGGFDSPTVAYSVLVVAK,1,0,2001.069,0.0,YTSTKEVLDATLIHQSITGLYETR,5,0,2739.42,0.0,20240924_Astral_Neo1_Mueller_MS_TechHub_IMP_THIDDIAXL001_Cas9_PhoX_100ng_FAIMS_001.raw,6677,0.0,Q99ZW2,Q99ZW2,2000.062,K1(PhoX),K5(PhoX),2738.413,-48,HCD,32,"0, 0, 0",0,,1129,1335,441.26,362.93,362.93,…
False,KSEETITPWNFEEVVDK-NFMQLIHDDSLTFKEDIQK,PhoX,Intra,MS Annika,917.227889,5,4582.110338,33715,69.9245,0,High,KSEETITPWNFEEVVDK,1,0,2050.997,0.0,NFMQLIHDDSLTFKEDIQK,14,0,2322.149,0.0,20240922_Eclipse_NEO1_Mueller_MS_TechHub_IMP_THIDDIAXL001_Cas9_PhoX_250ng_FAIMS_001.raw,6794,0.0,Q99ZW2,Q99ZW2,2049.99,K1(PhoX),K14(PhoX),2321.142,-50,HCD,32,"0, 0, 0",0,,467,691,362.89,508.45,362.89,T,T,11,1,15,1,N…
False,VLPKHSLLYEYFTVYNELTK-KSEETITPWNFEEVVDK,PhoX,Intra,MS Annika,1180.072344,4,4717.267545,147067,69.7561,0,High,VLPKHSLLYEYFTVYNELTK,4,0,2457.306,0.0,KSEETITPWNFEEVVDK,1,0,2050.997,0.0,20240924_Astral_Neo1_Mueller_MS_TechHub_IMP_THIDDIAXL001_Cas9_PhoX_50ng_FAIMS_001.raw,6668,0.0,Q99ZW2,Q99ZW2,2456.299,K4(PhoX),K1(PhoX),2049.989,-48,HCD,32,"0, 0, 0",0,,506,467,489.5,362.83,362.83,T,T,14,3,13,1,0…
False,KSEETITPWNFEEVVDK-VLPKHSLLYEYFTVYNELTK,PhoX,Intra,MS Annika,1180.074704,4,4717.276987,152154,69.6784,0,High,KSEETITPWNFEEVVDK,1,0,2050.997,0.0,VLPKHSLLYEYFTVYNELTK,4,0,2457.316,0.0,20240924_Astral_Neo1_Mueller_MS_TechHub_IMP_THIDDIAXL001_Cas9_PhoX_100ng_FAIMS_001.raw,6677,0.0,Q99ZW2,Q99ZW2,2049.99,K1(PhoX),K4(PhoX),2456.308,-48,HCD,32,"0, 0, 0",0,,467,506,362.82,446.54,362.82,T,T,13,1,13,5,…
False,KSEETITPWNFEEVVDKGASAQSFIER-VLPKHSLLYEYFTVYNELTK,PhoX,Intra,MS Annika,961.469457,6,5763.780361,153027,70.1132,0,High,KSEETITPWNFEEVVDKGASAQSFIER,17,0,3097.511,0.0,VLPKHSLLYEYFTVYNELTK,4,0,2457.305,0.0,20240924_Astral_Neo1_Mueller_MS_TechHub_IMP_THIDDIAXL001_Cas9_PhoX_100ng_FAIMS_003.raw,6683,0.0,Q99ZW2,Q99ZW2,3096.504,K17(PhoX),K4(PhoX),2456.297,-48,HCD,32,"0, 0, 0",0,,467,506,418.03,362.67…
False,FIKPILEKMDGTEELLVK-QQLPEKYKEIFFDQSK,PhoX,Intra,MS Annika,868.841935,5,4340.180571,134489,62.2447,0,High,FIKPILEKMDGTEELLVK,8,0,2103.177,0.0,QQLPEKYKEIFFDQSK,6,0,2028.039,0.0,20240924_Astral_Neo1_Mueller_MS_TechHub_IMP_THIDDIAXL001_Cas9_PhoX_100ng_FAIMS_001.raw,6677,0.0,Q99ZW2,Q99ZW2,2102.17,K8(PhoX),K6(PhoX),2027.032,-60,HCD,32,"0, 0, 0",0,,374,340,423.64,362.67,362.67,T,T,14,2,12,2,2.07138…
False,EDIQKAQVSGQGDSLHEHIANLAGSPAIK-GILQTVKVVDELVK,PhoX,Intra,MS Annika,953.491363,5,4763.42771,27883,62.6303,0,High,EDIQKAQVSGQGDSLHEHIANLAGSPAIK,5,0,3013.534,0.0,GILQTVKVVDELVK,7,0,1540.929,0.0,20240922_Eclipse_NEO1_Mueller_MS_TechHub_IMP_THIDDIAXL001_Cas9_PhoX_100ng_FAIMS_002.raw,6788,0.0,Q99ZW2,Q99ZW2,3012.527,K5(PhoX),K7(PhoX),1539.922,-50,HCD,32,"0, 0, 0",0,,705,735,400.51,362.65,362.65,T,T…
False,KNLIGALLFDSGETAEATR-VNTEITKAPLSASMIK,PhoX,Intra,MS Annika,980.245091,4,3917.958535,136720,65.0586,0,High,KNLIGALLFDSGETAEATR,1,0,2006.055,0.0,VNTEITKAPLSASMIK,7,0,1702.939,0.0,20240924_Astral_Neo1_Mueller_MS_TechHub_IMP_THIDDIAXL001_Cas9_PhoX_50ng_FAIMS_001.raw,6668,0.0,Q99ZW2,Q99ZW2,2005.048,K1(PhoX),K7(PhoX),1701.931,-48,HCD,32,"0, 0, 0",0,,44,307,439.51,362.61,362.61,T,T,14,1,11,1,0.0277…
False,KSEETITPWNFEEVVDKGASAQSFIER-VLPKHSLLYEYFTVYNELTK,PhoX,Intra,MS Annika,1153.5614,5,5763.777892,153028,70.0988,0,High,KSEETITPWNFEEVVDKGASAQSFIER,17,0,3097.511,0.0,VLPKHSLLYEYFTVYNELTK,4,0,2457.302,0.0,20240924_Astral_Neo1_Mueller_MS_TechHub_IMP_THIDDIAXL001_Cas9_PhoX_100ng_FAIMS_002.raw,6680,0.0,Q99ZW2,Q99ZW2,3096.504,K17(PhoX),K4(PhoX),2456.295,-48,HCD,32,"0, 0, 0",0,,467,506,541.19,362.52,…
False,KYGGFDSPTVAYSVLVVAK-KTEVQTGGFSKESILPK,PhoX,Intra,MS Annika,1015.515431,4,4059.039894,122892,56.2666,0,High,KYGGFDSPTVAYSVLVVAK,1,0,2001.069,0.0,KTEVQTGGFSKESILPK,11,0,1849.006,0.0,20240924_Astral_Neo1_Mueller_MS_TechHub_IMP_THIDDIAXL001_Cas9_PhoX_500ng_FAIMS_001.raw,6695,0.0,Q99ZW2,Q99ZW2,2000.062,K1(PhoX),K11(PhoX),1847.999,-48,HCD,32,"0, 0, 0",0,,1129,1096,385.06,362.46,362.46,T,T,10,1,12…
False,FIKPILEKMDGTEELLVK-QQLPEKYKEIFFDQSK,PhoX,Intra,MS Annika,868.842095,5,4340.181368,137402,62.0864,0,High,FIKPILEKMDGTEELLVK,8,0,2103.177,0.0,QQLPEKYKEIFFDQSK,6,0,2028.04,0.0,20240924_Astral_Neo1_Mueller_MS_TechHub_IMP_THIDDIAXL001_Cas9_PhoX_500ng_FAIMS_003.raw,6701,0.0,Q99ZW2,Q99ZW2,2102.17,K8(PhoX),K6(PhoX),2027.033,-60,HCD,32,"0, 0, 0",0,,374,340,432.28,362.44,362.44,T,T,15,2,11,2,1.460117…
False,KSEETITPWNFEEVVDK-VLPKHSLLYEYFTVYNELTK,PhoX,Intra,MS Annika,1180.073224,4,4717.271066,144744,70.4399,0,High,KSEETITPWNFEEVVDK,1,0,2050.997,0.0,VLPKHSLLYEYFTVYNELTK,4,0,2457.31,0.0,20240921_Astral_Neo1_Mueller_MS_TechHub_IMP_THIDDIAXL001_Cas9_PhoX_100ng_FAIMS_001.raw,6644,0.0,Q99ZW2,Q99ZW2,2049.99,K1(PhoX),K4(PhoX),2456.302,-48,HCD,32,"0, 0, 0",0,,467,506,362.44,534.11,362.44,T,T,13,1,15,5,N…
False,EDIQKAQVSGQGDSLHEHIANLAGSPAIK-TEVQTGGFSKESILPK,PhoX,Intra,MS Annika,989.48778,5,4943.409795,101379,47.7003,0,High,EDIQKAQVSGQGDSLHEHIANLAGSPAIK,5,0,3013.534,0.0,TEVQTGGFSKESILPK,10,0,1720.911,0.0,20240924_Astral_Neo1_Mueller_MS_TechHub_IMP_THIDDIAXL001_Cas9_PhoX_500ng_FAIMS_002.raw,6698,0.0,Q99ZW2,Q99ZW2,3012.527,K5(PhoX),K10(PhoX),1719.904,-48,HCD,32,"0, 0, 0",0,,705,1097,458.34,362.4,362.…
False,KSEETITPWNFEEVVDK-TEVQTGGFSKESILPK,PhoX,Intra,MS Annika,995.973567,4,3980.872437,31375,61.8742,0,High,KSEETITPWNFEEVVDK,1,0,2050.997,0.0,TEVQTGGFSKESILPK,10,0,1720.911,0.0,20240922_Eclipse_NEO1_Mueller_MS_TechHub_IMP_THIDDIAXL001_Cas9_PhoX_500ng_FAIMS_003.raw,6809,0.0,Q99ZW2,Q99ZW2,2049.99,K1(PhoX),K10(PhoX),1719.904,-50,HCD,32,"0, 0, 0",0,,467,1097,416.33,362.39,362.39,T,T,12,1,12,1,0.0225…
False,KYGGFDSPTVAYSVLVVAK-KTEVQTGGFSKESILPK,PhoX,Intra,MS Annika,1015.51547,4,4059.040051,115729,57.4436,0,High,KYGGFDSPTVAYSVLVVAK,1,0,2001.069,0.0,KTEVQTGGFSKESILPK,11,0,1849.006,0.0,20240921_Astral_Neo1_Mueller_MS_TechHub_IMP_THIDDIAXL001_Cas9_PhoX_100ng_FAIMS_002.raw,6647,0.0,Q99ZW2,Q99ZW2,2000.062,K1(PhoX),K11(PhoX),1847.999,-48,HCD,32,"0, 0, 0",0,,1129,1096,444.87,362.35,362.35,T,T,13,1,12,…
False,FIKPILEKMDGTEELLVK-QQLPEKYKEIFFDQSK,PhoX,Intra,MS Annika,868.841732,5,4340.179556,137474,62.0954,0,High,FIKPILEKMDGTEELLVK,8,0,2103.177,0.0,QQLPEKYKEIFFDQSK,6,0,2028.038,0.0,20240924_Astral_Neo1_Mueller_MS_TechHub_IMP_THIDDIAXL001_Cas9_PhoX_500ng_FAIMS_001.raw,6695,0.0,Q99ZW2,Q99ZW2,2102.17,K8(PhoX),K6(PhoX),2027.031,-60,HCD,32,"0, 0, 0",0,,374,340,481.88,362.34,362.34,T,T,15,2,11,2,3.14013…
False,QQLPEKYKEIFFDQSK-FIKPILEKMDGTEELLVK,PhoX,Intra,MS Annika,868.843245,5,4340.187117,29163,65.0143,0,High,QQLPEKYKEIFFDQSK,6,0,2028.044,0.0,FIKPILEKMDGTEELLVK,8,0,2103.179,0.0,20240922_Eclipse_NEO1_Mueller_MS_TechHub_IMP_THIDDIAXL001_Cas9_PhoX_100ng_FAIMS_002.raw,6788,0.0,Q99ZW2,Q99ZW2,2027.036,K6(PhoX),K8(PhoX),2102.172,-50,HCD,32,"0, 0, 0",0,,340,374,362.33,498.0,362.33,T,T,9,2,14,2,0.121108…
False,FIKPILEKMDGTEELLVK-QQLPEKYKEIFFDQSK,PhoX,Intra,MS Annika,868.842828,5,4340.185034,29269,65.0109,0,High,FIKPILEKMDGTEELLVK,8,0,2103.177,0.0,QQLPEKYKEIFFDQSK,6,0,2028.044,0.0,20240922_Eclipse_NEO1_Mueller_MS_TechHub_IMP_THIDDIAXL001_Cas9_PhoX_100ng_FAIMS_003.raw,6791,0.0,Q99ZW2,Q99ZW2,2102.17,K8(PhoX),K6(PhoX),2027.036,-50,HCD,32,"0, 0, 0",0,,374,340,503.51,362.31,362.31,T,T,14,2,9,2,0.030497…
False,EDIQKAQVSGQGDSLHEHIANLAGSPAIK-GILQTVKVVDELVK,PhoX,Intra,MS Annika,953.491196,5,4763.426873,29576,62.2957,0,High,EDIQKAQVSGQGDSLHEHIANLAGSPAIK,5,0,3013.534,0.0,GILQTVKVVDELVK,7,0,1540.929,0.0,20240922_Eclipse_NEO1_Mueller_MS_TechHub_IMP_THIDDIAXL001_Cas9_PhoX_250ng_FAIMS_001.raw,6794,0.0,Q99ZW2,Q99ZW2,3012.527,K5(PhoX),K7(PhoX),1539.921,-50,HCD,32,"0, 0, 0",0,,705,735,405.41,362.25,362.25,T,…
False,KSEETITPWNFEEVVDK-KNLIGALLFDSGETAEATR,PhoX,Intra,MS Annika,1067.259915,4,4266.017833,150759,69.0555,0,High,KSEETITPWNFEEVVDK,1,0,2050.997,0.0,KNLIGALLFDSGETAEATR,1,0,2006.057,0.0,20240924_Astral_Neo1_Mueller_MS_TechHub_IMP_THIDDIAXL001_Cas9_PhoX_100ng_FAIMS_001.raw,6677,0.0,Q99ZW2,Q99ZW2,2049.99,K1(PhoX),K1(PhoX),2005.049,-48,HCD,32,"0, 0, 0",0,,467,44,362.23,482.32,362.23,T,T,13,1,14,2,0.0…
False,KTEVQTGGFSKESILPK-EDIQKAQVSGQGDSLHEHIANLAGSPAIK,PhoX,Intra,MS Annika,1015.10764,5,5071.509096,20738,49.8965,0,High,KTEVQTGGFSKESILPK,11,0,1849.007,0.0,EDIQKAQVSGQGDSLHEHIANLAGSPAIK,5,0,3013.538,0.0,20240922_Eclipse_NEO1_Mueller_MS_TechHub_IMP_THIDDIAXL001_Cas9_PhoX_stepHCD_100ng_FAIMS_003.raw,6818,0.0,Q99ZW2,Q99ZW2,1847.999,K11(PhoX),K5(PhoX),3012.531,-50,HCD,28,"25, 27, 32",0,,1096,705,362…
False,VLPKHSLLYEYFTVYNELTK-KSEETITPWNFEEVVDK,PhoX,Intra,MS Annika,1180.070536,4,4717.260315,117991,69.4186,0,High,VLPKHSLLYEYFTVYNELTK,4,0,2457.306,0.0,KSEETITPWNFEEVVDK,1,0,2050.989,0.0,20240925_Astral_Neo1_Mueller_MS_TechHub_IMP_THIDDIAXL001_Cas9_PhoX_stepHCD_500ng_FAIMS_003.raw,6755,0.0,Q99ZW2,Q99ZW2,2456.299,K4(PhoX),K1(PhoX),2049.982,-48,HCD,28,"25, 27, 32",0,,506,467,420.42,362.16,362.16,T,…
False,VLPKHSLLYEYFTVYNELTK-SEETITPWNFEEVVDKGASAQSFIER,PhoX,Intra,MS Annika,1127.943565,5,5635.688717,149974,71.839,0,High,VLPKHSLLYEYFTVYNELTK,4,0,2457.306,0.0,SEETITPWNFEEVVDKGASAQSFIER,16,0,2969.418,0.0,20240924_Astral_Neo1_Mueller_MS_TechHub_IMP_THIDDIAXL001_Cas9_PhoX_50ng_FAIMS_003.raw,6674,0.0,Q99ZW2,Q99ZW2,2456.299,K4(PhoX),K16(PhoX),2968.411,-48,HCD,32,"0, 0, 0",0,,506,468,362.11,485.84,36…
False,NGYAGYIDGGASQEEFYKFIKPILEK-SNFDLAEDAKLQLSK,PhoX,Intra,MS Annika,965.864736,5,4825.294572,35733,69.5209,0,High,NGYAGYIDGGASQEEFYKFIKPILEK,18,0,2937.467,0.0,SNFDLAEDAKLQLSK,10,0,1678.863,0.0,20240922_Eclipse_NEO1_Mueller_MS_TechHub_IMP_THIDDIAXL001_Cas9_PhoX_500ng_FAIMS_002.raw,6806,0.0,Q99ZW2,Q99ZW2,2936.46,K18(PhoX),K10(PhoX),1677.856,-50,HCD,32,"0, 0, 0",0,,356,253,440.83,362.06,362.06,T,T…
False,KSEETITPWNFEEVVDKGASAQSFIER-VLPKHSLLYEYFTVYNELTK,PhoX,Intra,MS Annika,1153.561258,5,5763.777186,118797,69.8642,0,High,KSEETITPWNFEEVVDKGASAQSFIER,17,0,3097.511,0.0,VLPKHSLLYEYFTVYNELTK,4,0,2457.301,0.0,20240925_Astral_Neo1_Mueller_MS_TechHub_IMP_THIDDIAXL001_Cas9_PhoX_stepHCD_500ng_FAIMS_003.raw,6755,0.0,Q99ZW2,Q99ZW2,3096.504,K17(PhoX),K4(PhoX),2456.294,-48,HCD,28,"25, 27, 32",0,,467,506,6…
False,KSEETITPWNFEEVVDK-VLPKHSLLYEYFTVYNELTK,PhoX,Intra,MS Annika,944.260124,5,4717.271514,32814,73.3634,0,High,KSEETITPWNFEEVVDK,1,0,2050.997,0.0,VLPKHSLLYEYFTVYNELTK,4,0,2457.31,0.0,20240922_Eclipse_NEO1_Mueller_MS_TechHub_IMP_THIDDIAXL001_Cas9_PhoX_stepHCD_100ng_FAIMS_003.raw,6818,0.0,Q99ZW2,Q99ZW2,2049.99,K1(PhoX),K4(PhoX),2456.303,-50,HCD,28,"25, 27, 32",0,,467,506,361.91,479.96,361.91,T,T,1…
False,KTEVQTGGFSKESILPK-LPKYSLFELENGR,PhoX,Intra,MS Annika,906.705713,4,3623.801023,24290,57.9093,0,High,KTEVQTGGFSKESILPK,11,0,1849.007,0.0,LPKYSLFELENGR,3,0,1565.83,0.0,20240922_Eclipse_NEO1_Mueller_MS_TechHub_IMP_THIDDIAXL001_Cas9_PhoX_50ng_FAIMS_001.raw,6776,0.0,Q99ZW2,Q99ZW2,1847.999,K11(PhoX),K3(PhoX),1564.823,-50,HCD,32,"0, 0, 0",0,,1096,1197,415.39,361.9,361.9,T,T,13,4,8,1,0.0737647843999…
False,VNTEITKAPLSASMIK-KSEETITPWNFEEVVDK,PhoX,Intra,MS Annika,991.480169,4,3962.898845,27625,62.4855,0,High,VNTEITKAPLSASMIK,7,0,1702.941,0.0,KSEETITPWNFEEVVDK,1,0,2050.994,0.0,20240922_Eclipse_NEO1_Mueller_MS_TechHub_IMP_THIDDIAXL001_Cas9_PhoX_100ng_FAIMS_001.raw,6785,0.0,Q99ZW2,Q99ZW2,1701.934,K7(PhoX),K1(PhoX),2049.986,-50,HCD,32,"0, 0, 0",0,,307,467,408.57,361.89,361.89,T,T,13,1,11,1,0.131945…
False,FIKPILEKMDGTEELLVK-QQLPEKYKEIFFDQSK,PhoX,Intra,MS Annika,868.842015,5,4340.180969,27991,65.1721,0,High,FIKPILEKMDGTEELLVK,8,0,2103.177,0.0,QQLPEKYKEIFFDQSK,6,0,2028.039,0.0,20240922_Eclipse_NEO1_Mueller_MS_TechHub_IMP_THIDDIAXL001_Cas9_PhoX_50ng_FAIMS_002.raw,6779,0.0,Q99ZW2,Q99ZW2,2102.17,K8(PhoX),K6(PhoX),2027.032,-60,HCD,32,"0, 0, 0",0,,374,340,362.21,361.84,361.84,T,T,10,2,10,2,0.878919…
False,LPKYSLFELENGR-KTEVQTGGFSKESILPK,PhoX,Intra,MS Annika,725.56704,5,3623.806093,24196,57.8139,0,High,LPKYSLFELENGR,3,0,1565.832,0.0,KTEVQTGGFSKESILPK,11,0,1849.009,0.0,20240922_Eclipse_NEO1_Mueller_MS_TechHub_IMP_THIDDIAXL001_Cas9_PhoX_50ng_FAIMS_002.raw,6779,0.0,Q99ZW2,Q99ZW2,1564.825,K3(PhoX),K11(PhoX),1848.002,-50,HCD,32,"0, 0, 0",0,,1197,1096,361.8,389.48,361.8,T,T,8,1,12,4,0.0198722538666…
False,KSEETITPWNFEEVVDK-VNTEITKAPLSASMIK,PhoX,Intra,MS Annika,991.481897,4,3962.905758,98943,59.587,0,High,KSEETITPWNFEEVVDK,1,0,2050.997,0.0,VNTEITKAPLSASMIK,7,0,1702.944,0.0,20240925_Astral_Neo1_Mueller_MS_TechHub_IMP_THIDDIAXL001_Cas9_PhoX_stepHCD_250ng_FAIMS_002.raw,6743,0.0,Q99ZW2,Q99ZW2,2049.99,K1(PhoX),K7(PhoX),1701.937,-60,HCD,28,"25, 27, 32",0,,467,307,361.67,370.75,361.67,T,T,13,1,13,1,…
False,KYGGFDSPTVAYSVLVVAK-KTEVQTGGFSKESILPK,PhoX,Intra,MS Annika,1015.514617,4,4059.036638,93197,55.9986,0,High,KYGGFDSPTVAYSVLVVAK,1,0,2001.069,0.0,KTEVQTGGFSKESILPK,11,0,1849.003,0.0,20240925_Astral_Neo1_Mueller_MS_TechHub_IMP_THIDDIAXL001_Cas9_PhoX_stepHCD_500ng_FAIMS_002.raw,6752,0.0,Q99ZW2,Q99ZW2,2000.062,K1(PhoX),K11(PhoX),1847.996,-48,HCD,28,"25, 27, 32",0,,1129,1096,403.35,361.61,361.61,T…
False,VILADANLDKVLSAYNK-KYGGFDSPTVAYSVLVVAK,PhoX,Intra,MS Annika,1015.021196,4,4057.062955,108421,65.5413,0,High,VILADANLDKVLSAYNK,10,0,1847.027,0.0,KYGGFDSPTVAYSVLVVAK,1,0,2001.071,0.0,20240925_Astral_Neo1_Mueller_MS_TechHub_IMP_THIDDIAXL001_Cas9_PhoX_stepHCD_100ng_FAIMS_001.raw,6731,0.0,Q99ZW2,Q99ZW2,1846.02,K10(PhoX),K1(PhoX),2000.064,-48,HCD,28,"25, 27, 32",0,,1279,1129,361.61,375.86,361.61,T…
False,KGILQTVKVVDELVK-KSEETITPWNFEEVVDK,PhoX,Intra,MS Annika,983.00285,4,3928.989572,33064,68.686,0,High,KGILQTVKVVDELVK,8,0,1669.026,0.0,KSEETITPWNFEEVVDK,1,0,2050.999,0.0,20240922_Eclipse_NEO1_Mueller_MS_TechHub_IMP_THIDDIAXL001_Cas9_PhoX_250ng_FAIMS_001.raw,6794,0.0,Q99ZW2,Q99ZW2,1668.019,K8(PhoX),K1(PhoX),2049.992,-50,HCD,32,"0, 0, 0",0,,734,467,361.6,386.44,361.6,T,T,11,2,12,3,0.000604086266…
False,LPKYSLFELENGR-KTEVQTGGFSKESILPK,PhoX,Intra,MS Annika,906.706346,4,3623.803556,21930,58.01,0,High,LPKYSLFELENGR,3,0,1565.832,0.0,KTEVQTGGFSKESILPK,11,0,1849.007,0.0,20240922_Eclipse_NEO1_Mueller_MS_TechHub_IMP_THIDDIAXL001_Cas9_PhoX_10ng_FAIMS_001.raw,6767,0.0,Q99ZW2,Q99ZW2,1564.825,K3(PhoX),K11(PhoX),1848.0,-50,HCD,32,"0, 0, 0",0,,1197,1096,361.53,436.3,361.53,T,T,8,1,14,4,0.049805194666646…
False,KYGGFDSPTVAYSVLVVAK-TEVQTGGFSKESILPK,PhoX,Intra,MS Annika,983.491787,4,3930.945317,29754,62.0659,0,High,KYGGFDSPTVAYSVLVVAK,1,0,2001.069,0.0,TEVQTGGFSKESILPK,10,0,1720.912,0.0,20240922_Eclipse_NEO1_Mueller_MS_TechHub_IMP_THIDDIAXL001_Cas9_PhoX_250ng_FAIMS_003.raw,6800,0.0,Q99ZW2,Q99ZW2,2000.062,K1(PhoX),K10(PhoX),1719.904,-50,HCD,32,"0, 0, 0",0,,1129,1097,535.07,361.5,361.5,T,T,13,1,12,1,0.…
False,VLPKHSLLYEYFTVYNELTK-SEETITPWNFEEVVDKGASAQSFIER,PhoX,Intra,MS Annika,1127.946296,5,5635.702374,160798,71.6529,0,High,VLPKHSLLYEYFTVYNELTK,4,0,2457.306,0.0,SEETITPWNFEEVVDKGASAQSFIER,16,0,2969.431,0.0,20240924_Astral_Neo1_Mueller_MS_TechHub_IMP_THIDDIAXL001_Cas9_PhoX_500ng_FAIMS_001.raw,6695,0.88,Q99ZW2,Q99ZW2,2456.299,K4(PhoX),K16(PhoX),2968.424,-48,HCD,32,"0, 0, 0",0,,506,468,361.47,484.87…
False,FIKPILEKMDGTEELLVK-QQLPEKYKEIFFDQSK,PhoX,Intra,MS Annika,868.841051,5,4340.176147,135085,62.5313,0,High,FIKPILEKMDGTEELLVK,8,0,2103.177,0.0,QQLPEKYKEIFFDQSK,6,0,2028.035,0.0,20240924_Astral_Neo1_Mueller_MS_TechHub_IMP_THIDDIAXL001_Cas9_PhoX_100ng_FAIMS_003.raw,6683,0.0,Q99ZW2,Q99ZW2,2102.17,K8(PhoX),K6(PhoX),2027.027,-60,HCD,32,"0, 0, 0",0,,374,340,449.49,361.38,361.38,T,T,13,2,13,2,0.11200…
False,KYPKLESEFVYGDYK-ATAKYFFYSNIMNFFK,PhoX,Intra,MS Annika,1017.473138,4,4066.870722,30981,71.3016,0,High,KYPKLESEFVYGDYK,4,0,1865.932,0.0,ATAKYFFYSNIMNFFK,4,0,1991.974,0.0,20240922_Eclipse_NEO1_Mueller_MS_TechHub_IMP_THIDDIAXL001_Cas9_PhoX_50ng_FAIMS_002.raw,6779,0.0,Q99ZW2,Q99ZW2,1864.925,K4(PhoX),K4(PhoX),1990.967,-50,HCD,32,"0, 0, 0",0,,999,1031,361.37,418.77,361.37,T,T,10,2,12,2,0.183317351…
False,VLPKHSLLYEYFTVYNELTK-KSEETITPWNFEEVVDK,PhoX,Intra,MS Annika,944.259262,5,4717.267207,144753,70.4435,0,High,VLPKHSLLYEYFTVYNELTK,4,0,2457.306,0.0,KSEETITPWNFEEVVDK,1,0,2050.996,0.0,20240921_Astral_Neo1_Mueller_MS_TechHub_IMP_THIDDIAXL001_Cas9_PhoX_100ng_FAIMS_001.raw,6644,0.0,Q99ZW2,Q99ZW2,2456.299,K4(PhoX),K1(PhoX),2049.989,-48,HCD,32,"0, 0, 0",0,,506,467,447.85,361.35,361.35,T,T,13,3,13,1,…
False,VLPKHSLLYEYFTVYNELTK-KSEETITPWNFEEVVDKGASAQSFIER,PhoX,Intra,MS Annika,1153.563004,5,5763.785915,153215,70.1963,0,High,VLPKHSLLYEYFTVYNELTK,4,0,2457.306,0.0,KSEETITPWNFEEVVDKGASAQSFIER,17,0,3097.515,0.0,20240924_Astral_Neo1_Mueller_MS_TechHub_IMP_THIDDIAXL001_Cas9_PhoX_100ng_FAIMS_003.raw,6683,0.0,Q99ZW2,Q99ZW2,2456.299,K4(PhoX),K17(PhoX),3096.508,-48,HCD,32,"0, 0, 0",0,,506,467,361.33,606.5…
False,TEVQTGGFSKESILPK-EDIQKAQVSGQGDSLHEHIANLAGSPAIK,PhoX,Intra,MS Annika,989.487988,5,4943.410836,101659,47.8164,0,High,TEVQTGGFSKESILPK,10,0,1720.912,0.0,EDIQKAQVSGQGDSLHEHIANLAGSPAIK,5,0,3013.535,0.0,20240924_Astral_Neo1_Mueller_MS_TechHub_IMP_THIDDIAXL001_Cas9_PhoX_500ng_FAIMS_001.raw,6695,0.0,Q99ZW2,Q99ZW2,1719.904,K10(PhoX),K5(PhoX),3012.527,-48,HCD,32,"0, 0, 0",0,,1097,705,361.32,376.26,36…
False,VLPKHSLLYEYFTVYNELTK-KSEETITPWNFEEVVDKGASAQSFIER,PhoX,Intra,MS Annika,1153.563151,5,5763.786649,155296,70.0424,0,High,VLPKHSLLYEYFTVYNELTK,4,0,2457.306,0.0,KSEETITPWNFEEVVDKGASAQSFIER,17,0,3097.516,0.0,20240924_Astral_Neo1_Mueller_MS_TechHub_IMP_THIDDIAXL001_Cas9_PhoX_250ng_FAIMS_002.raw,6689,0.0,Q99ZW2,Q99ZW2,2456.299,K4(PhoX),K17(PhoX),3096.508,-48,HCD,32,"0, 0, 0",0,,506,467,361.31,640.2…
False,GILQTVKVVDELVK-EDIQKAQVSGQGDSLHEHIANLAGSPAIK,PhoX,Intra,MS Annika,953.492938,5,4763.435582,98200,59.9016,0,High,GILQTVKVVDELVK,7,0,1540.931,0.0,EDIQKAQVSGQGDSLHEHIANLAGSPAIK,5,0,3013.54,0.0,20240925_Astral_Neo1_Mueller_MS_TechHub_IMP_THIDDIAXL001_Cas9_PhoX_stepHCD_100ng_FAIMS_001.raw,6731,0.0,Q99ZW2,Q99ZW2,1539.924,K7(PhoX),K5(PhoX),3012.533,-48,HCD,28,"25, 27, 32",0,,735,705,361.27,363.58,…
False,EDIQKAQVSGQGDSLHEHIANLAGSPAIK-TEVQTGGFSKESILPK,PhoX,Intra,MS Annika,989.486889,5,4943.405339,100785,47.8175,0,High,EDIQKAQVSGQGDSLHEHIANLAGSPAIK,5,0,3013.534,0.0,TEVQTGGFSKESILPK,10,0,1720.907,0.0,20240924_Astral_Neo1_Mueller_MS_TechHub_IMP_THIDDIAXL001_Cas9_PhoX_250ng_FAIMS_001.raw,6686,0.0,Q99ZW2,Q99ZW2,3012.527,K5(PhoX),K10(PhoX),1719.9,-48,HCD,32,"0, 0, 0",0,,705,1097,442.06,361.22,361.…
False,KGILQTVKVVDELVK-KSEETITPWNFEEVVDK,PhoX,Intra,MS Annika,983.003163,4,3928.990821,33329,68.6493,0,High,KGILQTVKVVDELVK,8,0,1669.026,0.0,KSEETITPWNFEEVVDK,1,0,2051.0,0.0,20240922_Eclipse_NEO1_Mueller_MS_TechHub_IMP_THIDDIAXL001_Cas9_PhoX_250ng_FAIMS_002.raw,6797,0.0,Q99ZW2,Q99ZW2,1668.019,K8(PhoX),K1(PhoX),2049.993,-50,HCD,32,"0, 0, 0",0,,734,467,361.21,405.06,361.21,T,T,11,2,13,3,0.0020764301…
False,TEVQTGGFSKESILPK-KYGGFDSPTVAYSVLVVAK,PhoX,Intra,MS Annika,983.492303,4,3930.947382,29729,62.0781,0,High,TEVQTGGFSKESILPK,10,0,1720.912,0.0,KYGGFDSPTVAYSVLVVAK,1,0,2001.071,0.0,20240922_Eclipse_NEO1_Mueller_MS_TechHub_IMP_THIDDIAXL001_Cas9_PhoX_250ng_FAIMS_002.raw,6797,0.0,Q99ZW2,Q99ZW2,1719.904,K10(PhoX),K1(PhoX),2000.064,-50,HCD,32,"0, 0, 0",0,,1097,1129,361.13,485.38,361.13,T,T,12,1,12,2,…
False,VLPKHSLLYEYFTVYNELTK-SEETITPWNFEEVVDKGASAQSFIER,PhoX,Intra,MS Annika,1127.943926,5,5635.690524,132562,72.413,0,High,VLPKHSLLYEYFTVYNELTK,4,0,2457.306,0.0,SEETITPWNFEEVVDKGASAQSFIER,16,0,2969.42,0.0,20240921_Astral_Neo1_Mueller_MS_TechHub_IMP_THIDDIAXL001_Cas9_PhoX_50ng_FAIMS_003.raw,6641,0.0,Q99ZW2,Q99ZW2,2456.299,K4(PhoX),K16(PhoX),2968.412,-48,HCD,32,"0, 0, 0",0,,506,468,361.13,505.02,361…
False,KYPKLESEFVYGDYK-ATAKYFFYSNIMNFFK,PhoX,Intra,MS Annika,1017.472978,4,4066.870081,123521,68.4024,0,High,KYPKLESEFVYGDYK,4,0,1865.929,0.0,ATAKYFFYSNIMNFFK,4,0,1991.977,0.0,20240924_Astral_Neo1_Mueller_MS_TechHub_IMP_THIDDIAXL001_Cas9_PhoX_10ng_FAIMS_003.raw,6665,0.0,Q99ZW2,Q99ZW2,1864.921,K4(PhoX),K4(PhoX),1990.97,-48,HCD,32,"0, 0, 0",0,,999,1031,361.09,385.96,361.09,T,T,12,2,12,2,0.0181184083…
False,KYGGFDSPTVAYSVLVVAK-EQAENIIHLFTLTNLGAPAAFKYFDTTIDR,PhoX,Intra,MS Annika,1124.760663,5,5619.774207,161167,72.5151,0,High,KYGGFDSPTVAYSVLVVAK,1,0,2001.069,0.0,EQAENIIHLFTLTNLGAPAAFKYFDTTIDR,22,0,3409.74,0.0,20240924_Astral_Neo1_Mueller_MS_TechHub_IMP_THIDDIAXL001_Cas9_PhoX_250ng_FAIMS_002.raw,6689,0.0,Q99ZW2,Q99ZW2,2000.062,K1(PhoX),K22(PhoX),3408.733,-48,HCD,32,"0, 0, 0",0,,1129,1303,397.84,…
False,QQLPEKYKEIFFDQSK-FIKPILEKMDGTEELLVK,PhoX,Intra,MS Annika,868.842869,5,4340.185239,29001,64.727,0,High,QQLPEKYKEIFFDQSK,6,0,2028.044,0.0,FIKPILEKMDGTEELLVK,8,0,2103.177,0.0,20240922_Eclipse_NEO1_Mueller_MS_TechHub_IMP_THIDDIAXL001_Cas9_PhoX_100ng_FAIMS_002.raw,6788,0.0,Q99ZW2,Q99ZW2,2027.036,K6(PhoX),K8(PhoX),2102.17,-60,HCD,32,"0, 0, 0",0,,340,374,360.94,514.6,360.94,T,T,10,2,15,2,0.0833760…
False,KSEETITPWNFEEVVDK-TEVQTGGFSKESILPK,PhoX,Intra,MS Annika,995.973624,4,3980.872666,27629,61.9346,0,High,KSEETITPWNFEEVVDK,1,0,2050.997,0.0,TEVQTGGFSKESILPK,10,0,1720.911,0.0,20240922_Eclipse_NEO1_Mueller_MS_TechHub_IMP_THIDDIAXL001_Cas9_PhoX_100ng_FAIMS_003.raw,6791,0.0,Q99ZW2,Q99ZW2,2049.99,K1(PhoX),K10(PhoX),1719.904,-50,HCD,32,"0, 0, 0",0,,467,1097,382.42,360.92,360.92,T,T,11,1,12,1,0.0529…
False,VNTEITKAPLSASMIK-VLPKHSLLYEYFTVYNELTK,PhoX,Intra,MS Annika,1093.059427,4,4369.21588,113526,66.9377,0,High,VNTEITKAPLSASMIK,7,0,1702.941,0.0,VLPKHSLLYEYFTVYNELTK,4,0,2457.311,0.0,20240925_Astral_Neo1_Mueller_MS_TechHub_IMP_THIDDIAXL001_Cas9_PhoX_stepHCD_500ng_FAIMS_001.raw,6749,0.0,Q99ZW2,Q99ZW2,1701.934,K7(PhoX),K4(PhoX),2456.303,-48,HCD,28,"25, 27, 32",0,,307,506,360.92,400.77,360.92,T,T,1…
False,KSEETITPWNFEEVVDKGASAQSFIER-VLPKHSLLYEYFTVYNELTK,PhoX,Intra,MS Annika,1153.562142,5,5763.781604,146640,70.2256,0,High,KSEETITPWNFEEVVDKGASAQSFIER,17,0,3097.511,0.0,VLPKHSLLYEYFTVYNELTK,4,0,2457.306,0.0,20240924_Astral_Neo1_Mueller_MS_TechHub_IMP_THIDDIAXL001_Cas9_PhoX_50ng_FAIMS_003.raw,6674,0.0,Q99ZW2,Q99ZW2,3096.504,K17(PhoX),K4(PhoX),2456.299,-48,HCD,32,"0, 0, 0",0,,467,506,607.51,360.87…
False,KSEETITPWNFEEVVDK-KTEVQTGGFSKESILPK,PhoX,Intra,MS Annika,1027.995852,4,4108.961578,114813,57.1169,0,High,KSEETITPWNFEEVVDK,1,0,2050.997,0.0,KTEVQTGGFSKESILPK,11,0,1849.0,0.0,20240921_Astral_Neo1_Mueller_MS_TechHub_IMP_THIDDIAXL001_Cas9_PhoX_100ng_FAIMS_001.raw,6644,0.0,Q99ZW2,Q99ZW2,2049.99,K1(PhoX),K11(PhoX),1847.993,-48,HCD,32,"0, 0, 0",0,,467,1096,376.44,360.87,360.87,T,T,10,1,12,4,0.021…
False,SSFEKNPIDFLEAK-VLPKHSLLYEYFTVYNELTK,PhoX,Intra,MS Annika,1073.529036,4,4291.094314,28909,73.6537,0,High,SSFEKNPIDFLEAK,5,0,1624.822,0.0,VLPKHSLLYEYFTVYNELTK,4,0,2457.308,0.0,20240922_Eclipse_NEO1_Mueller_MS_TechHub_IMP_THIDDIAXL001_Cas9_PhoX_10ng_FAIMS_001.raw,6767,0.0,Q99ZW2,Q99ZW2,1623.814,K5(PhoX),K4(PhoX),2456.301,-50,HCD,32,"0, 0, 0",0,,1171,506,360.8,391.89,360.8,T,T,9,1,10,5,0.005837…
False,KYGGFDSPTVAYSVLVVAK-KTEVQTGGFSKESILPK,PhoX,Intra,MS Annika,1015.515323,4,4059.039464,92991,56.3489,0,High,KYGGFDSPTVAYSVLVVAK,1,0,2001.069,0.0,KTEVQTGGFSKESILPK,11,0,1849.006,0.0,20240925_Astral_Neo1_Mueller_MS_TechHub_IMP_THIDDIAXL001_Cas9_PhoX_stepHCD_250ng_FAIMS_001.raw,6740,0.0,Q99ZW2,Q99ZW2,2000.062,K1(PhoX),K11(PhoX),1847.998,-48,HCD,28,"25, 27, 32",0,,1129,1096,418.81,360.79,360.79,T…
False,VLPKHSLLYEYFTVYNELTK-KSEETITPWNFEEVVDK,PhoX,Intra,MS Annika,1180.070878,4,4717.261683,37437,72.8873,0,High,VLPKHSLLYEYFTVYNELTK,4,0,2457.306,0.0,KSEETITPWNFEEVVDK,1,0,2050.991,0.0,20240922_Eclipse_NEO1_Mueller_MS_TechHub_IMP_THIDDIAXL001_Cas9_PhoX_500ng_FAIMS_001.raw,6803,0.0,Q99ZW2,Q99ZW2,2456.299,K4(PhoX),K1(PhoX),2049.983,-50,HCD,32,"0, 0, 0",0,,506,467,436.76,360.77,360.77,T,T,13,3,12,1…
False,ELGSQILKEHPVENTQLQNEK-ELGSQILKEHPVENTQLQNEK,PhoX,Intra,MS Annika,1016.302678,5,5077.484284,71291,44.4382,0,High,ELGSQILKEHPVENTQLQNEK,8,0,2434.257,0.0,ELGSQILKEHPVENTQLQNEK,8,0,2434.262,0.0,20240925_Astral_Neo1_Mueller_MS_TechHub_IMP_THIDDIAXL001_Cas9_PhoX_stepHCD_500ng_FAIMS_003.raw,6755,0.95,Q99ZW2,Q99ZW2,2433.25,K8(PhoX),K8(PhoX),2433.255,-48,HCD,28,"25, 27, 32",0,,789,789,360.75,360.75,…
False,EDIQKAQVSGQGDSLHEHIANLAGSPAIK-GILQTVKVVDELVK,PhoX,Intra,MS Annika,953.490177,5,4763.421778,31487,62.0374,0,High,EDIQKAQVSGQGDSLHEHIANLAGSPAIK,5,0,3013.534,0.0,GILQTVKVVDELVK,7,0,1540.923,0.0,20240922_Eclipse_NEO1_Mueller_MS_TechHub_IMP_THIDDIAXL001_Cas9_PhoX_500ng_FAIMS_002.raw,6806,0.0,Q99ZW2,Q99ZW2,3012.527,K5(PhoX),K7(PhoX),1539.916,-50,HCD,32,"0, 0, 0",0,,705,735,443.59,360.74,360.74,T,…
False,KSEETITPWNFEEVVDK-VNTEITKAPLSASMIK,PhoX,Intra,MS Annika,991.481165,4,3962.902831,27666,62.9966,0,High,KSEETITPWNFEEVVDK,1,0,2050.997,0.0,VNTEITKAPLSASMIK,7,0,1702.942,0.0,20240922_Eclipse_NEO1_Mueller_MS_TechHub_IMP_THIDDIAXL001_Cas9_PhoX_stepHCD_100ng_FAIMS_002.raw,6815,0.0,Q99ZW2,Q99ZW2,2049.99,K1(PhoX),K7(PhoX),1701.934,-50,HCD,28,"25, 27, 32",0,,467,307,360.73,391.3,360.73,T,T,11,1,13,1…
False,FIKPILEKMDGTEELLVK-VNTEITKAPLSASMIK,PhoX,Intra,MS Annika,1004.525905,4,4015.081789,101835,60.6019,0,High,FIKPILEKMDGTEELLVK,8,0,2103.177,0.0,VNTEITKAPLSASMIK,7,0,1702.94,0.0,20240925_Astral_Neo1_Mueller_MS_TechHub_IMP_THIDDIAXL001_Cas9_PhoX_stepHCD_500ng_FAIMS_002.raw,6752,0.0,Q99ZW2,Q99ZW2,2102.17,K8(PhoX),K7(PhoX),1701.933,-48,HCD,28,"25, 27, 32",0,,374,307,401.63,360.65,360.65,T,T,14,2,1…
False,ATAKYFFYSNIMNFFK-KYPKLESEFVYGDYK,PhoX,Intra,MS Annika,1017.47232,4,4066.867452,111449,68.097,0,High,ATAKYFFYSNIMNFFK,4,0,1991.972,0.0,KYPKLESEFVYGDYK,4,0,1865.931,0.0,20240925_Astral_Neo1_Mueller_MS_TechHub_IMP_THIDDIAXL001_Cas9_PhoX_stepHCD_50ng_FAIMS_003.raw,6728,0.0,Q99ZW2,Q99ZW2,1990.965,K4(PhoX),K4(PhoX),1864.923,-60,HCD,28,"25, 27, 32",0,,1031,999,386.76,360.6,360.6,T,T,12,2,12,2,Not …
False,YTSTKEVLDATLIHQSITGLYETR-KYGGFDSPTVAYSVLVVAK,PhoX,Intra,MS Annika,1238.119948,4,4949.457962,141862,64.4395,0,High,YTSTKEVLDATLIHQSITGLYETR,5,0,2739.42,0.0,KYGGFDSPTVAYSVLVVAK,1,0,2001.073,0.0,20240924_Astral_Neo1_Mueller_MS_TechHub_IMP_THIDDIAXL001_Cas9_PhoX_250ng_FAIMS_001.raw,6686,0.0,Q99ZW2,Q99ZW2,2738.413,K5(PhoX),K1(PhoX),2000.066,-48,HCD,32,"0, 0, 0",0,,1335,1129,360.45,542.36,360.45,…
False,KSEETITPWNFEEVVDK-VNTEITKAPLSASMIK,PhoX,Intra,MS Annika,991.481556,4,3962.904395,27784,62.4452,0,High,KSEETITPWNFEEVVDK,1,0,2050.997,0.0,VNTEITKAPLSASMIK,7,0,1702.943,0.0,20240922_Eclipse_NEO1_Mueller_MS_TechHub_IMP_THIDDIAXL001_Cas9_PhoX_100ng_FAIMS_002.raw,6788,0.0,Q99ZW2,Q99ZW2,2049.99,K1(PhoX),K7(PhoX),1701.936,-60,HCD,32,"0, 0, 0",0,,467,307,360.44,380.38,360.44,T,T,12,1,13,1,2.1210016…
False,QQLPEKYKEIFFDQSK-FIKPILEKMDGTEELLVK,PhoX,Intra,MS Annika,724.204649,6,4340.191513,134395,62.2469,0,High,QQLPEKYKEIFFDQSK,6,0,2028.044,0.0,FIKPILEKMDGTEELLVK,8,0,2103.183,0.0,20240924_Astral_Neo1_Mueller_MS_TechHub_IMP_THIDDIAXL001_Cas9_PhoX_100ng_FAIMS_003.raw,6683,0.0,Q99ZW2,Q99ZW2,2027.036,K6(PhoX),K8(PhoX),2102.176,-60,HCD,32,"0, 0, 0",0,,340,374,360.42,371.99,360.42,T,T,13,2,13,2,0.0014…
False,LPKYSLFELENGR-KTEVQTGGFSKESILPK,PhoX,Intra,MS Annika,906.706409,4,3623.803807,27245,57.5483,0,High,LPKYSLFELENGR,3,0,1565.832,0.0,KTEVQTGGFSKESILPK,11,0,1849.007,0.0,20240922_Eclipse_NEO1_Mueller_MS_TechHub_IMP_THIDDIAXL001_Cas9_PhoX_250ng_FAIMS_003.raw,6800,0.0,Q99ZW2,Q99ZW2,1564.825,K3(PhoX),K11(PhoX),1848.0,-50,HCD,32,"0, 0, 0",0,,1197,1096,360.42,434.84,360.42,T,T,12,1,13,4,0.0015634040…
False,VNTEITKAPLSASMIK-KSEETITPWNFEEVVDK,PhoX,Intra,MS Annika,991.481311,4,3962.903414,96976,59.877,0,High,VNTEITKAPLSASMIK,7,0,1702.941,0.0,KSEETITPWNFEEVVDK,1,0,2050.998,0.0,20240925_Astral_Neo1_Mueller_MS_TechHub_IMP_THIDDIAXL001_Cas9_PhoX_stepHCD_50ng_FAIMS_003.raw,6728,0.0,Q99ZW2,Q99ZW2,1701.934,K7(PhoX),K1(PhoX),2049.991,-48,HCD,28,"25, 27, 32",0,,307,467,360.4,410.48,360.4,T,T,13,1,13,1,0.…
False,FIKPILEKMDGTEELLVK-QQLPEKYKEIFFDQSK,PhoX,Intra,MS Annika,724.203184,6,4340.182724,31154,64.553,0,High,FIKPILEKMDGTEELLVK,8,0,2103.177,0.0,QQLPEKYKEIFFDQSK,6,0,2028.041,0.0,20240922_Eclipse_NEO1_Mueller_MS_TechHub_IMP_THIDDIAXL001_Cas9_PhoX_250ng_FAIMS_003.raw,6800,0.0,Q99ZW2,Q99ZW2,2102.17,K8(PhoX),K6(PhoX),2027.034,-60,HCD,32,"0, 0, 0",0,,374,340,505.21,360.3,360.3,T,T,14,2,11,2,0.24484067…
False,EDIQKAQVSGQGDSLHEHIANLAGSPAIK-GILQTVKVVDELVK,PhoX,Intra,MS Annika,953.491191,5,4763.42685,27938,62.5287,0,High,EDIQKAQVSGQGDSLHEHIANLAGSPAIK,5,0,3013.534,0.0,GILQTVKVVDELVK,7,0,1540.929,0.0,20240922_Eclipse_NEO1_Mueller_MS_TechHub_IMP_THIDDIAXL001_Cas9_PhoX_100ng_FAIMS_003.raw,6791,0.0,Q99ZW2,Q99ZW2,3012.527,K5(PhoX),K7(PhoX),1539.921,-50,HCD,32,"0, 0, 0",0,,705,735,415.64,360.26,360.26,T,T…
False,VNTEITKAPLSASMIK-KSEETITPWNFEEVVDK,PhoX,Intra,MS Annika,991.480654,4,3962.900787,27604,62.4458,0,High,VNTEITKAPLSASMIK,7,0,1702.941,0.0,KSEETITPWNFEEVVDK,1,0,2050.995,0.0,20240922_Eclipse_NEO1_Mueller_MS_TechHub_IMP_THIDDIAXL001_Cas9_PhoX_100ng_FAIMS_001.raw,6785,0.0,Q99ZW2,Q99ZW2,1701.934,K7(PhoX),K1(PhoX),2049.988,-50,HCD,32,"0, 0, 0",0,,307,467,375.2,360.19,360.19,T,T,13,1,12,1,0.1716453…
False,EDIQKAQVSGQGDSLHEHIANLAGSPAIK-KTEVQTGGFSKESILPK,PhoX,Intra,MS Annika,1015.106231,5,5071.502052,23967,49.2973,0,High,EDIQKAQVSGQGDSLHEHIANLAGSPAIK,5,0,3013.534,0.0,KTEVQTGGFSKESILPK,11,0,1849.004,0.0,20240922_Eclipse_NEO1_Mueller_MS_TechHub_IMP_THIDDIAXL001_Cas9_PhoX_500ng_FAIMS_002.raw,6806,0.0,Q99ZW2,Q99ZW2,3012.527,K5(PhoX),K11(PhoX),1847.996,-50,HCD,32,"0, 0, 0",0,,705,1096,484.69,360.1,…
False,KYGGFDSPTVAYSVLVVAK-TEVQTGGFSKESILPK,PhoX,Intra,MS Annika,983.493642,4,3930.95274,98391,59.2526,0,High,KYGGFDSPTVAYSVLVVAK,1,0,2001.069,0.0,TEVQTGGFSKESILPK,10,0,1720.919,0.0,20240925_Astral_Neo1_Mueller_MS_TechHub_IMP_THIDDIAXL001_Cas9_PhoX_stepHCD_250ng_FAIMS_001.raw,6740,0.0,Q99ZW2,Q99ZW2,2000.062,K1(PhoX),K10(PhoX),1719.912,-48,HCD,28,"25, 27, 32",0,,1129,1097,360.1,440.62,360.1,T,T,11,…
False,VNTEITKAPLSASMIK-KSEETITPWNFEEVVDK,PhoX,Intra,MS Annika,991.480793,4,3962.901343,24226,62.7092,0,High,VNTEITKAPLSASMIK,7,0,1702.941,0.0,KSEETITPWNFEEVVDK,1,0,2050.996,0.0,20240922_Eclipse_NEO1_Mueller_MS_TechHub_IMP_THIDDIAXL001_Cas9_PhoX_10ng_FAIMS_001.raw,6767,0.0,Q99ZW2,Q99ZW2,1701.934,K7(PhoX),K1(PhoX),2049.989,-60,HCD,32,"0, 0, 0",0,,307,467,399.69,360.1,360.1,T,T,13,1,11,1,0.046448333…
False,TEVQTGGFSKESILPK-KYGGFDSPTVAYSVLVVAK,PhoX,Intra,MS Annika,983.493146,4,3930.950756,128007,59.6091,0,High,TEVQTGGFSKESILPK,10,0,1720.912,0.0,KYGGFDSPTVAYSVLVVAK,1,0,2001.075,0.0,20240924_Astral_Neo1_Mueller_MS_TechHub_IMP_THIDDIAXL001_Cas9_PhoX_100ng_FAIMS_002.raw,6680,0.0,Q99ZW2,Q99ZW2,1719.904,K10(PhoX),K1(PhoX),2000.067,-48,HCD,32,"0, 0, 0",0,,1097,1129,360.04,481.08,360.04,T,T,13,1,12,2,…
False,EDIQKAQVSGQGDSLHEHIANLAGSPAIK-KSEETITPWNFEEVVDK,PhoX,Intra,MS Annika,1055.504749,5,5273.494639,24532,56.6727,0,High,EDIQKAQVSGQGDSLHEHIANLAGSPAIK,5,0,3013.534,0.0,KSEETITPWNFEEVVDK,1,0,2050.996,0.0,20240922_Eclipse_NEO1_Mueller_MS_TechHub_IMP_THIDDIAXL001_Cas9_PhoX_100ng_FAIMS_001.raw,6785,0.0,Q99ZW2,Q99ZW2,3012.527,K5(PhoX),K1(PhoX),2049.989,-50,HCD,32,"0, 0, 0",0,,705,467,382.18,360.01,36…
False,VNTEITKAPLSASMIK-KNLIGALLFDSGETAEATR,PhoX,Intra,MS Annika,980.245718,4,3917.961041,106941,64.6965,0,High,VNTEITKAPLSASMIK,7,0,1702.941,0.0,KNLIGALLFDSGETAEATR,1,0,2006.056,0.0,20240925_Astral_Neo1_Mueller_MS_TechHub_IMP_THIDDIAXL001_Cas9_PhoX_stepHCD_100ng_FAIMS_002.raw,6734,0.0,Q99ZW2,Q99ZW2,1701.934,K7(PhoX),K1(PhoX),2005.048,-48,HCD,28,"25, 27, 32",0,,307,44,359.93,430.63,359.93,T,T,12,1…
False,VNTEITKAPLSASMIK-KNLIGALLFDSGETAEATR,PhoX,Intra,MS Annika,980.2465,4,3917.964169,133671,65.3452,0,High,VNTEITKAPLSASMIK,7,0,1702.941,0.0,KNLIGALLFDSGETAEATR,1,0,2006.059,0.0,20240921_Astral_Neo1_Mueller_MS_TechHub_IMP_THIDDIAXL001_Cas9_PhoX_100ng_FAIMS_001.raw,6644,0.0,Q99ZW2,Q99ZW2,1701.934,K7(PhoX),K1(PhoX),2005.052,-48,HCD,32,"0, 0, 0",0,,307,44,359.9,463.2,359.9,T,T,12,1,16,1,0.05500433…
False,KSEETITPWNFEEVVDK-VNTEITKAPLSASMIK,PhoX,Intra,MS Annika,991.480948,4,3962.901961,99434,59.3649,0,High,KSEETITPWNFEEVVDK,1,0,2050.997,0.0,VNTEITKAPLSASMIK,7,0,1702.941,0.0,20240925_Astral_Neo1_Mueller_MS_TechHub_IMP_THIDDIAXL001_Cas9_PhoX_stepHCD_500ng_FAIMS_003.raw,6755,0.0,Q99ZW2,Q99ZW2,2049.99,K1(PhoX),K7(PhoX),1701.933,-48,HCD,28,"25, 27, 32",0,,467,307,375.63,359.83,359.83,T,T,13,1,13,1…
False,KYPKLESEFVYGDYK-ATAKYFFYSNIMNFFK,PhoX,Intra,MS Annika,1017.472679,4,4066.868886,113100,68.0962,0,High,KYPKLESEFVYGDYK,4,0,1865.929,0.0,ATAKYFFYSNIMNFFK,4,0,1991.976,0.0,20240925_Astral_Neo1_Mueller_MS_TechHub_IMP_THIDDIAXL001_Cas9_PhoX_stepHCD_100ng_FAIMS_003.raw,6737,0.0,Q99ZW2,Q99ZW2,1864.921,K4(PhoX),K4(PhoX),1990.968,-60,HCD,28,"25, 27, 32",0,,999,1031,359.82,409.71,359.82,T,T,11,2,12,2…
False,KYGGFDSPTVAYSVLVVAK-KTEVQTGGFSKESILPK,PhoX,Intra,MS Annika,1015.514911,4,4059.037814,22714,59.6667,0,High,KYGGFDSPTVAYSVLVVAK,1,0,2001.069,0.0,KTEVQTGGFSKESILPK,11,0,1849.004,0.0,20240922_Eclipse_NEO1_Mueller_MS_TechHub_IMP_THIDDIAXL001_Cas9_PhoX_10ng_FAIMS_002.raw,6770,0.0,Q99ZW2,Q99ZW2,2000.062,K1(PhoX),K11(PhoX),1847.997,-50,HCD,32,"0, 0, 0",0,,1129,1096,493.07,359.82,359.82,T,T,13,1,10,…
False,KSEETITPWNFEEVVDK-KGILQTVKVVDELVK,PhoX,Intra,MS Annika,983.002348,4,3928.987563,30784,69.2991,0,High,KSEETITPWNFEEVVDK,1,0,2050.997,0.0,KGILQTVKVVDELVK,8,0,1669.026,0.0,20240922_Eclipse_NEO1_Mueller_MS_TechHub_IMP_THIDDIAXL001_Cas9_PhoX_stepHCD_100ng_FAIMS_001.raw,6812,0.0,Q99ZW2,Q99ZW2,2049.99,K1(PhoX),K8(PhoX),1668.019,-50,HCD,28,"25, 27, 32",0,,467,734,359.82,369.64,359.82,T,T,11,1,11,2,…
False,KSEETITPWNFEEVVDK-VNTEITKAPLSASMIK,PhoX,Intra,MS Annika,991.48162,4,3962.904649,26660,62.5911,0,High,KSEETITPWNFEEVVDK,1,0,2050.997,0.0,VNTEITKAPLSASMIK,7,0,1702.943,0.0,20240922_Eclipse_NEO1_Mueller_MS_TechHub_IMP_THIDDIAXL001_Cas9_PhoX_50ng_FAIMS_002.raw,6779,0.0,Q99ZW2,Q99ZW2,2049.99,K1(PhoX),K7(PhoX),1701.936,-50,HCD,32,"0, 0, 0",0,,467,307,359.71,390.98,359.71,T,T,11,1,12,1,0.017677161…
False,KSEETITPWNFEEVVDK-KGILQTVKVVDELVK,PhoX,Intra,MS Annika,983.001787,4,3928.985321,31157,68.8361,0,High,KSEETITPWNFEEVVDK,1,0,2050.997,0.0,KGILQTVKVVDELVK,8,0,1669.024,0.0,20240922_Eclipse_NEO1_Mueller_MS_TechHub_IMP_THIDDIAXL001_Cas9_PhoX_100ng_FAIMS_002.raw,6788,0.0,Q99ZW2,Q99ZW2,2049.99,K1(PhoX),K8(PhoX),1668.017,-50,HCD,32,"0, 0, 0",0,,467,734,372.63,359.64,359.64,T,T,11,1,11,2,0.018864623…
False,VNTEITKAPLSASMIK-KSEETITPWNFEEVVDK,PhoX,Intra,MS Annika,991.480169,4,3962.898849,27638,62.5105,0,High,VNTEITKAPLSASMIK,7,0,1702.941,0.0,KSEETITPWNFEEVVDK,1,0,2050.994,0.0,20240922_Eclipse_NEO1_Mueller_MS_TechHub_IMP_THIDDIAXL001_Cas9_PhoX_100ng_FAIMS_001.raw,6785,0.0,Q99ZW2,Q99ZW2,1701.934,K7(PhoX),K1(PhoX),2049.986,-60,HCD,32,"0, 0, 0",0,,307,467,388.01,359.59,359.59,T,T,12,1,10,1,0.024997…
False,KTEVQTGGFSKESILPK-KYGGFDSPTVAYSVLVVAK,PhoX,Intra,MS Annika,1015.515339,4,4059.039525,91073,56.6076,0,High,KTEVQTGGFSKESILPK,11,0,1849.007,0.0,KYGGFDSPTVAYSVLVVAK,1,0,2001.068,0.0,20240925_Astral_Neo1_Mueller_MS_TechHub_IMP_THIDDIAXL001_Cas9_PhoX_stepHCD_50ng_FAIMS_003.raw,6728,0.0,Q99ZW2,Q99ZW2,1847.999,K11(PhoX),K1(PhoX),2000.061,-48,HCD,28,"25, 27, 32",0,,1096,1129,382.0,359.55,359.55,T,T…
False,KSEETITPWNFEEVVDK-GILQTVKVVDELVK,PhoX,Intra,MS Annika,950.97784,4,3800.889532,37730,73.4259,0,High,KSEETITPWNFEEVVDK,1,0,2050.997,0.0,GILQTVKVVDELVK,7,0,1540.928,0.0,20240922_Eclipse_NEO1_Mueller_MS_TechHub_IMP_THIDDIAXL001_Cas9_PhoX_500ng_FAIMS_001.raw,6803,0.0,Q99ZW2,Q99ZW2,2049.99,K1(PhoX),K7(PhoX),1539.921,-50,HCD,32,"0, 0, 0",0,,467,735,392.48,359.52,359.52,T,T,11,1,12,2,0.023026507466…
False,SEETITPWNFEEVVDKGASAQSFIER-VLPKHSLLYEYFTVYNELTK,PhoX,Intra,MS Annika,1127.943026,5,5635.686022,129380,71.8505,0,High,SEETITPWNFEEVVDKGASAQSFIER,16,0,2969.416,0.0,VLPKHSLLYEYFTVYNELTK,4,0,2457.305,0.0,20240924_Astral_Neo1_Mueller_MS_TechHub_IMP_THIDDIAXL001_Cas9_PhoX_10ng_FAIMS_003.raw,6665,0.0,Q99ZW2,Q99ZW2,2968.409,K16(PhoX),K4(PhoX),2456.298,-48,HCD,32,"0, 0, 0",0,,468,506,502.53,359.5,35…
False,FIKPILEKMDGTEELLVK-QQLPEKYKEIFFDQSK,PhoX,Intra,MS Annika,868.842541,5,4340.183597,32802,64.282,0,High,FIKPILEKMDGTEELLVK,8,0,2103.177,0.0,QQLPEKYKEIFFDQSK,6,0,2028.042,0.0,20240922_Eclipse_NEO1_Mueller_MS_TechHub_IMP_THIDDIAXL001_Cas9_PhoX_500ng_FAIMS_002.raw,6806,0.0,Q99ZW2,Q99ZW2,2102.17,K8(PhoX),K6(PhoX),2027.035,-50,HCD,32,"0, 0, 0",0,,374,340,489.59,359.41,359.41,T,T,15,2,10,2,1.511827…
False,KGILQTVKVVDELVK-KSEETITPWNFEEVVDK,PhoX,Intra,MS Annika,983.002432,4,3928.987897,139580,66.3819,0,High,KGILQTVKVVDELVK,8,0,1669.026,0.0,KSEETITPWNFEEVVDK,1,0,2050.997,0.0,20240924_Astral_Neo1_Mueller_MS_TechHub_IMP_THIDDIAXL001_Cas9_PhoX_50ng_FAIMS_002.raw,6671,0.0,Q99ZW2,Q99ZW2,1668.019,K8(PhoX),K1(PhoX),2049.99,-48,HCD,32,"0, 0, 0",0,,734,467,359.38,374.61,359.38,T,T,12,2,12,1,0.0111110916…
False,ATAKYFFYSNIMNFFK-KYPKLESEFVYGDYK,PhoX,Intra,MS Annika,1017.471714,4,4066.865026,31027,71.364,0,High,ATAKYFFYSNIMNFFK,4,0,1991.972,0.0,KYPKLESEFVYGDYK,4,0,1865.928,0.0,20240922_Eclipse_NEO1_Mueller_MS_TechHub_IMP_THIDDIAXL001_Cas9_PhoX_50ng_FAIMS_001.raw,6776,0.0,Q99ZW2,Q99ZW2,1990.965,K4(PhoX),K4(PhoX),1864.921,-50,HCD,32,"0, 0, 0",0,,1031,999,426.29,359.37,359.37,T,T,12,2,10,2,0.1044202182…
False,LPKYSLFELENGR-KYGGFDSPTVAYSVLVVAK,PhoX,Intra,MS Annika,944.722974,4,3775.870068,140990,63.5491,0,High,LPKYSLFELENGR,3,0,1565.832,0.0,KYGGFDSPTVAYSVLVVAK,1,0,2001.073,0.0,20240924_Astral_Neo1_Mueller_MS_TechHub_IMP_THIDDIAXL001_Cas9_PhoX_500ng_FAIMS_003.raw,6701,0.0,Q99ZW2,Q99ZW2,1564.825,K3(PhoX),K1(PhoX),2000.066,-48,HCD,32,"0, 0, 0",0,,1197,1129,359.36,397.51,359.36,T,T,12,1,13,2,0.030215…
False,VLPKHSLLYEYFTVYNELTK-KSEETITPWNFEEVVDKGASAQSFIER,PhoX,Intra,MS Annika,961.470494,6,5763.786579,33033,73.8178,0,High,VLPKHSLLYEYFTVYNELTK,4,0,2457.306,0.0,KSEETITPWNFEEVVDKGASAQSFIER,17,0,3097.516,0.0,20240922_Eclipse_NEO1_Mueller_MS_TechHub_IMP_THIDDIAXL001_Cas9_PhoX_stepHCD_100ng_FAIMS_003.raw,6818,0.0,Q99ZW2,Q99ZW2,2456.299,K4(PhoX),K17(PhoX),3096.508,-50,HCD,28,"25, 27, 32",0,,506,467,35…
False,KSEETITPWNFEEVVDK-KSEETITPWNFEEVVDK,PhoX,Intra,MS Annika,1078.494612,4,4310.956617,136023,66.3366,0,High,KSEETITPWNFEEVVDK,1,0,2050.997,0.0,KSEETITPWNFEEVVDK,1,0,2050.995,0.0,20240921_Astral_Neo1_Mueller_MS_TechHub_IMP_THIDDIAXL001_Cas9_PhoX_100ng_FAIMS_002.raw,6647,0.0,Q99ZW2,Q99ZW2,2049.99,K1(PhoX),K1(PhoX),2049.988,-60,HCD,32,"0, 0, 0",0,,467,467,359.26,359.26,359.26,T,T,12,1,12,1,0.0310…
False,KYGGFDSPTVAYSVLVVAK-TEVQTGGFSKESILPK,PhoX,Intra,MS Annika,983.49158,4,3930.944492,96075,59.5326,0,High,KYGGFDSPTVAYSVLVVAK,1,0,2001.069,0.0,TEVQTGGFSKESILPK,10,0,1720.911,0.0,20240925_Astral_Neo1_Mueller_MS_TechHub_IMP_THIDDIAXL001_Cas9_PhoX_stepHCD_50ng_FAIMS_001.raw,6722,0.0,Q99ZW2,Q99ZW2,2000.062,K1(PhoX),K10(PhoX),1719.904,-48,HCD,28,"25, 27, 32",0,,1129,1097,388.34,359.23,359.23,T,T,11…
False,EDIQKAQVSGQGDSLHEHIANLAGSPAIK-KGILQTVKVVDELVK,PhoX,Intra,MS Annika,979.110167,5,4891.521727,118116,55.5441,0,High,EDIQKAQVSGQGDSLHEHIANLAGSPAIK,5,0,3013.534,0.0,KGILQTVKVVDELVK,8,0,1669.023,0.0,20240924_Astral_Neo1_Mueller_MS_TechHub_IMP_THIDDIAXL001_Cas9_PhoX_100ng_FAIMS_002.raw,6680,0.0,Q99ZW2,Q99ZW2,3012.527,K5(PhoX),K8(PhoX),1668.016,-48,HCD,32,"0, 0, 0",0,,705,734,360.5,359.2,359.2,T,T…
False,KTEVQTGGFSKESILPK-LPKYSLFELENGR,PhoX,Intra,MS Annika,725.566454,5,3623.803164,28778,57.3765,0,High,KTEVQTGGFSKESILPK,11,0,1849.007,0.0,LPKYSLFELENGR,3,0,1565.832,0.0,20240922_Eclipse_NEO1_Mueller_MS_TechHub_IMP_THIDDIAXL001_Cas9_PhoX_500ng_FAIMS_002.raw,6806,0.0,Q99ZW2,Q99ZW2,1847.999,K11(PhoX),K3(PhoX),1564.825,-50,HCD,32,"0, 0, 0",0,,1096,1197,378.19,359.14,359.14,T,T,12,4,8,1,0.001857753…
False,KSEETITPWNFEEVVDK-VNTEITKAPLSASMIK,PhoX,Intra,MS Annika,991.480848,4,3962.901563,85946,60.0135,0,High,KSEETITPWNFEEVVDK,1,0,2050.997,0.0,VNTEITKAPLSASMIK,7,0,1702.94,0.0,20240925_Astral_Neo1_Mueller_MS_TechHub_IMP_THIDDIAXL001_Cas9_PhoX_stepHCD_10ng_FAIMS_003.raw,6719,0.0,Q99ZW2,Q99ZW2,2049.99,K1(PhoX),K7(PhoX),1701.933,-60,HCD,28,"25, 27, 32",0,,467,307,363.12,359.13,359.13,T,T,13,1,13,1,0…
False,VNTEITKAPLSASMIK-KSEETITPWNFEEVVDK,PhoX,Intra,MS Annika,991.481544,4,3962.904347,130814,59.4755,0,High,VNTEITKAPLSASMIK,7,0,1702.941,0.0,KSEETITPWNFEEVVDK,1,0,2050.999,0.0,20240924_Astral_Neo1_Mueller_MS_TechHub_IMP_THIDDIAXL001_Cas9_PhoX_500ng_FAIMS_002.raw,6698,0.0,Q99ZW2,Q99ZW2,1701.934,K7(PhoX),K1(PhoX),2049.992,-60,HCD,32,"0, 0, 0",0,,307,467,359.1,395.23,359.1,T,T,13,1,12,1,2.55683027…
False,VNTEITKAPLSASMIK-KSEETITPWNFEEVVDK,PhoX,Intra,MS Annika,991.481154,4,3962.902787,122518,60.4639,0,High,VNTEITKAPLSASMIK,7,0,1702.941,0.0,KSEETITPWNFEEVVDK,1,0,2050.997,0.0,20240921_Astral_Neo1_Mueller_MS_TechHub_IMP_THIDDIAXL001_Cas9_PhoX_100ng_FAIMS_001.raw,6644,0.0,Q99ZW2,Q99ZW2,1701.934,K7(PhoX),K1(PhoX),2049.99,-60,HCD,32,"0, 0, 0",0,,307,467,359.09,372.73,359.09,T,T,13,1,12,1,0.0224842…
False,TEVQTGGFSKESILPK-VLPKHSLLYEYFTVYNELTK,PhoX,Intra,MS Annika,1097.553588,4,4387.192521,112907,67.1692,0,High,TEVQTGGFSKESILPK,10,0,1720.912,0.0,VLPKHSLLYEYFTVYNELTK,4,0,2457.316,0.0,20240925_Astral_Neo1_Mueller_MS_TechHub_IMP_THIDDIAXL001_Cas9_PhoX_stepHCD_250ng_FAIMS_002.raw,6743,0.0,Q99ZW2,Q99ZW2,1719.904,K10(PhoX),K4(PhoX),2456.309,-48,HCD,28,"25, 27, 32",0,,1097,506,359.04,487.3,359.04,T,…
False,VNTEITKAPLSASMIK-KSEETITPWNFEEVVDK,PhoX,Intra,MS Annika,991.481312,4,3962.903418,98990,59.5615,0,High,VNTEITKAPLSASMIK,7,0,1702.941,0.0,KSEETITPWNFEEVVDK,1,0,2050.998,0.0,20240925_Astral_Neo1_Mueller_MS_TechHub_IMP_THIDDIAXL001_Cas9_PhoX_stepHCD_250ng_FAIMS_003.raw,6746,0.0,Q99ZW2,Q99ZW2,1701.934,K7(PhoX),K1(PhoX),2049.991,-48,HCD,28,"25, 27, 32",0,,307,467,359.02,371.01,359.02,T,T,13,1,12,…
False,VNTEITKAPLSASMIK-KSEETITPWNFEEVVDK,PhoX,Intra,MS Annika,991.481888,4,3962.905721,130195,59.7284,0,High,VNTEITKAPLSASMIK,7,0,1702.941,0.0,KSEETITPWNFEEVVDK,1,0,2051.0,0.0,20240924_Astral_Neo1_Mueller_MS_TechHub_IMP_THIDDIAXL001_Cas9_PhoX_250ng_FAIMS_002.raw,6689,0.0,Q99ZW2,Q99ZW2,1701.934,K7(PhoX),K1(PhoX),2049.993,-60,HCD,32,"0, 0, 0",0,,307,467,359.01,436.93,359.01,T,T,13,1,13,3,0.05685549…
False,EDIQKAQVSGQGDSLHEHIANLAGSPAIK-GILQTVKVVDELVK,PhoX,Intra,MS Annika,953.490787,5,4763.424831,26717,62.6798,0,High,EDIQKAQVSGQGDSLHEHIANLAGSPAIK,5,0,3013.534,0.0,GILQTVKVVDELVK,7,0,1540.927,0.0,20240922_Eclipse_NEO1_Mueller_MS_TechHub_IMP_THIDDIAXL001_Cas9_PhoX_50ng_FAIMS_003.raw,6782,0.0,Q99ZW2,Q99ZW2,3012.527,K5(PhoX),K7(PhoX),1539.919,-50,HCD,32,"0, 0, 0",0,,705,735,458.29,359.01,359.01,T,T…
False,VNTEITKAPLSASMIK-KSEETITPWNFEEVVDK,PhoX,Intra,MS Annika,991.482138,4,3962.906721,129094,60.0378,0,High,VNTEITKAPLSASMIK,7,0,1702.941,0.0,KSEETITPWNFEEVVDK,1,0,2051.001,0.0,20240924_Astral_Neo1_Mueller_MS_TechHub_IMP_THIDDIAXL001_Cas9_PhoX_100ng_FAIMS_001.raw,6677,0.0,Q99ZW2,Q99ZW2,1701.934,K7(PhoX),K1(PhoX),2049.994,-60,HCD,32,"0, 0, 0",0,,307,467,358.97,381.84,358.97,T,T,13,1,11,3,2.628172…
False,KTEVQTGGFSKESILPK-LPKYSLFELENGR,PhoX,Intra,MS Annika,725.566408,5,3623.802936,28888,57.6115,0,High,KTEVQTGGFSKESILPK,11,0,1849.007,0.0,LPKYSLFELENGR,3,0,1565.832,0.0,20240922_Eclipse_NEO1_Mueller_MS_TechHub_IMP_THIDDIAXL001_Cas9_PhoX_500ng_FAIMS_003.raw,6809,0.0,Q99ZW2,Q99ZW2,1847.999,K11(PhoX),K3(PhoX),1564.825,-50,HCD,32,"0, 0, 0",0,,1096,1197,393.75,358.97,358.97,T,T,12,4,8,1,0.048404499…
False,KSEETITPWNFEEVVDK-VNTEITKAPLSASMIK,PhoX,Intra,MS Annika,991.480804,4,3962.901389,109867,60.487,0,High,KSEETITPWNFEEVVDK,1,0,2050.997,0.0,VNTEITKAPLSASMIK,7,0,1702.94,0.0,20240921_Astral_Neo1_Mueller_MS_TechHub_IMP_THIDDIAXL001_Cas9_PhoX_50ng_FAIMS_003.raw,6641,0.0,Q99ZW2,Q99ZW2,2049.99,K1(PhoX),K7(PhoX),1701.933,-48,HCD,32,"0, 0, 0",0,,467,307,372.5,358.95,358.95,T,T,12,1,13,1,0.11545226666…
False,VNTEITKAPLSASMIK-KSEETITPWNFEEVVDK,PhoX,Intra,MS Annika,991.481172,4,3962.90286,125431,60.1661,0,High,VNTEITKAPLSASMIK,7,0,1702.941,0.0,KSEETITPWNFEEVVDK,1,0,2050.998,0.0,20240924_Astral_Neo1_Mueller_MS_TechHub_IMP_THIDDIAXL001_Cas9_PhoX_50ng_FAIMS_001.raw,6668,0.0,Q99ZW2,Q99ZW2,1701.934,K7(PhoX),K1(PhoX),2049.99,-48,HCD,32,"0, 0, 0",0,,307,467,358.94,361.83,358.94,T,T,13,1,13,1,0.021196033…
False,KTEVQTGGFSKESILPK-KYGGFDSPTVAYSVLVVAK,PhoX,Intra,MS Annika,1015.514806,4,4059.037396,122954,56.312,0,High,KTEVQTGGFSKESILPK,11,0,1849.007,0.0,KYGGFDSPTVAYSVLVVAK,1,0,2001.066,0.0,20240924_Astral_Neo1_Mueller_MS_TechHub_IMP_THIDDIAXL001_Cas9_PhoX_500ng_FAIMS_002.raw,6698,0.0,Q99ZW2,Q99ZW2,1847.999,K11(PhoX),K1(PhoX),2000.059,-48,HCD,32,"0, 0, 0",0,,1096,1129,401.2,358.91,358.91,T,T,13,4,11,2…
False,KYPKLESEFVYGDYK-ATAKYFFYSNIMNFFK,PhoX,Intra,MS Annika,1017.47296,4,4066.870011,32126,71.1539,0,High,KYPKLESEFVYGDYK,4,0,1865.932,0.0,ATAKYFFYSNIMNFFK,4,0,1991.974,0.0,20240922_Eclipse_NEO1_Mueller_MS_TechHub_IMP_THIDDIAXL001_Cas9_PhoX_100ng_FAIMS_001.raw,6785,0.0,Q99ZW2,Q99ZW2,1864.925,K4(PhoX),K4(PhoX),1990.966,-60,HCD,32,"0, 0, 0",0,,999,1031,358.84,460.92,358.84,T,T,10,2,11,2,0.310246386…
False,VLPKHSLLYEYFTVYNELTK-KSEETITPWNFEEVVDK,PhoX,Intra,MS Annika,944.25929,5,4717.267343,35571,72.9292,0,High,VLPKHSLLYEYFTVYNELTK,4,0,2457.306,0.0,KSEETITPWNFEEVVDK,1,0,2050.996,0.0,20240922_Eclipse_NEO1_Mueller_MS_TechHub_IMP_THIDDIAXL001_Cas9_PhoX_250ng_FAIMS_002.raw,6797,0.0,Q99ZW2,Q99ZW2,2456.299,K4(PhoX),K1(PhoX),2049.989,-50,HCD,32,"0, 0, 0",0,,506,467,457.77,358.81,358.81,T,T,12,3,11,1,0…
False,KKLVDSTDKADLR-HPIFGNIVDEVAYHEKYPTIYHLR,PhoX,Intra,MS Annika,769.055158,6,4609.294565,106408,49.7133,0,High,KKLVDSTDKADLR,2,0,1488.838,0.0,HPIFGNIVDEVAYHEKYPTIYHLR,16,0,2911.492,0.0,20240924_Astral_Neo1_Mueller_MS_TechHub_IMP_THIDDIAXL001_Cas9_PhoX_500ng_FAIMS_003.raw,6701,0.0,Q99ZW2,Q99ZW2,1487.831,K2(PhoX),K16(PhoX),2910.485,-48,HCD,32,"0, 0, 0",0,,139,115,358.8,464.96,358.8,T,T,11,2,16,2,…
False,KSEETITPWNFEEVVDK-KGILQTVKVVDELVK,PhoX,Intra,MS Annika,983.002601,4,3928.988575,33363,68.6577,0,High,KSEETITPWNFEEVVDK,1,0,2050.997,0.0,KGILQTVKVVDELVK,8,0,1669.027,0.0,20240922_Eclipse_NEO1_Mueller_MS_TechHub_IMP_THIDDIAXL001_Cas9_PhoX_250ng_FAIMS_003.raw,6800,0.0,Q99ZW2,Q99ZW2,2049.99,K1(PhoX),K8(PhoX),1668.02,-50,HCD,32,"0, 0, 0",0,,467,734,358.77,372.51,358.77,T,T,11,1,11,2,0.0019097294…
False,TEVQTGGFSKESILPK-KYGGFDSPTVAYSVLVVAK,PhoX,Intra,MS Annika,983.492507,4,3930.948199,27543,62.8606,0,High,TEVQTGGFSKESILPK,10,0,1720.912,0.0,KYGGFDSPTVAYSVLVVAK,1,0,2001.072,0.0,20240922_Eclipse_NEO1_Mueller_MS_TechHub_IMP_THIDDIAXL001_Cas9_PhoX_stepHCD_100ng_FAIMS_003.raw,6818,0.0,Q99ZW2,Q99ZW2,1719.904,K10(PhoX),K1(PhoX),2000.065,-50,HCD,28,"25, 27, 32",0,,1097,1129,358.76,374.07,358.76,T,T…
False,KGILQTVKVVDELVK-KSEETITPWNFEEVVDK,PhoX,Intra,MS Annika,983.001636,4,3928.984716,33360,68.7031,0,High,KGILQTVKVVDELVK,8,0,1669.026,0.0,KSEETITPWNFEEVVDK,1,0,2050.994,0.0,20240922_Eclipse_NEO1_Mueller_MS_TechHub_IMP_THIDDIAXL001_Cas9_PhoX_250ng_FAIMS_002.raw,6797,0.0,Q99ZW2,Q99ZW2,1668.019,K8(PhoX),K1(PhoX),2049.987,-50,HCD,32,"0, 0, 0",0,,734,467,395.61,358.72,358.72,T,T,11,2,11,1,0.05172356…
False,VNTEITKAPLSASMIK-VLPKHSLLYEYFTVYNELTK,PhoX,Intra,MS Annika,1093.058809,4,4369.213408,111307,67.1613,0,High,VNTEITKAPLSASMIK,7,0,1702.941,0.0,VLPKHSLLYEYFTVYNELTK,4,0,2457.308,0.0,20240925_Astral_Neo1_Mueller_MS_TechHub_IMP_THIDDIAXL001_Cas9_PhoX_stepHCD_100ng_FAIMS_001.raw,6731,0.0,Q99ZW2,Q99ZW2,1701.934,K7(PhoX),K4(PhoX),2456.301,-48,HCD,28,"25, 27, 32",0,,307,506,358.69,419.46,358.69,T,T,…
False,KSEETITPWNFEEVVDK-TEVQTGGFSKESILPK,PhoX,Intra,MS Annika,995.973687,4,3980.872918,27658,61.9899,0,High,KSEETITPWNFEEVVDK,1,0,2050.997,0.0,TEVQTGGFSKESILPK,10,0,1720.912,0.0,20240922_Eclipse_NEO1_Mueller_MS_TechHub_IMP_THIDDIAXL001_Cas9_PhoX_100ng_FAIMS_003.raw,6791,0.0,Q99ZW2,Q99ZW2,2049.99,K1(PhoX),K10(PhoX),1719.904,-50,HCD,32,"0, 0, 0",0,,467,1097,390.52,358.63,358.63,T,T,11,1,11,1,0.0023…
False,KYPKLESEFVYGDYK-ATAKYFFYSNIMNFFK,PhoX,Intra,MS Annika,1017.473832,4,4066.873501,150594,68.078,0,High,KYPKLESEFVYGDYK,4,0,1865.932,0.0,ATAKYFFYSNIMNFFK,4,0,1991.977,0.0,20240924_Astral_Neo1_Mueller_MS_TechHub_IMP_THIDDIAXL001_Cas9_PhoX_250ng_FAIMS_002.raw,6689,0.0,Q99ZW2,Q99ZW2,1864.925,K4(PhoX),K4(PhoX),1990.97,-48,HCD,32,"0, 0, 0",0,,999,1031,358.59,390.41,358.59,T,T,12,2,11,2,1.2894823499…
False,KTEVQTGGFSKESILPK-LPKYSLFELENGR,PhoX,Intra,MS Annika,725.566216,5,3623.801973,25089,57.6915,0,High,KTEVQTGGFSKESILPK,11,0,1849.007,0.0,LPKYSLFELENGR,3,0,1565.831,0.0,20240922_Eclipse_NEO1_Mueller_MS_TechHub_IMP_THIDDIAXL001_Cas9_PhoX_100ng_FAIMS_001.raw,6785,0.0,Q99ZW2,Q99ZW2,1847.999,K11(PhoX),K3(PhoX),1564.824,-50,HCD,32,"0, 0, 0",0,,1096,1197,365.59,358.57,358.57,T,T,11,4,8,1,0.051026152…
False,LPKYSLFELENGR-KTEVQTGGFSKESILPK,PhoX,Intra,MS Annika,725.567251,5,3623.807149,28631,57.3704,0,High,LPKYSLFELENGR,3,0,1565.832,0.0,KTEVQTGGFSKESILPK,11,0,1849.01,0.0,20240922_Eclipse_NEO1_Mueller_MS_TechHub_IMP_THIDDIAXL001_Cas9_PhoX_500ng_FAIMS_001.raw,6803,0.0,Q99ZW2,Q99ZW2,1564.825,K3(PhoX),K11(PhoX),1848.003,-50,HCD,32,"0, 0, 0",0,,1197,1096,358.56,391.03,358.56,T,T,8,1,12,4,0.0470382317…
False,QQLPEKYKEIFFDQSK-FIKPILEKMDGTEELLVK,PhoX,Intra,MS Annika,724.204075,6,4340.188068,135854,62.012,0,High,QQLPEKYKEIFFDQSK,6,0,2028.044,0.0,FIKPILEKMDGTEELLVK,8,0,2103.18,0.0,20240924_Astral_Neo1_Mueller_MS_TechHub_IMP_THIDDIAXL001_Cas9_PhoX_250ng_FAIMS_002.raw,6689,0.0,Q99ZW2,Q99ZW2,2027.036,K6(PhoX),K8(PhoX),2102.173,-60,HCD,32,"0, 0, 0",0,,340,374,358.54,406.22,358.54,T,T,13,2,12,2,0.023895…
False,KYGGFDSPTVAYSVLVVAK-YTSTKEVLDATLIHQSITGLYETR,PhoX,Intra,MS Annika,990.697313,5,4949.457457,139986,64.574,0,High,KYGGFDSPTVAYSVLVVAK,1,0,2001.069,0.0,YTSTKEVLDATLIHQSITGLYETR,5,0,2739.424,0.0,20240924_Astral_Neo1_Mueller_MS_TechHub_IMP_THIDDIAXL001_Cas9_PhoX_100ng_FAIMS_003.raw,6683,0.0,Q99ZW2,Q99ZW2,2000.062,K1(PhoX),K5(PhoX),2738.416,-48,HCD,32,"0, 0, 0",0,,1129,1335,358.47,359.03,358.47,T…
False,TEVQTGGFSKESILPK-VLPKHSLLYEYFTVYNELTK,PhoX,Intra,MS Annika,1097.55242,4,4387.187849,111560,67.2651,0,High,TEVQTGGFSKESILPK,10,0,1720.912,0.0,VLPKHSLLYEYFTVYNELTK,4,0,2457.312,0.0,20240925_Astral_Neo1_Mueller_MS_TechHub_IMP_THIDDIAXL001_Cas9_PhoX_stepHCD_100ng_FAIMS_002.raw,6734,0.0,Q99ZW2,Q99ZW2,1719.904,K10(PhoX),K4(PhoX),2456.304,-48,HCD,28,"25, 27, 32",0,,1097,506,358.44,378.5,358.44,T,T…
False,VNTEITKAPLSASMIK-KSEETITPWNFEEVVDK,PhoX,Intra,MS Annika,991.480809,4,3962.901405,24178,62.6812,0,High,VNTEITKAPLSASMIK,7,0,1702.941,0.0,KSEETITPWNFEEVVDK,1,0,2050.996,0.0,20240922_Eclipse_NEO1_Mueller_MS_TechHub_IMP_THIDDIAXL001_Cas9_PhoX_10ng_FAIMS_003.raw,6773,0.0,Q99ZW2,Q99ZW2,1701.934,K7(PhoX),K1(PhoX),2049.989,-60,HCD,32,"0, 0, 0",0,,307,467,412.68,358.44,358.44,T,T,13,1,10,1,0.0250396…
False,EDIQKAQVSGQGDSLHEHIANLAGSPAIK-TEVQTGGFSKESILPK,PhoX,Intra,MS Annika,989.487611,5,4943.408951,100804,47.81,0,High,EDIQKAQVSGQGDSLHEHIANLAGSPAIK,5,0,3013.534,0.0,TEVQTGGFSKESILPK,10,0,1720.911,0.0,20240924_Astral_Neo1_Mueller_MS_TechHub_IMP_THIDDIAXL001_Cas9_PhoX_250ng_FAIMS_002.raw,6689,0.0,Q99ZW2,Q99ZW2,3012.527,K5(PhoX),K10(PhoX),1719.903,-48,HCD,32,"0, 0, 0",0,,705,1097,415.83,358.34,358.…
False,EDIQKAQVSGQGDSLHEHIANLAGSPAIK-TEVQTGGFSKESILPK,PhoX,Intra,MS Annika,989.486394,5,4943.402866,99421,47.8904,0,High,EDIQKAQVSGQGDSLHEHIANLAGSPAIK,5,0,3013.534,0.0,TEVQTGGFSKESILPK,10,0,1720.905,0.0,20240924_Astral_Neo1_Mueller_MS_TechHub_IMP_THIDDIAXL001_Cas9_PhoX_100ng_FAIMS_002.raw,6680,0.0,Q99ZW2,Q99ZW2,3012.527,K5(PhoX),K10(PhoX),1719.897,-48,HCD,32,"0, 0, 0",0,,705,1097,497.84,358.31,358…
False,KYGGFDSPTVAYSVLVVAK-KTEVQTGGFSKESILPK,PhoX,Intra,MS Annika,1015.515358,4,4059.039604,99995,57.0488,0,High,KYGGFDSPTVAYSVLVVAK,1,0,2001.069,0.0,KTEVQTGGFSKESILPK,11,0,1849.006,0.0,20240924_Astral_Neo1_Mueller_MS_TechHub_IMP_THIDDIAXL001_Cas9_PhoX_10ng_FAIMS_001.raw,6659,0.0,Q99ZW2,Q99ZW2,2000.062,K1(PhoX),K11(PhoX),1847.999,-48,HCD,32,"0, 0, 0",0,,1129,1096,418.78,358.24,358.24,T,T,13,1,13,4…
False,VLPKHSLLYEYFTVYNELTK-VNTEITKAPLSASMIK,PhoX,Intra,MS Annika,1093.056023,4,4369.202262,146605,67.3174,0,High,VLPKHSLLYEYFTVYNELTK,4,0,2457.306,0.0,VNTEITKAPLSASMIK,7,0,1702.931,0.0,20240924_Astral_Neo1_Mueller_MS_TechHub_IMP_THIDDIAXL001_Cas9_PhoX_100ng_FAIMS_002.raw,6680,0.0,Q99ZW2,Q99ZW2,2456.299,K4(PhoX),K7(PhoX),1701.924,-48,HCD,32,"0, 0, 0",0,,506,307,505.18,358.12,358.12,T,T,15,3,13,1,0…
False,VNTEITKAPLSASMIK-HPIFGNIVDEVAYHEKYPTIYHLR,PhoX,Intra,MS Annika,804.738898,6,4823.397003,29566,58.9641,0,High,VNTEITKAPLSASMIK,7,0,1702.941,0.0,HPIFGNIVDEVAYHEKYPTIYHLR,16,0,2911.492,0.0,20240922_Eclipse_NEO1_Mueller_MS_TechHub_IMP_THIDDIAXL001_Cas9_PhoX_500ng_FAIMS_001.raw,6803,0.0,Q99ZW2,Q99ZW2,1701.934,K7(PhoX),K16(PhoX),2910.484,-50,HCD,32,"0, 0, 0",0,,307,115,358.08,502.95,358.08,T,T,12…
False,QQLPEKYKEIFFDQSK-FIKPILEKMDGTEELLVK,PhoX,Intra,MS Annika,724.204249,6,4340.189109,32715,64.3515,0,High,QQLPEKYKEIFFDQSK,6,0,2028.044,0.0,FIKPILEKMDGTEELLVK,8,0,2103.181,0.0,20240922_Eclipse_NEO1_Mueller_MS_TechHub_IMP_THIDDIAXL001_Cas9_PhoX_500ng_FAIMS_001.raw,6803,0.0,Q99ZW2,Q99ZW2,2027.036,K6(PhoX),K8(PhoX),2102.174,-50,HCD,32,"0, 0, 0",0,,340,374,358.06,378.19,358.06,T,T,11,2,12,2,Not ma…
False,KYGGFDSPTVAYSVLVVAK-TEVQTGGFSKESILPK,PhoX,Intra,MS Annika,983.491238,4,3930.943121,31405,61.8923,0,High,KYGGFDSPTVAYSVLVVAK,1,0,2001.069,0.0,TEVQTGGFSKESILPK,10,0,1720.909,0.0,20240922_Eclipse_NEO1_Mueller_MS_TechHub_IMP_THIDDIAXL001_Cas9_PhoX_500ng_FAIMS_002.raw,6806,0.0,Q99ZW2,Q99ZW2,2000.062,K1(PhoX),K10(PhoX),1719.902,-50,HCD,32,"0, 0, 0",0,,1129,1097,471.3,358.04,358.04,T,T,14,1,12,1,0…
False,YDEHHQDLTLLKALVR-VNTEITKAPLSASMIK,PhoX,Intra,MS Annika,773.395189,5,3862.946837,29573,61.787,0,High,YDEHHQDLTLLKALVR,12,0,1951.04,0.0,VNTEITKAPLSASMIK,7,0,1702.943,0.0,20240922_Eclipse_NEO1_Mueller_MS_TechHub_IMP_THIDDIAXL001_Cas9_PhoX_250ng_FAIMS_002.raw,6797,0.0,Q99ZW2,Q99ZW2,1950.032,K12(PhoX),K7(PhoX),1701.935,-50,HCD,32,"0, 0, 0",0,,324,307,357.96,377.24,357.96,T,T,12,2,12,1,0.01974820…
False,KTEVQTGGFSKESILPK-GILQTVKVVDELVK,PhoX,Intra,MS Annika,900.480109,4,3598.898607,25913,66.2923,0,High,KTEVQTGGFSKESILPK,11,0,1849.007,0.0,GILQTVKVVDELVK,7,0,1540.927,0.0,20240922_Eclipse_NEO1_Mueller_MS_TechHub_IMP_THIDDIAXL001_Cas9_PhoX_10ng_FAIMS_003.raw,6773,0.0,Q99ZW2,Q99ZW2,1847.999,K11(PhoX),K7(PhoX),1539.92,-50,HCD,32,"0, 0, 0",0,,1096,735,372.08,357.95,357.95,T,T,10,4,11,2,0.177765413…
False,QLFVEQHKHYLDEIIEQISEFSK-GNELALPSKYVNFLYLASHYEK,PhoX,Intra,MS Annika,938.462997,6,5625.741599,155527,70.1366,0,High,QLFVEQHKHYLDEIIEQISEFSK,8,0,2860.452,0.0,GNELALPSKYVNFLYLASHYEK,9,0,2556.325,0.0,20240924_Astral_Neo1_Mueller_MS_TechHub_IMP_THIDDIAXL001_Cas9_PhoX_250ng_FAIMS_002.raw,6689,0.0,Q99ZW2,Q99ZW2,2859.444,K8(PhoX),K9(PhoX),2555.318,-48,HCD,32,"0, 0, 0",0,,1255,1222,357.88,481.52,357…
False,KYGGFDSPTVAYSVLVVAK-TEVQTGGFSKESILPK,PhoX,Intra,MS Annika,983.490792,4,3930.941337,31311,61.9663,0,High,KYGGFDSPTVAYSVLVVAK,1,0,2001.069,0.0,TEVQTGGFSKESILPK,10,0,1720.908,0.0,20240922_Eclipse_NEO1_Mueller_MS_TechHub_IMP_THIDDIAXL001_Cas9_PhoX_500ng_FAIMS_001.raw,6803,0.0,Q99ZW2,Q99ZW2,2000.062,K1(PhoX),K10(PhoX),1719.9,-50,HCD,32,"0, 0, 0",0,,1129,1097,538.47,357.84,357.84,T,T,13,1,12,1,0.…
False,VNTEITKAPLSASMIK-KRPLIETNGETGEIVWDK,PhoX,Intra,MS Annika,1000.005527,4,3997.000277,25142,54.008,0,High,VNTEITKAPLSASMIK,7,0,1702.941,0.0,KRPLIETNGETGEIVWDK,1,0,2085.095,0.0,20240922_Eclipse_NEO1_Mueller_MS_TechHub_IMP_THIDDIAXL001_Cas9_PhoX_250ng_FAIMS_002.raw,6797,0.0,Q99ZW2,Q99ZW2,1701.934,K7(PhoX),K1(PhoX),2084.088,-50,HCD,32,"0, 0, 0",0,,307,1058,413.29,357.81,357.81,T,T,13,1,12,1,0.027…
False,VLPKHSLLYEYFTVYNELTK-KSEETITPWNFEEVVDK,PhoX,Intra,MS Annika,944.258522,5,4717.263504,37466,72.9412,0,High,VLPKHSLLYEYFTVYNELTK,4,0,2457.306,0.0,KSEETITPWNFEEVVDK,1,0,2050.993,0.0,20240922_Eclipse_NEO1_Mueller_MS_TechHub_IMP_THIDDIAXL001_Cas9_PhoX_500ng_FAIMS_001.raw,6803,0.0,Q99ZW2,Q99ZW2,2456.299,K4(PhoX),K1(PhoX),2049.985,-50,HCD,32,"0, 0, 0",0,,506,467,362.96,357.66,357.66,T,T,11,3,11,1,…
False,KYGGFDSPTVAYSVLVVAK-EQAENIIHLFTLTNLGAPAAFKYFDTTIDR,PhoX,Intra,MS Annika,1124.76394,5,5619.790592,161179,72.4989,0,High,KYGGFDSPTVAYSVLVVAK,1,0,2001.069,0.0,EQAENIIHLFTLTNLGAPAAFKYFDTTIDR,22,0,3409.757,0.0,20240924_Astral_Neo1_Mueller_MS_TechHub_IMP_THIDDIAXL001_Cas9_PhoX_250ng_FAIMS_003.raw,6692,0.84,Q99ZW2,Q99ZW2,2000.062,K1(PhoX),K22(PhoX),3408.75,-48,HCD,32,"0, 0, 0",0,,1129,1303,377.02,…
False,NFMQLIHDDSLTFKEDIQK-KSEETITPWNFEEVVDKGASAQSFIER,PhoX,Intra,MS Annika,1126.531006,5,5628.625924,150775,68.1033,0,High,NFMQLIHDDSLTFKEDIQK,14,0,2322.143,0.0,KSEETITPWNFEEVVDKGASAQSFIER,17,0,3097.518,0.0,20240924_Astral_Neo1_Mueller_MS_TechHub_IMP_THIDDIAXL001_Cas9_PhoX_250ng_FAIMS_001.raw,6686,0.0,Q99ZW2,Q99ZW2,2321.136,K14(PhoX),K17(PhoX),3096.511,-48,HCD,32,"0, 0, 0",0,,691,467,357.54,638.8…
False,KYPKLESEFVYGDYK-ATAKYFFYSNIMNFFK,PhoX,Intra,MS Annika,1017.472015,4,4066.866229,148706,68.2113,0,High,KYPKLESEFVYGDYK,4,0,1865.929,0.0,ATAKYFFYSNIMNFFK,4,0,1991.973,0.0,20240924_Astral_Neo1_Mueller_MS_TechHub_IMP_THIDDIAXL001_Cas9_PhoX_100ng_FAIMS_002.raw,6680,0.0,Q99ZW2,Q99ZW2,1864.921,K4(PhoX),K4(PhoX),1990.966,-60,HCD,32,"0, 0, 0",0,,999,1031,357.53,390.82,357.53,T,T,11,2,11,2,0.57628678…
False,KRPLIETNGETGEIVWDK-ATAKYFFYSNIMNFFK,PhoX,Intra,MS Annika,1072.264034,4,4286.034307,34139,70.7308,0,High,KRPLIETNGETGEIVWDK,1,0,2085.097,0.0,ATAKYFFYSNIMNFFK,4,0,1991.972,0.0,20240922_Eclipse_NEO1_Mueller_MS_TechHub_IMP_THIDDIAXL001_Cas9_PhoX_250ng_FAIMS_001.raw,6794,0.0,Q99ZW2,Q99ZW2,2084.09,K1(PhoX),K4(PhoX),1990.965,-50,HCD,32,"0, 0, 0",0,,1058,1031,357.39,431.22,357.39,T,T,11,1,12,2,0.01…
False,KSEETITPWNFEEVVDK-KNLIGALLFDSGETAEATR,PhoX,Intra,MS Annika,1067.259983,4,4266.018104,31417,72.2355,0,High,KSEETITPWNFEEVVDK,1,0,2050.997,0.0,KNLIGALLFDSGETAEATR,1,0,2006.057,0.0,20240922_Eclipse_NEO1_Mueller_MS_TechHub_IMP_THIDDIAXL001_Cas9_PhoX_50ng_FAIMS_002.raw,6779,0.0,Q99ZW2,Q99ZW2,2049.99,K1(PhoX),K1(PhoX),2005.05,-50,HCD,32,"0, 0, 0",0,,467,44,357.37,550.68,357.37,T,T,10,1,14,2,0.006…
False,SSFEKNPIDFLEAK-KTEVQTGGFSKESILPK,PhoX,Intra,MS Annika,921.45437,4,3682.79565,22813,59.8672,0,High,SSFEKNPIDFLEAK,5,0,1624.822,0.0,KTEVQTGGFSKESILPK,11,0,1849.009,0.0,20240922_Eclipse_NEO1_Mueller_MS_TechHub_IMP_THIDDIAXL001_Cas9_PhoX_10ng_FAIMS_002.raw,6770,0.0,Q99ZW2,Q99ZW2,1623.814,K5(PhoX),K11(PhoX),1848.002,-50,HCD,32,"0, 0, 0",0,,1171,1096,357.37,447.06,357.37,T,T,11,1,13,4,0.060272284…
False,KTEVQTGGFSKESILPK-KSEETITPWNFEEVVDK,PhoX,Intra,MS Annika,1027.997794,4,4108.969345,122058,55.9303,0,High,KTEVQTGGFSKESILPK,11,0,1849.007,0.0,KSEETITPWNFEEVVDK,1,0,2050.998,0.0,20240924_Astral_Neo1_Mueller_MS_TechHub_IMP_THIDDIAXL001_Cas9_PhoX_500ng_FAIMS_001.raw,6695,0.0,Q99ZW2,Q99ZW2,1847.999,K11(PhoX),K1(PhoX),2049.991,-48,HCD,32,"0, 0, 0",0,,1096,467,357.27,395.21,357.27,T,T,13,4,12,1,0.…
False,KSEETITPWNFEEVVDK-KGILQTVKVVDELVK,PhoX,Intra,MS Annika,983.002712,4,3928.989017,30931,68.7914,0,High,KSEETITPWNFEEVVDK,1,0,2050.997,0.0,KGILQTVKVVDELVK,8,0,1669.028,0.0,20240922_Eclipse_NEO1_Mueller_MS_TechHub_IMP_THIDDIAXL001_Cas9_PhoX_100ng_FAIMS_001.raw,6785,0.0,Q99ZW2,Q99ZW2,2049.99,K1(PhoX),K8(PhoX),1668.02,-50,HCD,32,"0, 0, 0",0,,467,734,357.26,379.5,357.26,T,T,11,1,11,2,0.02986667253…
False,VNTEITKAPLSASMIK-VNTEITKAPLSASMIK,PhoX,Intra,MS Annika,904.466257,4,3614.843199,96797,53.6687,0,High,VNTEITKAPLSASMIK,7,0,1702.941,0.0,VNTEITKAPLSASMIK,7,0,1702.938,0.0,20240921_Astral_Neo1_Mueller_MS_TechHub_IMP_THIDDIAXL001_Cas9_PhoX_50ng_FAIMS_002.raw,6638,0.92,Q99ZW2,Q99ZW2,1701.934,K7(PhoX),K7(PhoX),1701.931,-60,HCD,32,"0, 0, 0",0,,307,307,357.22,357.22,357.22,T,T,10,1,10,1,0.053204666…
False,KYPKLESEFVYGDYK-ATAKYFFYSNIMNFFK,PhoX,Intra,MS Annika,1017.474112,4,4066.874618,149033,68.3015,0,High,KYPKLESEFVYGDYK,4,0,1865.929,0.0,ATAKYFFYSNIMNFFK,4,0,1991.981,0.0,20240924_Astral_Neo1_Mueller_MS_TechHub_IMP_THIDDIAXL001_Cas9_PhoX_100ng_FAIMS_001.raw,6677,0.0,Q99ZW2,Q99ZW2,1864.921,K4(PhoX),K4(PhoX),1990.974,-48,HCD,32,"0, 0, 0",0,,999,1031,357.19,390.79,357.19,T,T,11,2,11,2,0.02375749…
False,VNTEITKAPLSASMIK-KSEETITPWNFEEVVDK,PhoX,Intra,MS Annika,991.480848,4,3962.901561,85983,60.0367,0,High,VNTEITKAPLSASMIK,7,0,1702.941,0.0,KSEETITPWNFEEVVDK,1,0,2050.996,0.0,20240925_Astral_Neo1_Mueller_MS_TechHub_IMP_THIDDIAXL001_Cas9_PhoX_stepHCD_10ng_FAIMS_003.raw,6719,0.0,Q99ZW2,Q99ZW2,1701.934,K7(PhoX),K1(PhoX),2049.989,-48,HCD,28,"25, 27, 32",0,,307,467,364.87,357.17,357.17,T,T,12,1,11,1…
False,LPKYSLFELENGR-KTEVQTGGFSKESILPK,PhoX,Intra,MS Annika,906.707604,4,3623.808586,25378,57.7038,0,High,LPKYSLFELENGR,3,0,1565.832,0.0,KTEVQTGGFSKESILPK,11,0,1849.012,0.0,20240922_Eclipse_NEO1_Mueller_MS_TechHub_IMP_THIDDIAXL001_Cas9_PhoX_100ng_FAIMS_003.raw,6791,0.0,Q99ZW2,Q99ZW2,1564.825,K3(PhoX),K11(PhoX),1848.005,-50,HCD,32,"0, 0, 0",0,,1197,1096,357.14,405.13,357.14,T,T,8,1,13,4,0.024656856…
False,LPKYSLFELENGR-KTEVQTGGFSKESILPK,PhoX,Intra,MS Annika,906.706507,4,3623.804198,24261,57.8576,0,High,LPKYSLFELENGR,3,0,1565.832,0.0,KTEVQTGGFSKESILPK,11,0,1849.007,0.0,20240922_Eclipse_NEO1_Mueller_MS_TechHub_IMP_THIDDIAXL001_Cas9_PhoX_50ng_FAIMS_001.raw,6776,0.0,Q99ZW2,Q99ZW2,1564.825,K3(PhoX),K11(PhoX),1848.0,-50,HCD,32,"0, 0, 0",0,,1197,1096,357.14,375.23,357.14,T,T,8,1,13,4,0.022064784399…
False,KTEVQTGGFSKESILPK-LPKYSLFELENGR,PhoX,Intra,MS Annika,906.705446,4,3623.799954,26954,57.5259,0,High,KTEVQTGGFSKESILPK,11,0,1849.007,0.0,LPKYSLFELENGR,3,0,1565.829,0.0,20240922_Eclipse_NEO1_Mueller_MS_TechHub_IMP_THIDDIAXL001_Cas9_PhoX_250ng_FAIMS_001.raw,6794,0.0,Q99ZW2,Q99ZW2,1847.999,K11(PhoX),K3(PhoX),1564.822,-50,HCD,32,"0, 0, 0",0,,1096,1197,409.88,357.1,357.1,T,T,13,4,8,1,18.7489638064…
False,FIKPILEKMDGTEELLVK-QQLPEKYKEIFFDQSK,PhoX,Intra,MS Annika,724.202691,6,4340.179762,28820,64.7333,0,High,FIKPILEKMDGTEELLVK,8,0,2103.177,0.0,QQLPEKYKEIFFDQSK,6,0,2028.038,0.0,20240922_Eclipse_NEO1_Mueller_MS_TechHub_IMP_THIDDIAXL001_Cas9_PhoX_100ng_FAIMS_001.raw,6785,0.0,Q99ZW2,Q99ZW2,2102.17,K8(PhoX),K6(PhoX),2027.031,-60,HCD,32,"0, 0, 0",0,,374,340,511.2,357.09,357.09,T,T,14,2,10,2,0.003318…
False,KYPKLESEFVYGDYK-ATAKYFFYSNIMNFFK,PhoX,Intra,MS Annika,1017.472891,4,4066.869736,143809,68.3085,0,High,KYPKLESEFVYGDYK,4,0,1865.929,0.0,ATAKYFFYSNIMNFFK,4,0,1991.977,0.0,20240924_Astral_Neo1_Mueller_MS_TechHub_IMP_THIDDIAXL001_Cas9_PhoX_50ng_FAIMS_002.raw,6671,0.0,Q99ZW2,Q99ZW2,1864.921,K4(PhoX),K4(PhoX),1990.969,-60,HCD,32,"0, 0, 0",0,,999,1031,357.07,389.57,357.07,T,T,11,2,11,2,0.042913941…
False,TEVQTGGFSKESILPK-KYGGFDSPTVAYSVLVVAK,PhoX,Intra,MS Annika,983.492151,4,3930.946773,27698,62.2765,0,High,TEVQTGGFSKESILPK,10,0,1720.912,0.0,KYGGFDSPTVAYSVLVVAK,1,0,2001.071,0.0,20240922_Eclipse_NEO1_Mueller_MS_TechHub_IMP_THIDDIAXL001_Cas9_PhoX_100ng_FAIMS_002.raw,6788,0.0,Q99ZW2,Q99ZW2,1719.904,K10(PhoX),K1(PhoX),2000.063,-50,HCD,32,"0, 0, 0",0,,1097,1129,357.06,513.68,357.06,T,T,12,1,12,2,…
False,EDIQKAQVSGQGDSLHEHIANLAGSPAIK-GILQTVKVVDELVK,PhoX,Intra,MS Annika,953.491191,5,4763.42685,27943,62.5363,0,High,EDIQKAQVSGQGDSLHEHIANLAGSPAIK,5,0,3013.534,0.0,GILQTVKVVDELVK,7,0,1540.929,0.0,20240922_Eclipse_NEO1_Mueller_MS_TechHub_IMP_THIDDIAXL001_Cas9_PhoX_100ng_FAIMS_003.raw,6791,0.0,Q99ZW2,Q99ZW2,3012.527,K5(PhoX),K7(PhoX),1539.921,-50,HCD,32,"0, 0, 0",0,,705,735,493.97,357.05,357.05,T,T…
False,KYPKLESEFVYGDYK-ATAKYFFYSNIMNFFK,PhoX,Intra,MS Annika,1017.474063,4,4066.874423,148651,68.21,0,High,KYPKLESEFVYGDYK,4,0,1865.929,0.0,ATAKYFFYSNIMNFFK,4,0,1991.981,0.0,20240924_Astral_Neo1_Mueller_MS_TechHub_IMP_THIDDIAXL001_Cas9_PhoX_100ng_FAIMS_003.raw,6683,0.0,Q99ZW2,Q99ZW2,1864.921,K4(PhoX),K4(PhoX),1990.974,-48,HCD,32,"0, 0, 0",0,,999,1031,357.05,390.31,357.05,T,T,11,2,11,2,0.0416455833…
False,KSEETITPWNFEEVVDK-KTEVQTGGFSKESILPK,PhoX,Intra,MS Annika,1027.995673,4,4108.960861,121901,55.868,0,High,KSEETITPWNFEEVVDK,1,0,2050.997,0.0,KTEVQTGGFSKESILPK,11,0,1849.0,0.0,20240924_Astral_Neo1_Mueller_MS_TechHub_IMP_THIDDIAXL001_Cas9_PhoX_500ng_FAIMS_003.raw,6701,0.0,Q99ZW2,Q99ZW2,2049.99,K1(PhoX),K11(PhoX),1847.992,-48,HCD,32,"0, 0, 0",0,,467,1096,412.44,357.05,357.05,T,T,13,1,13,4,0.0200…
False,KYPKLESEFVYGDYK-ATAKYFFYSNIMNFFK,PhoX,Intra,MS Annika,1017.472707,4,4066.869,149077,68.3199,0,High,KYPKLESEFVYGDYK,4,0,1865.932,0.0,ATAKYFFYSNIMNFFK,4,0,1991.972,0.0,20240924_Astral_Neo1_Mueller_MS_TechHub_IMP_THIDDIAXL001_Cas9_PhoX_100ng_FAIMS_001.raw,6677,0.0,Q99ZW2,Q99ZW2,1864.925,K4(PhoX),K4(PhoX),1990.965,-60,HCD,32,"0, 0, 0",0,,999,1031,357.03,392.09,357.03,T,T,11,2,11,2,0.02362029166…
False,LPKYSLFELENGR-KTEVQTGGFSKESILPK,PhoX,Intra,MS Annika,906.70716,4,3623.806811,25229,57.6254,0,High,LPKYSLFELENGR,3,0,1565.832,0.0,KTEVQTGGFSKESILPK,11,0,1849.01,0.0,20240922_Eclipse_NEO1_Mueller_MS_TechHub_IMP_THIDDIAXL001_Cas9_PhoX_100ng_FAIMS_002.raw,6788,0.0,Q99ZW2,Q99ZW2,1564.825,K3(PhoX),K11(PhoX),1848.003,-50,HCD,32,"0, 0, 0",0,,1197,1096,357.02,450.12,357.02,T,T,8,1,14,4,0.37365779906…
False,KYPKLESEFVYGDYK-ATAKYFFYSNIMNFFK,PhoX,Intra,MS Annika,1017.474124,4,4066.874666,148750,68.2518,0,High,KYPKLESEFVYGDYK,4,0,1865.929,0.0,ATAKYFFYSNIMNFFK,4,0,1991.981,0.0,20240924_Astral_Neo1_Mueller_MS_TechHub_IMP_THIDDIAXL001_Cas9_PhoX_100ng_FAIMS_003.raw,6683,0.0,Q99ZW2,Q99ZW2,1864.921,K4(PhoX),K4(PhoX),1990.974,-48,HCD,32,"0, 0, 0",0,,999,1031,356.96,390.55,356.96,T,T,11,2,11,2,0.00015441…
False,KYGGFDSPTVAYSVLVVAK-KTEVQTGGFSKESILPK,PhoX,Intra,MS Annika,1015.515039,4,4059.038326,93176,56.0201,0,High,KYGGFDSPTVAYSVLVVAK,1,0,2001.069,0.0,KTEVQTGGFSKESILPK,11,0,1849.005,0.0,20240925_Astral_Neo1_Mueller_MS_TechHub_IMP_THIDDIAXL001_Cas9_PhoX_stepHCD_500ng_FAIMS_003.raw,6755,0.0,Q99ZW2,Q99ZW2,2000.062,K1(PhoX),K11(PhoX),1847.997,-48,HCD,28,"25, 27, 32",0,,1129,1096,361.52,356.96,356.96,T…
False,KYPKLESEFVYGDYK-ATAKYFFYSNIMNFFK,PhoX,Intra,MS Annika,1017.472526,4,4066.868274,148967,68.2737,0,High,KYPKLESEFVYGDYK,4,0,1865.929,0.0,ATAKYFFYSNIMNFFK,4,0,1991.975,0.0,20240924_Astral_Neo1_Mueller_MS_TechHub_IMP_THIDDIAXL001_Cas9_PhoX_100ng_FAIMS_001.raw,6677,0.0,Q99ZW2,Q99ZW2,1864.921,K4(PhoX),K4(PhoX),1990.968,-60,HCD,32,"0, 0, 0",0,,999,1031,356.95,390.72,356.95,T,T,11,2,11,2,0.02257970…
[truncated: 195,600 more rows]
