# Supplementary material for: Breaking barriers in crosslinking mass spectrometry with enhanced throughput and sensitivity using Orbitrap Astral
Source: Nat Commun. 2025 Nov 10;16:9877. doi: 10.1038/s41467-025-64844-7 (PMC12603054; doi:10.1038/s41467-025-64844-7)
Supplement: Supplementary file 4 — Source Data [file 41467_2025_64844_MOESM4_ESM.zip › MS1_quantitation_Cas9_PhoX_Faims_noFaims.tsv]

Checked,Sequence,Crosslinker,Crosslink Type,Crosslink Strategy,m/z [Da],Charge,MH+ [Da],First Scan,RT [min],DeltaM [ppm],Confidence,Sequence A,Crosslinker Position A,Charge A,m/z A [Da],DeltaM A [ppm],Sequence B,Crosslinker Position B,Charge B,m/z B [Da],DeltaM B [ppm],Spectrum File,File ID,Delta Cn,Accession A,Accession B,Uncharged Mass A,Modifications A,Modifications B,Uncharged Mass B,Compensa…
False,KNLIGALLFDSGETAEATR-KNLIGALLFDSGETAEATR,PhoX,Intra,MS Annika,1056.025304,4,4221.079387,166834,73.7135,0,High,KNLIGALLFDSGETAEATR,1,0,2006.055,0.0,KNLIGALLFDSGETAEATR,1,0,2006.06,0.0,20250605_Astral2_NEO1_Mueller_MS_TechHub_IMP_THIDRV001_Cas9_PhoX_500ng_FAIMS_001.raw,101,0.0,Q99ZW2,Q99ZW2,2005.048,K1(PhoX),K1(PhoX),2005.052,-60,HCD,32,"0, 0, 0",0,,664.01,664.01,44,44,664.01,664.01,664.01,T,T…
False,KNLIGALLFDSGETAEATR-KNLIGALLFDSGETAEATR,PhoX,Intra,MS Annika,1056.024219,4,4221.075048,155825,73.7832,0,High,KNLIGALLFDSGETAEATR,1,0,2006.055,0.0,KNLIGALLFDSGETAEATR,1,0,2006.055,0.0,20250605_Astral2_NEO1_Mueller_MS_TechHub_IMP_THIDRV001_Cas9_PhoX_100ng_FAIMS_003.raw,89,0.94,Q99ZW2,Q99ZW2,2005.048,K1(PhoX),K1(PhoX),2005.048,-48,HCD,32,"0, 0, 0",0,,655.87,655.87,44,44,655.87,655.87,655.87,T,…
False,KNLIGALLFDSGETAEATR-KNLIGALLFDSGETAEATR,PhoX,Intra,MS Annika,1056.024027,4,4221.074278,164261,73.8039,0,High,KNLIGALLFDSGETAEATR,1,0,2006.055,0.0,KNLIGALLFDSGETAEATR,1,0,2006.054,0.0,20250605_Astral2_NEO1_Mueller_MS_TechHub_IMP_THIDRV001_Cas9_PhoX_250ng_FAIMS_001.raw,92,0.0,Q99ZW2,Q99ZW2,2005.048,K1(PhoX),K1(PhoX),2005.047,-60,HCD,32,"0, 0, 0",0,,633.73,633.73,44,44,633.73,633.73,633.73,T,T…
False,KNLIGALLFDSGETAEATR-KNLIGALLFDSGETAEATR,PhoX,Intra,MS Annika,1056.026601,4,4221.084576,164395,73.7467,0,High,KNLIGALLFDSGETAEATR,1,0,2006.055,0.0,KNLIGALLFDSGETAEATR,1,0,2006.065,0.0,20250605_Astral2_NEO1_Mueller_MS_TechHub_IMP_THIDRV001_Cas9_PhoX_250ng_FAIMS_003.raw,98,0.0,Q99ZW2,Q99ZW2,2005.048,K1(PhoX),K1(PhoX),2005.057,-48,HCD,32,"0, 0, 0",0,,619.32,619.32,44,44,619.32,619.32,619.32,T,T…
False,KNLIGALLFDSGETAEATR-KNLIGALLFDSGETAEATR,PhoX,Intra,MS Annika,1056.026181,4,4221.082896,164506,73.7511,0,High,KNLIGALLFDSGETAEATR,1,0,2006.055,0.0,KNLIGALLFDSGETAEATR,1,0,2006.063,0.0,20250605_Astral2_NEO1_Mueller_MS_TechHub_IMP_THIDRV001_Cas9_PhoX_250ng_FAIMS_002.raw,95,0.97,Q99ZW2,Q99ZW2,2005.048,K1(PhoX),K1(PhoX),2005.056,-48,HCD,32,"0, 0, 0",0,,608.43,608.43,44,44,608.43,608.43,608.43,T,…
False,KNLIGALLFDSGETAEATR-KNLIGALLFDSGETAEATR,PhoX,Intra,MS Annika,1056.024879,4,4221.077686,164150,73.7576,0,High,KNLIGALLFDSGETAEATR,1,0,2006.055,0.0,KNLIGALLFDSGETAEATR,1,0,2006.058,0.0,20250605_Astral2_NEO1_Mueller_MS_TechHub_IMP_THIDRV001_Cas9_PhoX_250ng_FAIMS_001.raw,92,0.0,Q99ZW2,Q99ZW2,2005.048,K1(PhoX),K1(PhoX),2005.051,-60,HCD,32,"0, 0, 0",0,,584.4,584.4,44,44,584.4,584.4,584.4,T,T,14,1…
False,KSEETITPWNFEEVVDK-KSEETITPWNFEEVVDK,PhoX,Intra,MS Annika,1078.495197,4,4310.958958,144487,65.9149,0,High,KSEETITPWNFEEVVDK,1,0,2050.997,0.0,KSEETITPWNFEEVVDK,1,0,2050.998,0.0,20250605_Astral2_NEO1_Mueller_MS_TechHub_IMP_THIDRV001_Cas9_PhoX_500ng_FAIMS_002.raw,104,0.0,Q99ZW2,Q99ZW2,2049.99,K1(PhoX),K1(PhoX),2049.99,-60,HCD,32,"0, 0, 0",0,,567.78,567.78,467,467,567.78,567.78,567.78,T,T,14,1,1…
False,KNLIGALLFDSGETAEATR-KNLIGALLFDSGETAEATR,PhoX,Intra,MS Annika,1056.02373,4,4221.073093,155859,73.7975,0,High,KNLIGALLFDSGETAEATR,1,0,2006.055,0.0,KNLIGALLFDSGETAEATR,1,0,2006.053,0.0,20250605_Astral2_NEO1_Mueller_MS_TechHub_IMP_THIDRV001_Cas9_PhoX_100ng_FAIMS_003.raw,89,0.0,Q99ZW2,Q99ZW2,2005.048,K1(PhoX),K1(PhoX),2005.046,-60,HCD,32,"0, 0, 0",0,,544.74,544.74,44,44,544.74,544.74,544.74,T,T,…
False,KNLIGALLFDSGETAEATR-KNLIGALLFDSGETAEATR,PhoX,Intra,MS Annika,1056.024237,4,4221.075119,155549,73.7787,0,High,KNLIGALLFDSGETAEATR,1,0,2006.055,0.0,KNLIGALLFDSGETAEATR,1,0,2006.055,0.0,20250605_Astral2_NEO1_Mueller_MS_TechHub_IMP_THIDRV001_Cas9_PhoX_100ng_FAIMS_002.raw,86,0.99,Q99ZW2,Q99ZW2,2005.048,K1(PhoX),K1(PhoX),2005.048,-60,HCD,32,"0, 0, 0",0,,541.78,541.78,44,44,541.78,541.78,541.78,T,…
False,KNLIGALLFDSGETAEATR-KNLIGALLFDSGETAEATR,PhoX,Intra,MS Annika,1056.025282,4,4221.079297,163109,73.5786,0,High,KNLIGALLFDSGETAEATR,1,0,2006.055,0.0,KNLIGALLFDSGETAEATR,1,0,2006.059,0.0,20250605_Astral2_NEO1_Mueller_MS_TechHub_IMP_THIDRV001_Cas9_PhoX_500ng_FAIMS_002.raw,104,0.0,Q99ZW2,Q99ZW2,2005.048,K1(PhoX),K1(PhoX),2005.052,-60,HCD,32,"0, 0, 0",0,,534.67,534.67,44,44,534.67,534.67,534.67,T,…
False,KNLIGALLFDSGETAEATR-SEETITPWNFEEVVDKGASAQSFIER,PhoX,Intra,MS Annika,1296.865914,4,5184.441825,178072,72.3987,0,High,KNLIGALLFDSGETAEATR,1,0,2006.055,0.0,SEETITPWNFEEVVDKGASAQSFIER,16,0,2969.422,0.0,20250602_Astral2_NEO1_Mueller_MS_TechHub_IMP_THIDRV001_Cas9_PhoX_500ng_noFAIMS_001.raw,47,0.0,Q99ZW2,Q99ZW2,2005.048,K1(PhoX),K16(PhoX),2968.415,0,HCD,32,"0, 0, 0",0,,534.59,535.37,44,468,534.59,…
False,KNLIGALLFDSGETAEATR-KNLIGALLFDSGETAEATR,PhoX,Intra,MS Annika,1056.025091,4,4221.078536,155603,73.8021,0,High,KNLIGALLFDSGETAEATR,1,0,2006.055,0.0,KNLIGALLFDSGETAEATR,1,0,2006.059,0.0,20250605_Astral2_NEO1_Mueller_MS_TechHub_IMP_THIDRV001_Cas9_PhoX_100ng_FAIMS_002.raw,86,0.0,Q99ZW2,Q99ZW2,2005.048,K1(PhoX),K1(PhoX),2005.051,-48,HCD,32,"0, 0, 0",0,,532.6,532.6,44,44,532.6,532.6,532.6,T,T,16,1…
False,KNLIGALLFDSGETAEATR-KNLIGALLFDSGETAEATR,PhoX,Intra,MS Annika,1056.024328,4,4221.075482,154259,73.7981,0,High,KNLIGALLFDSGETAEATR,1,0,2006.055,0.0,KNLIGALLFDSGETAEATR,1,0,2006.056,0.0,20250605_Astral2_NEO1_Mueller_MS_TechHub_IMP_THIDRV001_Cas9_PhoX_100ng_FAIMS_001.raw,83,0.0,Q99ZW2,Q99ZW2,2005.048,K1(PhoX),K1(PhoX),2005.048,-60,HCD,32,"0, 0, 0",0,,525.0,525.0,44,44,525.0,525.0,525.0,T,T,13,1…
False,KNLIGALLFDSGETAEATR-KNLIGALLFDSGETAEATR,PhoX,Intra,MS Annika,1056.025613,4,4221.080622,164220,73.7866,0,High,KNLIGALLFDSGETAEATR,1,0,2006.055,0.0,KNLIGALLFDSGETAEATR,1,0,2006.061,0.0,20250605_Astral2_NEO1_Mueller_MS_TechHub_IMP_THIDRV001_Cas9_PhoX_250ng_FAIMS_001.raw,92,0.0,Q99ZW2,Q99ZW2,2005.048,K1(PhoX),K1(PhoX),2005.054,-48,HCD,32,"0, 0, 0",0,,521.14,521.14,44,44,521.14,521.14,521.14,T,T…
False,KNLIGALLFDSGETAEATR-KSEETITPWNFEEVVDK,PhoX,Intra,MS Annika,1067.26021,4,4266.01901,155369,70.109,0,High,KNLIGALLFDSGETAEATR,1,0,2006.055,0.0,KSEETITPWNFEEVVDK,1,0,2050.999,0.0,20250602_Astral2_NEO1_Mueller_MS_TechHub_IMP_THIDRV001_Cas9_PhoX_100ng_noFAIMS_001.raw,29,0.0,Q99ZW2,Q99ZW2,2005.048,K1(PhoX),K1(PhoX),2049.992,0,HCD,32,"0, 0, 0",0,,514.85,519.53,44,467,514.85,519.53,514.85,T,T,14,1,…
False,EIFFDQSKNGYAGYIDGGASQEEFYK-KNLIGALLFDSGETAEATR,PhoX,Intra,MS Annika,1295.345093,4,5178.358543,150695,68.0599,0,High,EIFFDQSKNGYAGYIDGGASQEEFYK,8,0,2963.337,0.0,KNLIGALLFDSGETAEATR,1,0,2006.057,0.0,20250605_Astral2_NEO1_Mueller_MS_TechHub_IMP_THIDRV001_Cas9_PhoX_250ng_FAIMS_003.raw,98,0.0,Q99ZW2,Q99ZW2,2962.33,K8(PhoX),K1(PhoX),2005.05,-48,HCD,32,"0, 0, 0",0,,512.26,521.53,348,44,512.26,521.…
False,KSEETITPWNFEEVVDK-KNLIGALLFDSGETAEATR,PhoX,Intra,MS Annika,1067.26054,4,4266.020331,163670,69.9588,0,High,KSEETITPWNFEEVVDK,1,0,2050.997,0.0,KNLIGALLFDSGETAEATR,1,0,2006.059,0.0,20250602_Astral2_NEO1_Mueller_MS_TechHub_IMP_THIDRV001_Cas9_PhoX_250ng_noFAIMS_003.raw,44,0.0,Q99ZW2,Q99ZW2,2049.99,K1(PhoX),K1(PhoX),2005.052,0,HCD,32,"0, 0, 0",0,,509.32,533.26,467,44,509.32,533.26,509.32,T,T,14,1…
False,KNLIGALLFDSGETAEATR-KSEETITPWNFEEVVDK,PhoX,Intra,MS Annika,1067.259277,4,4266.015277,169430,69.8645,0,High,KNLIGALLFDSGETAEATR,1,0,2006.055,0.0,KSEETITPWNFEEVVDK,1,0,2050.995,0.0,20250602_Astral2_NEO1_Mueller_MS_TechHub_IMP_THIDRV001_Cas9_PhoX_500ng_noFAIMS_003.raw,53,0.0,Q99ZW2,Q99ZW2,2005.048,K1(PhoX),K1(PhoX),2049.988,0,HCD,32,"0, 0, 0",0,,533.46,509.27,44,467,533.46,509.27,509.27,T,T,16…
False,KSEETITPWNFEEVVDK-KNLIGALLFDSGETAEATR,PhoX,Intra,MS Annika,1067.260591,4,4266.020533,156269,70.0744,0,High,KSEETITPWNFEEVVDK,1,0,2050.997,0.0,KNLIGALLFDSGETAEATR,1,0,2006.059,0.0,20250602_Astral2_NEO1_Mueller_MS_TechHub_IMP_THIDRV001_Cas9_PhoX_100ng_noFAIMS_002.raw,32,0.0,Q99ZW2,Q99ZW2,2049.99,K1(PhoX),K1(PhoX),2005.052,0,HCD,32,"0, 0, 0",0,,509.25,522.04,467,44,509.25,522.04,509.25,T,T,14,…
False,KSEETITPWNFEEVVDK-KNLIGALLFDSGETAEATR,PhoX,Intra,MS Annika,1067.261416,4,4266.023835,145142,69.8765,0,High,KSEETITPWNFEEVVDK,1,0,2050.997,0.0,KNLIGALLFDSGETAEATR,1,0,2006.063,0.0,20250605_Astral2_NEO1_Mueller_MS_TechHub_IMP_THIDRV001_Cas9_PhoX_100ng_FAIMS_001.raw,83,0.0,Q99ZW2,Q99ZW2,2049.99,K1(PhoX),K1(PhoX),2005.055,-48,HCD,32,"0, 0, 0",0,,509.17,575.71,467,44,509.17,575.71,509.17,T,T,14,…
False,SEETITPWNFEEVVDKGASAQSFIER-KNLIGALLFDSGETAEATR,PhoX,Intra,MS Annika,1296.865511,4,5184.440216,176122,72.3766,0,High,SEETITPWNFEEVVDKGASAQSFIER,16,0,2969.416,0.0,KNLIGALLFDSGETAEATR,1,0,2006.059,0.0,20250602_Astral2_NEO1_Mueller_MS_TechHub_IMP_THIDRV001_Cas9_PhoX_500ng_noFAIMS_003.raw,53,0.0,Q99ZW2,Q99ZW2,2968.409,K16(PhoX),K1(PhoX),2005.052,0,HCD,32,"0, 0, 0",0,,507.75,522.01,468,44,507.75,…
False,KSEETITPWNFEEVVDK-KSEETITPWNFEEVVDK,PhoX,Intra,MS Annika,1078.495026,4,4310.958276,138161,66.2548,0,High,KSEETITPWNFEEVVDK,1,0,2050.997,0.0,KSEETITPWNFEEVVDK,1,0,2050.997,0.0,20250605_Astral2_NEO1_Mueller_MS_TechHub_IMP_THIDRV001_Cas9_PhoX_100ng_FAIMS_003.raw,89,0.0,Q99ZW2,Q99ZW2,2049.99,K1(PhoX),K1(PhoX),2049.99,-60,HCD,32,"0, 0, 0",0,,498.09,498.09,467,467,498.09,498.09,498.09,T,T,11,1,11…
False,KSEETITPWNFEEVVDK-KSEETITPWNFEEVVDK,PhoX,Intra,MS Annika,1078.496021,4,4310.962254,130023,66.3407,0,High,KSEETITPWNFEEVVDK,1,0,2050.997,0.0,KSEETITPWNFEEVVDK,1,0,2051.001,0.0,20250605_Astral2_NEO1_Mueller_MS_TechHub_IMP_THIDRV001_Cas9_PhoX_50ng_FAIMS_001.raw,74,0.0,Q99ZW2,Q99ZW2,2049.99,K1(PhoX),K1(PhoX),2049.994,-48,HCD,32,"0, 0, 0",0,,496.34,496.34,467,467,496.34,496.34,496.34,T,T,15,1,15…
False,KSEETITPWNFEEVVDK-KSEETITPWNFEEVVDK,PhoX,Intra,MS Annika,1078.495557,4,4310.9604,146061,66.1028,0,High,KSEETITPWNFEEVVDK,1,0,2050.997,0.0,KSEETITPWNFEEVVDK,1,0,2050.999,0.0,20250605_Astral2_NEO1_Mueller_MS_TechHub_IMP_THIDRV001_Cas9_PhoX_250ng_FAIMS_002.raw,95,0.0,Q99ZW2,Q99ZW2,2049.99,K1(PhoX),K1(PhoX),2049.992,-60,HCD,32,"0, 0, 0",0,,495.03,495.03,467,467,495.03,495.03,495.03,T,T,15,1,15,…
False,KNLIGALLFDSGETAEATR-KNLIGALLFDSGETAEATR,PhoX,Intra,MS Annika,1056.024038,4,4221.074323,164434,73.7631,0,High,KNLIGALLFDSGETAEATR,1,0,2006.055,0.0,KNLIGALLFDSGETAEATR,1,0,2006.055,0.0,20250605_Astral2_NEO1_Mueller_MS_TechHub_IMP_THIDRV001_Cas9_PhoX_250ng_FAIMS_003.raw,98,0.0,Q99ZW2,Q99ZW2,2005.048,K1(PhoX),K1(PhoX),2005.047,-60,HCD,32,"0, 0, 0",0,,494.36,494.36,44,44,494.36,494.36,494.36,T,T…
False,SEETITPWNFEEVVDKGASAQSFIER-KNLIGALLFDSGETAEATR,PhoX,Intra,MS Annika,1296.863226,4,5184.431074,178106,72.412,0,High,SEETITPWNFEEVVDKGASAQSFIER,16,0,2969.416,0.0,KNLIGALLFDSGETAEATR,1,0,2006.05,0.0,20250602_Astral2_NEO1_Mueller_MS_TechHub_IMP_THIDRV001_Cas9_PhoX_500ng_noFAIMS_001.raw,47,0.0,Q99ZW2,Q99ZW2,2968.409,K16(PhoX),K1(PhoX),2005.043,0,HCD,32,"0, 0, 0",0,,535.57,493.01,468,44,535.57,49…
False,KSEETITPWNFEEVVDK-KNLIGALLFDSGETAEATR,PhoX,Intra,MS Annika,1067.261014,4,4266.022227,154846,69.7827,0,High,KSEETITPWNFEEVVDK,1,0,2050.997,0.0,KNLIGALLFDSGETAEATR,1,0,2006.061,0.0,20250605_Astral2_NEO1_Mueller_MS_TechHub_IMP_THIDRV001_Cas9_PhoX_250ng_FAIMS_003.raw,98,0.0,Q99ZW2,Q99ZW2,2049.99,K1(PhoX),K1(PhoX),2005.054,-48,HCD,32,"0, 0, 0",0,,488.15,565.88,467,44,488.15,565.88,488.15,T,T,15,…
False,SEETITPWNFEEVVDKGASAQSFIER-KNLIGALLFDSGETAEATR,PhoX,Intra,MS Annika,1296.86389,4,5184.43373,176113,72.3962,0,High,SEETITPWNFEEVVDKGASAQSFIER,16,0,2969.416,0.0,KNLIGALLFDSGETAEATR,1,0,2006.053,0.0,20250602_Astral2_NEO1_Mueller_MS_TechHub_IMP_THIDRV001_Cas9_PhoX_500ng_noFAIMS_002.raw,50,0.0,Q99ZW2,Q99ZW2,2968.409,K16(PhoX),K1(PhoX),2005.046,0,HCD,32,"0, 0, 0",0,,581.63,486.99,468,44,581.63,48…
False,VLPKHSLLYEYFTVYNELTK-KSEETITPWNFEEVVDKGASAQSFIER,PhoX,Intra,MS Annika,1153.563708,5,5763.789433,174359,70.9653,0,High,VLPKHSLLYEYFTVYNELTK,4,0,2457.306,0.0,KSEETITPWNFEEVVDKGASAQSFIER,17,0,3097.519,0.0,20250602_Astral2_NEO1_Mueller_MS_TechHub_IMP_THIDRV001_Cas9_PhoX_500ng_noFAIMS_001.raw,47,0.0,Q99ZW2,Q99ZW2,2456.299,K4(PhoX),K17(PhoX),3096.511,0,HCD,32,"0, 0, 0",0,,486.06,658.67,506,467,48…
False,VLPKHSLLYEYFTVYNELTK-KSEETITPWNFEEVVDKGASAQSFIER,PhoX,Intra,MS Annika,1153.562479,5,5763.783291,149026,70.9305,0,High,VLPKHSLLYEYFTVYNELTK,4,0,2457.306,0.0,KSEETITPWNFEEVVDKGASAQSFIER,17,0,3097.512,0.0,20250605_Astral2_NEO1_Mueller_MS_TechHub_IMP_THIDRV001_Cas9_PhoX_100ng_FAIMS_002.raw,86,0.0,Q99ZW2,Q99ZW2,2456.299,K4(PhoX),K17(PhoX),3096.505,-48,HCD,32,"0, 0, 0",0,,485.7,616.52,506,467,485…
False,KSEETITPWNFEEVVDK-KSEETITPWNFEEVVDK,PhoX,Intra,MS Annika,1078.494906,4,4310.957795,145938,66.0915,0,High,KSEETITPWNFEEVVDK,1,0,2050.997,0.0,KSEETITPWNFEEVVDK,1,0,2050.996,0.0,20250605_Astral2_NEO1_Mueller_MS_TechHub_IMP_THIDRV001_Cas9_PhoX_250ng_FAIMS_003.raw,98,0.0,Q99ZW2,Q99ZW2,2049.99,K1(PhoX),K1(PhoX),2049.989,-60,HCD,32,"0, 0, 0",0,,482.85,482.85,467,467,482.85,482.85,482.85,T,T,14,1,1…
False,VLPKHSLLYEYFTVYNELTK-SEETITPWNFEEVVDKGASAQSFIER,PhoX,Intra,MS Annika,1127.943941,5,5635.690599,162153,72.7942,0,High,VLPKHSLLYEYFTVYNELTK,4,0,2457.306,0.0,SEETITPWNFEEVVDKGASAQSFIER,16,0,2969.42,0.0,20250602_Astral2_NEO1_Mueller_MS_TechHub_IMP_THIDRV001_Cas9_PhoX_100ng_noFAIMS_001.raw,29,0.0,Q99ZW2,Q99ZW2,2456.299,K4(PhoX),K16(PhoX),2968.412,0,HCD,32,"0, 0, 0",0,,481.55,495.64,506,468,481.5…
False,VLPKHSLLYEYFTVYNELTK-VLPKHSLLYEYFTVYNELTK,PhoX,Intra,MS Annika,1025.524082,5,5123.591304,159267,71.9734,0,High,VLPKHSLLYEYFTVYNELTK,4,0,2457.306,0.0,VLPKHSLLYEYFTVYNELTK,4,0,2457.32,0.0,20250605_Astral2_NEO1_Mueller_MS_TechHub_IMP_THIDRV001_Cas9_PhoX_500ng_FAIMS_002.raw,104,0.95,Q99ZW2,Q99ZW2,2456.299,K4(PhoX),K4(PhoX),2456.313,-48,HCD,32,"0, 0, 0",0,,480.72,480.72,506,506,480.72,480.72,480…
False,KNLIGALLFDSGETAEATR-VLPKHSLLYEYFTVYNELTK,PhoX,Intra,MS Annika,1168.838829,4,4672.333487,162691,73.0277,0,High,KNLIGALLFDSGETAEATR,1,0,2006.055,0.0,VLPKHSLLYEYFTVYNELTK,4,0,2457.314,0.0,20250605_Astral2_NEO1_Mueller_MS_TechHub_IMP_THIDRV001_Cas9_PhoX_250ng_FAIMS_003.raw,98,0.0,Q99ZW2,Q99ZW2,2005.048,K1(PhoX),K4(PhoX),2456.306,-48,HCD,32,"0, 0, 0",0,,479.81,480.22,44,506,479.81,480.22,479.81,…
False,SEETITPWNFEEVVDKGASAQSFIER-KNLIGALLFDSGETAEATR,PhoX,Intra,MS Annika,1296.863103,4,5184.430582,170124,72.4474,0,High,SEETITPWNFEEVVDKGASAQSFIER,16,0,2969.416,0.0,KNLIGALLFDSGETAEATR,1,0,2006.05,0.0,20250602_Astral2_NEO1_Mueller_MS_TechHub_IMP_THIDRV001_Cas9_PhoX_250ng_noFAIMS_003.raw,44,0.0,Q99ZW2,Q99ZW2,2968.409,K16(PhoX),K1(PhoX),2005.042,0,HCD,32,"0, 0, 0",0,,494.28,479.61,468,44,494.28,4…
False,VLPKHSLLYEYFTVYNELTK-KSEETITPWNFEEVVDKGASAQSFIER,PhoX,Intra,MS Annika,1153.563823,5,5763.790007,155918,70.6004,0,High,VLPKHSLLYEYFTVYNELTK,4,0,2457.306,0.0,KSEETITPWNFEEVVDKGASAQSFIER,17,0,3097.519,0.0,20250605_Astral2_NEO1_Mueller_MS_TechHub_IMP_THIDRV001_Cas9_PhoX_500ng_FAIMS_002.raw,104,0.0,Q99ZW2,Q99ZW2,2456.299,K4(PhoX),K17(PhoX),3096.512,-48,HCD,32,"0, 0, 0",0,,479.02,592.39,506,467,4…
False,SEETITPWNFEEVVDKGASAQSFIER-KNLIGALLFDSGETAEATR,PhoX,Intra,MS Annika,1296.86365,4,5184.432769,176067,72.3783,0,High,SEETITPWNFEEVVDKGASAQSFIER,16,0,2969.416,0.0,KNLIGALLFDSGETAEATR,1,0,2006.052,0.0,20250602_Astral2_NEO1_Mueller_MS_TechHub_IMP_THIDRV001_Cas9_PhoX_500ng_noFAIMS_002.raw,50,0.0,Q99ZW2,Q99ZW2,2968.409,K16(PhoX),K1(PhoX),2005.045,0,HCD,32,"0, 0, 0",0,,523.18,478.98,468,44,523.18,4…
False,VLPKHSLLYEYFTVYNELTK-KSEETITPWNFEEVVDKGASAQSFIER,PhoX,Intra,MS Annika,1153.564528,5,5763.793536,172408,70.9319,0,High,VLPKHSLLYEYFTVYNELTK,4,0,2457.306,0.0,KSEETITPWNFEEVVDKGASAQSFIER,17,0,3097.523,0.0,20250602_Astral2_NEO1_Mueller_MS_TechHub_IMP_THIDRV001_Cas9_PhoX_500ng_noFAIMS_003.raw,53,0.0,Q99ZW2,Q99ZW2,2456.299,K4(PhoX),K17(PhoX),3096.515,0,HCD,32,"0, 0, 0",0,,478.9,602.28,506,467,478…
False,KSEETITPWNFEEVVDK-KSEETITPWNFEEVVDK,PhoX,Intra,MS Annika,1078.495211,4,4310.959014,148051,66.0053,0,High,KSEETITPWNFEEVVDK,1,0,2050.997,0.0,KSEETITPWNFEEVVDK,1,0,2050.998,0.0,20250605_Astral2_NEO1_Mueller_MS_TechHub_IMP_THIDRV001_Cas9_PhoX_500ng_FAIMS_001.raw,101,0.0,Q99ZW2,Q99ZW2,2049.99,K1(PhoX),K1(PhoX),2049.99,-60,HCD,32,"0, 0, 0",0,,478.79,478.79,467,467,478.79,478.79,478.79,T,T,14,1,1…
False,KSEETITPWNFEEVVDK-KSEETITPWNFEEVVDK,PhoX,Intra,MS Annika,1078.4957,4,4310.960971,148037,65.9991,0,High,KSEETITPWNFEEVVDK,1,0,2050.997,0.0,KSEETITPWNFEEVVDK,1,0,2051.0,0.0,20250605_Astral2_NEO1_Mueller_MS_TechHub_IMP_THIDRV001_Cas9_PhoX_500ng_FAIMS_001.raw,101,0.0,Q99ZW2,Q99ZW2,2049.99,K1(PhoX),K1(PhoX),2049.992,-48,HCD,32,"0, 0, 0",0,,476.22,476.22,467,467,476.22,476.22,476.22,T,T,14,1,14,3…
False,KNLIGALLFDSGETAEATR-KSEETITPWNFEEVVDK,PhoX,Intra,MS Annika,1067.259366,4,4266.015634,149411,70.1278,0,High,KNLIGALLFDSGETAEATR,1,0,2006.055,0.0,KSEETITPWNFEEVVDK,1,0,2050.996,0.0,20250602_Astral2_NEO1_Mueller_MS_TechHub_IMP_THIDRV001_Cas9_PhoX_50ng_noFAIMS_002.raw,23,0.0,Q99ZW2,Q99ZW2,2005.048,K1(PhoX),K1(PhoX),2049.989,0,HCD,32,"0, 0, 0",0,,608.03,475.84,44,467,608.03,475.84,475.84,T,T,16,…
False,KNLIGALLFDSGETAEATR-KNLIGALLFDSGETAEATR,PhoX,Intra,MS Annika,1056.022912,4,4221.069817,159513,74.0135,0,High,KNLIGALLFDSGETAEATR,1,0,2006.055,0.0,KNLIGALLFDSGETAEATR,1,0,2006.05,0.0,20250602_Astral2_NEO1_Mueller_MS_TechHub_IMP_THIDRV001_Cas9_PhoX_50ng_noFAIMS_003.raw,26,0.97,Q99ZW2,Q99ZW2,2005.048,K1(PhoX),K1(PhoX),2005.043,0,HCD,32,"0, 0, 0",0,,475.32,475.32,44,44,475.32,475.32,475.32,T,T,…
False,KSEETITPWNFEEVVDKGASAQSFIER-VLPKHSLLYEYFTVYNELTK,PhoX,Intra,MS Annika,1153.561696,5,5763.779376,147650,70.9358,0,High,KSEETITPWNFEEVVDKGASAQSFIER,17,0,3097.511,0.0,VLPKHSLLYEYFTVYNELTK,4,0,2457.304,0.0,20250605_Astral2_NEO1_Mueller_MS_TechHub_IMP_THIDRV001_Cas9_PhoX_100ng_FAIMS_001.raw,83,0.45,Q99ZW2,Q99ZW2,3096.504,K17(PhoX),K4(PhoX),2456.296,-48,HCD,32,"0, 0, 0",0,,674.19,475.16,467,506,6…
False,KSEETITPWNFEEVVDK-KNLIGALLFDSGETAEATR,PhoX,Intra,MS Annika,1067.261192,4,4266.022938,156695,70.0524,0,High,KSEETITPWNFEEVVDK,1,0,2050.997,0.0,KNLIGALLFDSGETAEATR,1,0,2006.062,0.0,20250602_Astral2_NEO1_Mueller_MS_TechHub_IMP_THIDRV001_Cas9_PhoX_100ng_noFAIMS_003.raw,35,0.0,Q99ZW2,Q99ZW2,2049.99,K1(PhoX),K1(PhoX),2005.054,0,HCD,32,"0, 0, 0",0,,474.73,565.52,467,44,474.73,565.52,474.73,T,T,14,…
False,KSEETITPWNFEEVVDKGASAQSFIER-VLPKHSLLYEYFTVYNELTK,PhoX,Intra,MS Annika,1153.561322,5,5763.777505,158982,71.1163,0,High,KSEETITPWNFEEVVDKGASAQSFIER,17,0,3097.511,0.0,VLPKHSLLYEYFTVYNELTK,4,0,2457.302,0.0,20250602_Astral2_NEO1_Mueller_MS_TechHub_IMP_THIDRV001_Cas9_PhoX_100ng_noFAIMS_002.raw,32,0.0,Q99ZW2,Q99ZW2,3096.504,K17(PhoX),K4(PhoX),2456.294,0,HCD,32,"0, 0, 0",0,,601.46,474.29,467,506,60…
False,KSEETITPWNFEEVVDK-KNLIGALLFDSGETAEATR,PhoX,Intra,MS Annika,1067.259945,4,4266.01795,171252,69.8613,0,High,KSEETITPWNFEEVVDK,1,0,2050.997,0.0,KNLIGALLFDSGETAEATR,1,0,2006.057,0.0,20250602_Astral2_NEO1_Mueller_MS_TechHub_IMP_THIDRV001_Cas9_PhoX_500ng_noFAIMS_001.raw,47,0.0,Q99ZW2,Q99ZW2,2049.99,K1(PhoX),K1(PhoX),2005.049,0,HCD,32,"0, 0, 0",0,,474.25,521.51,467,44,474.25,521.51,474.25,T,T,14,1…
False,KNLIGALLFDSGETAEATR-KSEETITPWNFEEVVDK,PhoX,Intra,MS Annika,1067.259614,4,4266.016626,149368,70.1104,0,High,KNLIGALLFDSGETAEATR,1,0,2006.055,0.0,KSEETITPWNFEEVVDK,1,0,2050.997,0.0,20250602_Astral2_NEO1_Mueller_MS_TechHub_IMP_THIDRV001_Cas9_PhoX_50ng_noFAIMS_002.raw,23,0.0,Q99ZW2,Q99ZW2,2005.048,K1(PhoX),K1(PhoX),2049.99,0,HCD,32,"0, 0, 0",0,,533.45,474.18,44,467,533.45,474.18,474.18,T,T,16,1…
False,KNLIGALLFDSGETAEATR-KSEETITPWNFEEVVDK,PhoX,Intra,MS Annika,1067.259374,4,4266.015666,149326,70.0937,0,High,KNLIGALLFDSGETAEATR,1,0,2006.055,0.0,KSEETITPWNFEEVVDK,1,0,2050.996,0.0,20250602_Astral2_NEO1_Mueller_MS_TechHub_IMP_THIDRV001_Cas9_PhoX_50ng_noFAIMS_002.raw,23,0.0,Q99ZW2,Q99ZW2,2005.048,K1(PhoX),K1(PhoX),2049.989,0,HCD,32,"0, 0, 0",0,,533.81,474.02,44,467,533.81,474.02,474.02,T,T,16,…
False,KSEETITPWNFEEVVDK-KNLIGALLFDSGETAEATR,PhoX,Intra,MS Annika,1067.261488,4,4266.024122,146618,69.9153,0,High,KSEETITPWNFEEVVDK,1,0,2050.997,0.0,KNLIGALLFDSGETAEATR,1,0,2006.063,0.0,20250605_Astral2_NEO1_Mueller_MS_TechHub_IMP_THIDRV001_Cas9_PhoX_100ng_FAIMS_002.raw,86,0.0,Q99ZW2,Q99ZW2,2049.99,K1(PhoX),K1(PhoX),2005.056,-48,HCD,32,"0, 0, 0",0,,473.77,548.09,467,44,473.77,548.09,473.77,T,T,14,…
False,KSEETITPWNFEEVVDK-KNLIGALLFDSGETAEATR,PhoX,Intra,MS Annika,1067.260202,4,4266.018977,138700,69.8988,0,High,KSEETITPWNFEEVVDK,1,0,2050.997,0.0,KNLIGALLFDSGETAEATR,1,0,2006.058,0.0,20250605_Astral2_NEO1_Mueller_MS_TechHub_IMP_THIDRV001_Cas9_PhoX_50ng_FAIMS_003.raw,80,0.0,Q99ZW2,Q99ZW2,2049.99,K1(PhoX),K1(PhoX),2005.05,-48,HCD,32,"0, 0, 0",0,,473.57,566.57,467,44,473.57,566.57,473.57,T,T,14,1,…
False,KSEETITPWNFEEVVDK-KSEETITPWNFEEVVDK,PhoX,Intra,MS Annika,1078.495558,4,4310.960403,144625,65.9718,0,High,KSEETITPWNFEEVVDK,1,0,2050.997,0.0,KSEETITPWNFEEVVDK,1,0,2050.999,0.0,20250605_Astral2_NEO1_Mueller_MS_TechHub_IMP_THIDRV001_Cas9_PhoX_500ng_FAIMS_002.raw,104,0.0,Q99ZW2,Q99ZW2,2049.99,K1(PhoX),K1(PhoX),2049.992,-60,HCD,32,"0, 0, 0",0,,472.64,472.64,467,467,472.64,472.64,472.64,T,T,13,1,…
False,KNLIGALLFDSGETAEATR-VLPKHSLLYEYFTVYNELTK,PhoX,Intra,MS Annika,1168.839743,4,4672.337141,165069,72.9745,0,High,KNLIGALLFDSGETAEATR,1,0,2006.055,0.0,VLPKHSLLYEYFTVYNELTK,4,0,2457.317,0.0,20250605_Astral2_NEO1_Mueller_MS_TechHub_IMP_THIDRV001_Cas9_PhoX_500ng_FAIMS_001.raw,101,0.0,Q99ZW2,Q99ZW2,2005.048,K1(PhoX),K4(PhoX),2456.31,-48,HCD,32,"0, 0, 0",0,,470.56,475.69,44,506,470.56,475.69,470.56,…
False,KNLIGALLFDSGETAEATR-KNLIGALLFDSGETAEATR,PhoX,Intra,MS Annika,1056.024969,4,4221.078046,155645,73.8198,0,High,KNLIGALLFDSGETAEATR,1,0,2006.055,0.0,KNLIGALLFDSGETAEATR,1,0,2006.058,0.0,20250605_Astral2_NEO1_Mueller_MS_TechHub_IMP_THIDRV001_Cas9_PhoX_100ng_FAIMS_002.raw,86,0.0,Q99ZW2,Q99ZW2,2005.048,K1(PhoX),K1(PhoX),2005.051,-60,HCD,32,"0, 0, 0",0,,470.48,470.48,44,44,470.48,470.48,470.48,T,T…
False,KNLIGALLFDSGETAEATR-VLPKHSLLYEYFTVYNELTK,PhoX,Intra,MS Annika,1168.83971,4,4672.337012,152712,73.123,0,High,KNLIGALLFDSGETAEATR,1,0,2006.055,0.0,VLPKHSLLYEYFTVYNELTK,4,0,2457.317,0.0,20250605_Astral2_NEO1_Mueller_MS_TechHub_IMP_THIDRV001_Cas9_PhoX_100ng_FAIMS_001.raw,83,0.0,Q99ZW2,Q99ZW2,2005.048,K1(PhoX),K4(PhoX),2456.31,-48,HCD,32,"0, 0, 0",0,,470.42,484.24,44,506,470.42,484.24,470.42,T,T…
False,KNLIGALLFDSGETAEATR-KSEETITPWNFEEVVDK,PhoX,Intra,MS Annika,1067.260378,4,4266.019681,149885,70.1249,0,High,KNLIGALLFDSGETAEATR,1,0,2006.055,0.0,KSEETITPWNFEEVVDK,1,0,2051.0,0.0,20250602_Astral2_NEO1_Mueller_MS_TechHub_IMP_THIDRV001_Cas9_PhoX_50ng_noFAIMS_003.raw,26,0.0,Q99ZW2,Q99ZW2,2005.048,K1(PhoX),K1(PhoX),2049.993,0,HCD,32,"0, 0, 0",0,,470.07,474.08,44,467,470.07,474.08,470.07,T,T,13,1,…
False,KYGGFDSPTVAYSVLVVAK-YTSTKEVLDATLIHQSITGLYETR,PhoX,Intra,MS Annika,1238.116533,4,4949.444305,153173,65.3519,0,High,KYGGFDSPTVAYSVLVVAK,1,0,2001.069,0.0,YTSTKEVLDATLIHQSITGLYETR,5,0,2739.411,0.0,20250602_Astral2_NEO1_Mueller_MS_TechHub_IMP_THIDRV001_Cas9_PhoX_250ng_noFAIMS_001.raw,38,0.0,Q99ZW2,Q99ZW2,2000.062,K1(PhoX),K5(PhoX),2738.403,0,HCD,32,"0, 0, 0",0,,565.74,469.37,1129,1335,565.74,469…
False,YTSTKEVLDATLIHQSITGLYETR-KYGGFDSPTVAYSVLVVAK,PhoX,Intra,MS Annika,1238.120443,4,4949.459942,152801,65.3463,0,High,YTSTKEVLDATLIHQSITGLYETR,5,0,2739.42,0.0,KYGGFDSPTVAYSVLVVAK,1,0,2001.075,0.0,20250602_Astral2_NEO1_Mueller_MS_TechHub_IMP_THIDRV001_Cas9_PhoX_250ng_noFAIMS_002.raw,41,0.0,Q99ZW2,Q99ZW2,2738.413,K5(PhoX),K1(PhoX),2000.068,0,HCD,32,"0, 0, 0",0,,468.14,569.85,1335,1129,468.14,569.…
False,KNLIGALLFDSGETAEATR-KNLIGALLFDSGETAEATR,PhoX,Intra,MS Annika,1056.024662,4,4221.076819,179918,73.8965,0,High,KNLIGALLFDSGETAEATR,1,0,2006.055,0.0,KNLIGALLFDSGETAEATR,1,0,2006.057,0.0,20250602_Astral2_NEO1_Mueller_MS_TechHub_IMP_THIDRV001_Cas9_PhoX_500ng_noFAIMS_002.raw,50,0.97,Q99ZW2,Q99ZW2,2005.048,K1(PhoX),K1(PhoX),2005.05,0,HCD,32,"0, 0, 0",0,,467.78,467.78,44,44,467.78,467.78,467.78,T,T…
False,KSEETITPWNFEEVVDK-KNLIGALLFDSGETAEATR,PhoX,Intra,MS Annika,1067.260073,4,4266.018464,145097,69.8566,0,High,KSEETITPWNFEEVVDK,1,0,2050.997,0.0,KNLIGALLFDSGETAEATR,1,0,2006.057,0.0,20250605_Astral2_NEO1_Mueller_MS_TechHub_IMP_THIDRV001_Cas9_PhoX_100ng_FAIMS_001.raw,83,0.0,Q99ZW2,Q99ZW2,2049.99,K1(PhoX),K1(PhoX),2005.05,-60,HCD,32,"0, 0, 0",0,,466.93,565.73,467,44,466.93,565.73,466.93,T,T,15,1…
False,KSEETITPWNFEEVVDK-KNLIGALLFDSGETAEATR,PhoX,Intra,MS Annika,1067.260961,4,4266.022014,156230,70.0589,0,High,KSEETITPWNFEEVVDK,1,0,2050.997,0.0,KNLIGALLFDSGETAEATR,1,0,2006.061,0.0,20250602_Astral2_NEO1_Mueller_MS_TechHub_IMP_THIDRV001_Cas9_PhoX_100ng_noFAIMS_002.raw,32,0.0,Q99ZW2,Q99ZW2,2049.99,K1(PhoX),K1(PhoX),2005.053,0,HCD,32,"0, 0, 0",0,,465.79,575.68,467,44,465.79,575.68,465.79,T,T,15,…
False,KSEETITPWNFEEVVDK-KNLIGALLFDSGETAEATR,PhoX,Intra,MS Annika,1067.260792,4,4266.021337,146753,69.8542,0,High,KSEETITPWNFEEVVDK,1,0,2050.997,0.0,KNLIGALLFDSGETAEATR,1,0,2006.06,0.0,20250605_Astral2_NEO1_Mueller_MS_TechHub_IMP_THIDRV001_Cas9_PhoX_100ng_FAIMS_003.raw,89,0.0,Q99ZW2,Q99ZW2,2049.99,K1(PhoX),K1(PhoX),2005.053,-48,HCD,32,"0, 0, 0",0,,465.77,575.69,467,44,465.77,575.69,465.77,T,T,15,1…
False,KSEETITPWNFEEVVDK-KNLIGALLFDSGETAEATR,PhoX,Intra,MS Annika,1067.259941,4,4266.017935,171301,69.8794,0,High,KSEETITPWNFEEVVDK,1,0,2050.997,0.0,KNLIGALLFDSGETAEATR,1,0,2006.057,0.0,20250602_Astral2_NEO1_Mueller_MS_TechHub_IMP_THIDRV001_Cas9_PhoX_500ng_noFAIMS_001.raw,47,0.0,Q99ZW2,Q99ZW2,2049.99,K1(PhoX),K1(PhoX),2005.049,0,HCD,32,"0, 0, 0",0,,465.74,565.49,467,44,465.74,565.49,465.74,T,T,15,…
False,KSEETITPWNFEEVVDK-KNLIGALLFDSGETAEATR,PhoX,Intra,MS Annika,1067.260049,4,4266.018365,163709,69.9742,0,High,KSEETITPWNFEEVVDK,1,0,2050.997,0.0,KNLIGALLFDSGETAEATR,1,0,2006.057,0.0,20250602_Astral2_NEO1_Mueller_MS_TechHub_IMP_THIDRV001_Cas9_PhoX_250ng_noFAIMS_003.raw,44,0.0,Q99ZW2,Q99ZW2,2049.99,K1(PhoX),K1(PhoX),2005.05,0,HCD,32,"0, 0, 0",0,,465.68,534.04,467,44,465.68,534.04,465.68,T,T,15,1…
False,KSEETITPWNFEEVVDK-KNLIGALLFDSGETAEATR,PhoX,Intra,MS Annika,1067.260002,4,4266.018177,156969,69.656,0,High,KSEETITPWNFEEVVDK,1,0,2050.997,0.0,KNLIGALLFDSGETAEATR,1,0,2006.057,0.0,20250605_Astral2_NEO1_Mueller_MS_TechHub_IMP_THIDRV001_Cas9_PhoX_500ng_FAIMS_001.raw,101,0.0,Q99ZW2,Q99ZW2,2049.99,K1(PhoX),K1(PhoX),2005.05,-60,HCD,32,"0, 0, 0",0,,465.6,534.55,467,44,465.6,534.55,465.6,T,T,13,1,16…
False,KSEETITPWNFEEVVDK-KNLIGALLFDSGETAEATR,PhoX,Intra,MS Annika,1067.26058,4,4266.020492,155323,70.0908,0,High,KSEETITPWNFEEVVDK,1,0,2050.997,0.0,KNLIGALLFDSGETAEATR,1,0,2006.059,0.0,20250602_Astral2_NEO1_Mueller_MS_TechHub_IMP_THIDRV001_Cas9_PhoX_100ng_noFAIMS_001.raw,29,0.0,Q99ZW2,Q99ZW2,2049.99,K1(PhoX),K1(PhoX),2005.052,0,HCD,32,"0, 0, 0",0,,465.59,575.83,467,44,465.59,575.83,465.59,T,T,13,1…
False,KSEETITPWNFEEVVDK-KNLIGALLFDSGETAEATR,PhoX,Intra,MS Annika,1067.26011,4,4266.01861,154923,69.7696,0,High,KSEETITPWNFEEVVDK,1,0,2050.997,0.0,KNLIGALLFDSGETAEATR,1,0,2006.057,0.0,20250605_Astral2_NEO1_Mueller_MS_TechHub_IMP_THIDRV001_Cas9_PhoX_250ng_FAIMS_002.raw,95,0.0,Q99ZW2,Q99ZW2,2049.99,K1(PhoX),K1(PhoX),2005.05,-60,HCD,32,"0, 0, 0",0,,465.46,565.13,467,44,465.46,565.13,465.46,T,T,13,1,1…
False,KSEETITPWNFEEVVDK-KNLIGALLFDSGETAEATR,PhoX,Intra,MS Annika,1067.260268,4,4266.019242,146445,69.8408,0,High,KSEETITPWNFEEVVDK,1,0,2050.997,0.0,KNLIGALLFDSGETAEATR,1,0,2006.058,0.0,20250605_Astral2_NEO1_Mueller_MS_TechHub_IMP_THIDRV001_Cas9_PhoX_100ng_FAIMS_002.raw,86,0.0,Q99ZW2,Q99ZW2,2049.99,K1(PhoX),K1(PhoX),2005.051,-48,HCD,32,"0, 0, 0",0,,465.29,565.1,467,44,465.29,565.1,465.29,T,T,15,1,…
False,YTSTKEVLDATLIHQSITGLYETR-KYGGFDSPTVAYSVLVVAK,PhoX,Intra,MS Annika,1238.119627,4,4949.456679,143886,65.5583,0,High,YTSTKEVLDATLIHQSITGLYETR,5,0,2739.42,0.0,KYGGFDSPTVAYSVLVVAK,1,0,2001.072,0.0,20250602_Astral2_NEO1_Mueller_MS_TechHub_IMP_THIDRV001_Cas9_PhoX_100ng_noFAIMS_001.raw,29,0.0,Q99ZW2,Q99ZW2,2738.413,K5(PhoX),K1(PhoX),2000.065,0,HCD,32,"0, 0, 0",0,,465.29,508.62,1335,1129,465.29,508.…
False,KSEETITPWNFEEVVDK-KNLIGALLFDSGETAEATR,PhoX,Intra,MS Annika,1067.260168,4,4266.018841,163756,69.992,0,High,KSEETITPWNFEEVVDK,1,0,2050.997,0.0,KNLIGALLFDSGETAEATR,1,0,2006.058,0.0,20250602_Astral2_NEO1_Mueller_MS_TechHub_IMP_THIDRV001_Cas9_PhoX_250ng_noFAIMS_003.raw,44,0.0,Q99ZW2,Q99ZW2,2049.99,K1(PhoX),K1(PhoX),2005.05,0,HCD,32,"0, 0, 0",0,,465.2,565.1,467,44,465.2,565.1,465.2,T,T,15,1,16,2,…
False,KSEETITPWNFEEVVDK-KNLIGALLFDSGETAEATR,PhoX,Intra,MS Annika,1067.259647,4,4266.016757,169382,69.8468,0,High,KSEETITPWNFEEVVDK,1,0,2050.997,0.0,KNLIGALLFDSGETAEATR,1,0,2006.055,0.0,20250602_Astral2_NEO1_Mueller_MS_TechHub_IMP_THIDRV001_Cas9_PhoX_500ng_noFAIMS_003.raw,53,0.0,Q99ZW2,Q99ZW2,2049.99,K1(PhoX),K1(PhoX),2005.048,0,HCD,32,"0, 0, 0",0,,464.95,575.58,467,44,464.95,575.58,464.95,T,T,13,…
False,YTSTKEVLDATLIHQSITGLYETR-KYGGFDSPTVAYSVLVVAK,PhoX,Intra,MS Annika,1238.119093,4,4949.454544,143703,65.1422,0,High,YTSTKEVLDATLIHQSITGLYETR,5,0,2739.42,0.0,KYGGFDSPTVAYSVLVVAK,1,0,2001.07,0.0,20250605_Astral2_NEO1_Mueller_MS_TechHub_IMP_THIDRV001_Cas9_PhoX_250ng_FAIMS_002.raw,95,0.0,Q99ZW2,Q99ZW2,2738.413,K5(PhoX),K1(PhoX),2000.063,-48,HCD,32,"0, 0, 0",0,,464.91,570.94,1335,1129,464.91,570.9…
False,KSEETITPWNFEEVVDK-KNLIGALLFDSGETAEATR,PhoX,Intra,MS Annika,1067.260365,4,4266.019632,157089,69.7066,0,High,KSEETITPWNFEEVVDK,1,0,2050.997,0.0,KNLIGALLFDSGETAEATR,1,0,2006.058,0.0,20250605_Astral2_NEO1_Mueller_MS_TechHub_IMP_THIDRV001_Cas9_PhoX_500ng_FAIMS_001.raw,101,0.0,Q99ZW2,Q99ZW2,2049.99,K1(PhoX),K1(PhoX),2005.051,-60,HCD,32,"0, 0, 0",0,,464.7,480.37,467,44,464.7,480.37,464.7,T,T,13,1,…
False,KNLIGALLFDSGETAEATR-KSEETITPWNFEEVVDK,PhoX,Intra,MS Annika,1067.259517,4,4266.016238,169481,69.8829,0,High,KNLIGALLFDSGETAEATR,1,0,2006.055,0.0,KSEETITPWNFEEVVDK,1,0,2050.996,0.0,20250602_Astral2_NEO1_Mueller_MS_TechHub_IMP_THIDRV001_Cas9_PhoX_500ng_noFAIMS_003.raw,53,0.0,Q99ZW2,Q99ZW2,2005.048,K1(PhoX),K1(PhoX),2049.989,0,HCD,32,"0, 0, 0",0,,575.59,464.55,44,467,575.59,464.55,464.55,T,T,17…
False,KSEETITPWNFEEVVDK-KNLIGALLFDSGETAEATR,PhoX,Intra,MS Annika,1067.260129,4,4266.018687,149931,70.1432,0,High,KSEETITPWNFEEVVDK,1,0,2050.997,0.0,KNLIGALLFDSGETAEATR,1,0,2006.057,0.0,20250602_Astral2_NEO1_Mueller_MS_TechHub_IMP_THIDRV001_Cas9_PhoX_50ng_noFAIMS_003.raw,26,0.0,Q99ZW2,Q99ZW2,2049.99,K1(PhoX),K1(PhoX),2005.05,0,HCD,32,"0, 0, 0",0,,464.44,485.07,467,44,464.44,485.07,464.44,T,T,13,1,…
False,KSEETITPWNFEEVVDK-KNLIGALLFDSGETAEATR,PhoX,Intra,MS Annika,1067.260138,4,4266.018723,164783,69.9774,0,High,KSEETITPWNFEEVVDK,1,0,2050.997,0.0,KNLIGALLFDSGETAEATR,1,0,2006.057,0.0,20250602_Astral2_NEO1_Mueller_MS_TechHub_IMP_THIDRV001_Cas9_PhoX_250ng_noFAIMS_002.raw,41,0.0,Q99ZW2,Q99ZW2,2049.99,K1(PhoX),K1(PhoX),2005.05,0,HCD,32,"0, 0, 0",0,,464.16,548.71,467,44,464.16,548.71,464.16,T,T,13,1…
False,KNLIGALLFDSGETAEATR-KNLIGALLFDSGETAEATR,PhoX,Intra,MS Annika,1056.024454,4,4221.075987,166574,73.9885,0,High,KNLIGALLFDSGETAEATR,1,0,2006.055,0.0,KNLIGALLFDSGETAEATR,1,0,2006.056,0.0,20250602_Astral2_NEO1_Mueller_MS_TechHub_IMP_THIDRV001_Cas9_PhoX_100ng_noFAIMS_003.raw,35,0.96,Q99ZW2,Q99ZW2,2005.048,K1(PhoX),K1(PhoX),2005.049,0,HCD,32,"0, 0, 0",0,,463.78,463.78,44,44,463.78,463.78,463.78,T,…
False,KSEETITPWNFEEVVDK-KNLIGALLFDSGETAEATR,PhoX,Intra,MS Annika,1067.259961,4,4266.018014,154671,69.8108,0,High,KSEETITPWNFEEVVDK,1,0,2050.997,0.0,KNLIGALLFDSGETAEATR,1,0,2006.057,0.0,20250605_Astral2_NEO1_Mueller_MS_TechHub_IMP_THIDRV001_Cas9_PhoX_250ng_FAIMS_001.raw,92,0.0,Q99ZW2,Q99ZW2,2049.99,K1(PhoX),K1(PhoX),2005.049,-60,HCD,32,"0, 0, 0",0,,462.97,494.23,467,44,462.97,494.23,462.97,T,T,15,…
False,KSEETITPWNFEEVVDK-KNLIGALLFDSGETAEATR,PhoX,Intra,MS Annika,1067.260817,4,4266.021438,154625,69.7927,0,High,KSEETITPWNFEEVVDK,1,0,2050.997,0.0,KNLIGALLFDSGETAEATR,1,0,2006.06,0.0,20250605_Astral2_NEO1_Mueller_MS_TechHub_IMP_THIDRV001_Cas9_PhoX_250ng_FAIMS_001.raw,92,0.0,Q99ZW2,Q99ZW2,2049.99,K1(PhoX),K1(PhoX),2005.053,-48,HCD,32,"0, 0, 0",0,,461.68,609.78,467,44,461.68,609.78,461.68,T,T,15,1…
False,VLPKHSLLYEYFTVYNELTK-KSEETITPWNFEEVVDKGASAQSFIER,PhoX,Intra,MS Annika,1153.56292,5,5763.785494,168120,71.0627,0,High,VLPKHSLLYEYFTVYNELTK,4,0,2457.306,0.0,KSEETITPWNFEEVVDKGASAQSFIER,17,0,3097.515,0.0,20250602_Astral2_NEO1_Mueller_MS_TechHub_IMP_THIDRV001_Cas9_PhoX_250ng_noFAIMS_001.raw,38,0.0,Q99ZW2,Q99ZW2,2456.299,K4(PhoX),K17(PhoX),3096.507,0,HCD,32,"0, 0, 0",0,,458.64,701.72,506,467,458…
False,ELGSQILKEHPVENTQLQNEK-ELGSQILKEHPVENTQLQNEK,PhoX,Intra,MS Annika,1016.302634,5,5077.484065,94708,45.4968,0,High,ELGSQILKEHPVENTQLQNEK,8,0,2434.257,0.0,ELGSQILKEHPVENTQLQNEK,8,0,2434.262,0.0,20250605_Astral2_NEO1_Mueller_MS_TechHub_IMP_THIDRV001_Cas9_PhoX_250ng_FAIMS_001.raw,92,0.0,Q99ZW2,Q99ZW2,2433.25,K8(PhoX),K8(PhoX),2433.255,-60,HCD,32,"0, 0, 0",0,,457.69,457.69,789,789,457.69,457.69,45…
False,VLPKHSLLYEYFTVYNELTK-KSEETITPWNFEEVVDKGASAQSFIER,PhoX,Intra,MS Annika,1153.564733,5,5763.794557,157592,70.8538,0,High,VLPKHSLLYEYFTVYNELTK,4,0,2457.306,0.0,KSEETITPWNFEEVVDKGASAQSFIER,17,0,3097.524,0.0,20250605_Astral2_NEO1_Mueller_MS_TechHub_IMP_THIDRV001_Cas9_PhoX_250ng_FAIMS_002.raw,95,0.0,Q99ZW2,Q99ZW2,2456.299,K4(PhoX),K17(PhoX),3096.516,-48,HCD,32,"0, 0, 0",0,,455.25,701.4,506,467,455…
False,VLPKHSLLYEYFTVYNELTK-SEETITPWNFEEVVDKGASAQSFIER,PhoX,Intra,MS Annika,1127.943329,5,5635.68754,163500,72.7423,0,High,VLPKHSLLYEYFTVYNELTK,4,0,2457.306,0.0,SEETITPWNFEEVVDKGASAQSFIER,16,0,2969.417,0.0,20250602_Astral2_NEO1_Mueller_MS_TechHub_IMP_THIDRV001_Cas9_PhoX_100ng_noFAIMS_003.raw,35,0.0,Q99ZW2,Q99ZW2,2456.299,K4(PhoX),K16(PhoX),2968.409,0,HCD,32,"0, 0, 0",0,,454.85,495.73,506,468,454.8…
False,YTSTKEVLDATLIHQSITGLYETR-KYGGFDSPTVAYSVLVVAK,PhoX,Intra,MS Annika,1238.118186,4,4949.450913,151827,65.3657,0,High,YTSTKEVLDATLIHQSITGLYETR,5,0,2739.42,0.0,KYGGFDSPTVAYSVLVVAK,1,0,2001.066,0.0,20250602_Astral2_NEO1_Mueller_MS_TechHub_IMP_THIDRV001_Cas9_PhoX_250ng_noFAIMS_003.raw,44,0.0,Q99ZW2,Q99ZW2,2738.413,K5(PhoX),K1(PhoX),2000.059,0,HCD,32,"0, 0, 0",0,,471.29,451.66,1335,1129,471.29,451.…
False,KNLIGALLFDSGETAEATR-EIFFDQSKNGYAGYIDGGASQEEFYK,PhoX,Intra,MS Annika,1295.348144,4,5178.370747,141013,68.1431,0,High,KNLIGALLFDSGETAEATR,1,0,2006.055,0.0,EIFFDQSKNGYAGYIDGGASQEEFYK,8,0,2963.351,0.0,20250605_Astral2_NEO1_Mueller_MS_TechHub_IMP_THIDRV001_Cas9_PhoX_100ng_FAIMS_001.raw,83,0.0,Q99ZW2,Q99ZW2,2005.048,K1(PhoX),K8(PhoX),2962.344,-48,HCD,32,"0, 0, 0",0,,449.68,486.6,44,348,449.68,486…
False,KSEETITPWNFEEVVDK-KNLIGALLFDSGETAEATR,PhoX,Intra,MS Annika,1067.260382,4,4266.019698,149842,70.1075,0,High,KSEETITPWNFEEVVDK,1,0,2050.997,0.0,KNLIGALLFDSGETAEATR,1,0,2006.058,0.0,20250602_Astral2_NEO1_Mueller_MS_TechHub_IMP_THIDRV001_Cas9_PhoX_50ng_noFAIMS_003.raw,26,0.0,Q99ZW2,Q99ZW2,2049.99,K1(PhoX),K1(PhoX),2005.051,0,HCD,32,"0, 0, 0",0,,448.91,565.84,467,44,448.91,565.84,448.91,T,T,14,1…
False,KNLIGALLFDSGETAEATR-KNLIGALLFDSGETAEATR,PhoX,Intra,MS Annika,1056.025073,4,4221.078461,155919,73.8225,0,High,KNLIGALLFDSGETAEATR,1,0,2006.055,0.0,KNLIGALLFDSGETAEATR,1,0,2006.059,0.0,20250605_Astral2_NEO1_Mueller_MS_TechHub_IMP_THIDRV001_Cas9_PhoX_100ng_FAIMS_003.raw,89,0.0,Q99ZW2,Q99ZW2,2005.048,K1(PhoX),K1(PhoX),2005.051,-48,HCD,32,"0, 0, 0",0,,448.15,448.15,44,44,448.15,448.15,448.15,T,T…
False,KSEETITPWNFEEVVDK-KNLIGALLFDSGETAEATR,PhoX,Intra,MS Annika,1067.260455,4,4266.019993,156738,70.0698,0,High,KSEETITPWNFEEVVDK,1,0,2050.997,0.0,KNLIGALLFDSGETAEATR,1,0,2006.059,0.0,20250602_Astral2_NEO1_Mueller_MS_TechHub_IMP_THIDRV001_Cas9_PhoX_100ng_noFAIMS_003.raw,35,0.0,Q99ZW2,Q99ZW2,2049.99,K1(PhoX),K1(PhoX),2005.051,0,HCD,32,"0, 0, 0",0,,448.0,506.43,467,44,448.0,506.43,448.0,T,T,14,1,1…
False,SEETITPWNFEEVVDKGASAQSFIER-KNLIGALLFDSGETAEATR,PhoX,Intra,MS Annika,1296.862941,4,5184.429936,171256,72.4657,0,High,SEETITPWNFEEVVDKGASAQSFIER,16,0,2969.416,0.0,KNLIGALLFDSGETAEATR,1,0,2006.049,0.0,20250602_Astral2_NEO1_Mueller_MS_TechHub_IMP_THIDRV001_Cas9_PhoX_250ng_noFAIMS_002.raw,41,0.0,Q99ZW2,Q99ZW2,2968.409,K16(PhoX),K1(PhoX),2005.042,0,HCD,32,"0, 0, 0",0,,534.83,447.86,468,44,534.83,…
False,KNLIGALLFDSGETAEATR-KNLIGALLFDSGETAEATR,PhoX,Intra,MS Annika,1056.024476,4,4221.076074,164729,73.8459,0,High,KNLIGALLFDSGETAEATR,1,0,2006.055,0.0,KNLIGALLFDSGETAEATR,1,0,2006.056,0.0,20250605_Astral2_NEO1_Mueller_MS_TechHub_IMP_THIDRV001_Cas9_PhoX_250ng_FAIMS_002.raw,95,0.0,Q99ZW2,Q99ZW2,2005.048,K1(PhoX),K1(PhoX),2005.049,-48,HCD,32,"0, 0, 0",0,,446.59,446.59,44,44,446.59,446.59,446.59,T,T…
False,VLPKHSLLYEYFTVYNELTK-SEETITPWNFEEVVDKGASAQSFIER,PhoX,Intra,MS Annika,1127.943415,5,5635.687967,163070,72.7617,0,High,VLPKHSLLYEYFTVYNELTK,4,0,2457.306,0.0,SEETITPWNFEEVVDKGASAQSFIER,16,0,2969.417,0.0,20250602_Astral2_NEO1_Mueller_MS_TechHub_IMP_THIDRV001_Cas9_PhoX_100ng_noFAIMS_002.raw,32,0.0,Q99ZW2,Q99ZW2,2456.299,K4(PhoX),K16(PhoX),2968.41,0,HCD,32,"0, 0, 0",0,,445.74,481.85,506,468,445.7…
False,KNLIGALLFDSGETAEATR-KNLIGALLFDSGETAEATR,PhoX,Intra,MS Annika,1056.025625,4,4221.080671,164498,73.7896,0,High,KNLIGALLFDSGETAEATR,1,0,2006.055,0.0,KNLIGALLFDSGETAEATR,1,0,2006.061,0.0,20250605_Astral2_NEO1_Mueller_MS_TechHub_IMP_THIDRV001_Cas9_PhoX_250ng_FAIMS_003.raw,98,0.0,Q99ZW2,Q99ZW2,2005.048,K1(PhoX),K1(PhoX),2005.054,-48,HCD,32,"0, 0, 0",0,,445.4,445.4,44,44,445.4,445.4,445.4,T,T,15,1…
False,YTSTKEVLDATLIHQSITGLYETR-KYGGFDSPTVAYSVLVVAK,PhoX,Intra,MS Annika,1238.120498,4,4949.460162,134136,65.2891,0,High,YTSTKEVLDATLIHQSITGLYETR,5,0,2739.42,0.0,KYGGFDSPTVAYSVLVVAK,1,0,2001.076,0.0,20250605_Astral2_NEO1_Mueller_MS_TechHub_IMP_THIDRV001_Cas9_PhoX_100ng_FAIMS_001.raw,83,0.0,Q99ZW2,Q99ZW2,2738.413,K5(PhoX),K1(PhoX),2000.068,-48,HCD,32,"0, 0, 0",0,,442.87,530.12,1335,1129,442.87,530.…
False,KSEETITPWNFEEVVDK-KSEETITPWNFEEVVDK,PhoX,Intra,MS Annika,1078.49495,4,4310.957972,146170,66.1473,0,High,KSEETITPWNFEEVVDK,1,0,2050.997,0.0,KSEETITPWNFEEVVDK,1,0,2050.997,0.0,20250605_Astral2_NEO1_Mueller_MS_TechHub_IMP_THIDRV001_Cas9_PhoX_250ng_FAIMS_002.raw,95,0.0,Q99ZW2,Q99ZW2,2049.99,K1(PhoX),K1(PhoX),2049.989,-60,HCD,32,"0, 0, 0",0,,442.46,442.46,467,467,442.46,442.46,442.46,T,T,13,1,13…
False,VLPKHSLLYEYFTVYNELTK-KSEETITPWNFEEVVDKGASAQSFIER,PhoX,Intra,MS Annika,1153.563426,5,5763.788024,172451,70.9484,0,High,VLPKHSLLYEYFTVYNELTK,4,0,2457.306,0.0,KSEETITPWNFEEVVDKGASAQSFIER,17,0,3097.517,0.0,20250602_Astral2_NEO1_Mueller_MS_TechHub_IMP_THIDRV001_Cas9_PhoX_500ng_noFAIMS_003.raw,53,0.0,Q99ZW2,Q99ZW2,2456.299,K4(PhoX),K17(PhoX),3096.51,0,HCD,32,"0, 0, 0",0,,442.37,649.58,506,467,442…
False,VLPKHSLLYEYFTVYNELTK-KNLIGALLFDSGETAEATR,PhoX,Intra,MS Annika,1168.838758,4,4672.333201,162520,73.0673,0,High,VLPKHSLLYEYFTVYNELTK,4,0,2457.306,0.0,KNLIGALLFDSGETAEATR,1,0,2006.062,0.0,20250605_Astral2_NEO1_Mueller_MS_TechHub_IMP_THIDRV001_Cas9_PhoX_250ng_FAIMS_001.raw,92,0.0,Q99ZW2,Q99ZW2,2456.299,K4(PhoX),K1(PhoX),2005.055,-48,HCD,32,"0, 0, 0",0,,441.43,521.28,506,44,441.43,521.28,441.43,…
False,KSEETITPWNFEEVVDK-KSEETITPWNFEEVVDK,PhoX,Intra,MS Annika,1078.495118,4,4310.958642,145774,66.1268,0,High,KSEETITPWNFEEVVDK,1,0,2050.997,0.0,KSEETITPWNFEEVVDK,1,0,2050.997,0.0,20250605_Astral2_NEO1_Mueller_MS_TechHub_IMP_THIDRV001_Cas9_PhoX_250ng_FAIMS_001.raw,92,0.0,Q99ZW2,Q99ZW2,2049.99,K1(PhoX),K1(PhoX),2049.99,-60,HCD,32,"0, 0, 0",0,,441.3,441.3,467,467,441.3,441.3,441.3,T,T,13,1,13,1,0.…
False,KNLIGALLFDSGETAEATR-VLPKHSLLYEYFTVYNELTK,PhoX,Intra,MS Annika,1168.840336,4,4672.339515,162815,73.035,0,High,KNLIGALLFDSGETAEATR,1,0,2006.055,0.0,VLPKHSLLYEYFTVYNELTK,4,0,2457.32,0.0,20250605_Astral2_NEO1_Mueller_MS_TechHub_IMP_THIDRV001_Cas9_PhoX_250ng_FAIMS_002.raw,95,0.0,Q99ZW2,Q99ZW2,2005.048,K1(PhoX),K4(PhoX),2456.312,-48,HCD,32,"0, 0, 0",0,,481.13,440.97,44,506,481.13,440.97,440.97,T,…
False,KNLIGALLFDSGETAEATR-KNLIGALLFDSGETAEATR,PhoX,Intra,MS Annika,1056.026282,4,4221.083297,154308,73.8194,0,High,KNLIGALLFDSGETAEATR,1,0,2006.055,0.0,KNLIGALLFDSGETAEATR,1,0,2006.063,0.0,20250605_Astral2_NEO1_Mueller_MS_TechHub_IMP_THIDRV001_Cas9_PhoX_100ng_FAIMS_001.raw,83,0.0,Q99ZW2,Q99ZW2,2005.048,K1(PhoX),K1(PhoX),2005.056,-48,HCD,32,"0, 0, 0",0,,440.68,440.67,44,44,440.68,440.67,440.67,T,T…
False,KYGGFDSPTVAYSVLVVAK-YTSTKEVLDATLIHQSITGLYETR,PhoX,Intra,MS Annika,1238.117941,4,4949.449934,151779,65.3479,0,High,KYGGFDSPTVAYSVLVVAK,1,0,2001.069,0.0,YTSTKEVLDATLIHQSITGLYETR,5,0,2739.416,0.0,20250602_Astral2_NEO1_Mueller_MS_TechHub_IMP_THIDRV001_Cas9_PhoX_250ng_noFAIMS_003.raw,44,0.0,Q99ZW2,Q99ZW2,2000.062,K1(PhoX),K5(PhoX),2738.409,0,HCD,32,"0, 0, 0",0,,487.25,439.18,1129,1335,487.25,439…
False,KSEETITPWNFEEVVDK-KSEETITPWNFEEVVDK,PhoX,Intra,MS Annika,1078.493837,4,4310.95352,136513,66.2679,0,High,KSEETITPWNFEEVVDK,1,0,2050.997,0.0,KSEETITPWNFEEVVDK,1,0,2050.992,0.0,20250605_Astral2_NEO1_Mueller_MS_TechHub_IMP_THIDRV001_Cas9_PhoX_100ng_FAIMS_001.raw,83,0.0,Q99ZW2,Q99ZW2,2049.99,K1(PhoX),K1(PhoX),2049.985,-60,HCD,32,"0, 0, 0",0,,438.22,438.22,467,467,438.22,438.22,438.22,T,T,13,1,13…
False,VLPKHSLLYEYFTVYNELTK-SEETITPWNFEEVVDKGASAQSFIER,PhoX,Intra,MS Annika,1127.943688,5,5635.689333,155365,72.8128,0,High,VLPKHSLLYEYFTVYNELTK,4,0,2457.306,0.0,SEETITPWNFEEVVDKGASAQSFIER,16,0,2969.418,0.0,20250602_Astral2_NEO1_Mueller_MS_TechHub_IMP_THIDRV001_Cas9_PhoX_50ng_noFAIMS_001.raw,20,0.0,Q99ZW2,Q99ZW2,2456.299,K4(PhoX),K16(PhoX),2968.411,0,HCD,32,"0, 0, 0",0,,438.12,481.71,506,468,438.1…
False,VLPKHSLLYEYFTVYNELTK-KNLIGALLFDSGETAEATR,PhoX,Intra,MS Annika,1168.83637,4,4672.323651,178132,73.1624,0,High,VLPKHSLLYEYFTVYNELTK,4,0,2457.306,0.0,KNLIGALLFDSGETAEATR,1,0,2006.053,0.0,20250602_Astral2_NEO1_Mueller_MS_TechHub_IMP_THIDRV001_Cas9_PhoX_500ng_noFAIMS_003.raw,53,0.0,Q99ZW2,Q99ZW2,2456.299,K4(PhoX),K1(PhoX),2005.045,0,HCD,32,"0, 0, 0",0,,455.61,437.8,506,44,455.61,437.8,437.8,T,T,…
False,VLPKHSLLYEYFTVYNELTK-KSEETITPWNFEEVVDKGASAQSFIER,PhoX,Intra,MS Annika,1153.563835,5,5763.790067,157518,70.8716,0,High,VLPKHSLLYEYFTVYNELTK,4,0,2457.306,0.0,KSEETITPWNFEEVVDKGASAQSFIER,17,0,3097.519,0.0,20250605_Astral2_NEO1_Mueller_MS_TechHub_IMP_THIDRV001_Cas9_PhoX_250ng_FAIMS_003.raw,98,0.0,Q99ZW2,Q99ZW2,2456.299,K4(PhoX),K17(PhoX),3096.512,-48,HCD,32,"0, 0, 0",0,,435.47,591.72,506,467,43…
False,SEETITPWNFEEVVDKGASAQSFIER-KNLIGALLFDSGETAEATR,PhoX,Intra,MS Annika,1296.863712,4,5184.433018,178151,72.43,0,High,SEETITPWNFEEVVDKGASAQSFIER,16,0,2969.416,0.0,KNLIGALLFDSGETAEATR,1,0,2006.052,0.0,20250602_Astral2_NEO1_Mueller_MS_TechHub_IMP_THIDRV001_Cas9_PhoX_500ng_noFAIMS_001.raw,47,0.0,Q99ZW2,Q99ZW2,2968.409,K16(PhoX),K1(PhoX),2005.045,0,HCD,32,"0, 0, 0",0,,534.39,435.32,468,44,534.39,43…
False,VLPKHSLLYEYFTVYNELTK-KSEETITPWNFEEVVDKGASAQSFIER,PhoX,Intra,MS Annika,1153.564314,5,5763.792466,174403,70.9821,0,High,VLPKHSLLYEYFTVYNELTK,4,0,2457.306,0.0,KSEETITPWNFEEVVDKGASAQSFIER,17,0,3097.522,0.0,20250602_Astral2_NEO1_Mueller_MS_TechHub_IMP_THIDRV001_Cas9_PhoX_500ng_noFAIMS_001.raw,47,0.0,Q99ZW2,Q99ZW2,2456.299,K4(PhoX),K17(PhoX),3096.514,0,HCD,32,"0, 0, 0",0,,435.25,632.47,506,467,43…
False,KSEETITPWNFEEVVDK-KNLIGALLFDSGETAEATR,PhoX,Intra,MS Annika,1067.259915,4,4266.017832,154891,69.8001,0,High,KSEETITPWNFEEVVDK,1,0,2050.997,0.0,KNLIGALLFDSGETAEATR,1,0,2006.057,0.0,20250605_Astral2_NEO1_Mueller_MS_TechHub_IMP_THIDRV001_Cas9_PhoX_250ng_FAIMS_003.raw,98,0.0,Q99ZW2,Q99ZW2,2049.99,K1(PhoX),K1(PhoX),2005.049,-60,HCD,32,"0, 0, 0",0,,435.16,537.98,467,44,435.16,537.98,435.16,T,T,13,…
False,KSEETITPWNFEEVVDK-KNLIGALLFDSGETAEATR,PhoX,Intra,MS Annika,1067.26015,4,4266.01877,135370,70.0951,0,High,KSEETITPWNFEEVVDK,1,0,2050.997,0.0,KNLIGALLFDSGETAEATR,1,0,2006.057,0.0,20250602_Astral2_NEO1_Mueller_MS_TechHub_IMP_THIDRV001_Cas9_PhoX_10ng_noFAIMS_003.raw,17,0.0,Q99ZW2,Q99ZW2,2049.99,K1(PhoX),K1(PhoX),2005.05,0,HCD,32,"0, 0, 0",0,,434.99,470.68,467,44,434.99,470.68,434.99,T,T,15,1,12…
False,KSEETITPWNFEEVVDKGASAQSFIER-VLPKHSLLYEYFTVYNELTK,PhoX,Intra,MS Annika,1153.561878,5,5763.780286,172409,70.9671,0,High,KSEETITPWNFEEVVDKGASAQSFIER,17,0,3097.511,0.0,VLPKHSLLYEYFTVYNELTK,4,0,2457.304,0.0,20250602_Astral2_NEO1_Mueller_MS_TechHub_IMP_THIDRV001_Cas9_PhoX_500ng_noFAIMS_002.raw,50,0.0,Q99ZW2,Q99ZW2,3096.504,K17(PhoX),K4(PhoX),2456.297,0,HCD,32,"0, 0, 0",0,,688.56,434.91,467,506,68…
False,KNLIGALLFDSGETAEATR-KSEETITPWNFEEVVDK,PhoX,Intra,MS Annika,1067.25967,4,4266.016852,155003,69.8459,0,High,KNLIGALLFDSGETAEATR,1,0,2006.055,0.0,KSEETITPWNFEEVVDK,1,0,2050.997,0.0,20250605_Astral2_NEO1_Mueller_MS_TechHub_IMP_THIDRV001_Cas9_PhoX_250ng_FAIMS_003.raw,98,0.0,Q99ZW2,Q99ZW2,2005.048,K1(PhoX),K1(PhoX),2049.99,-60,HCD,32,"0, 0, 0",0,,434.17,466.08,44,467,434.17,466.08,434.17,T,T,14,1…
False,KSEETITPWNFEEVVDKGASAQSFIER-VLPKHSLLYEYFTVYNELTK,PhoX,Intra,MS Annika,1153.565195,5,5763.796871,140415,71.0165,0,High,KSEETITPWNFEEVVDKGASAQSFIER,17,0,3097.511,0.0,VLPKHSLLYEYFTVYNELTK,4,0,2457.321,0.0,20250605_Astral2_NEO1_Mueller_MS_TechHub_IMP_THIDRV001_Cas9_PhoX_50ng_FAIMS_001.raw,74,0.0,Q99ZW2,Q99ZW2,3096.504,K17(PhoX),K4(PhoX),2456.314,-48,HCD,32,"0, 0, 0",0,,434.07,436.36,467,506,434…
False,KSEETITPWNFEEVVDK-KNLIGALLFDSGETAEATR,PhoX,Intra,MS Annika,1067.260935,4,4266.021909,154742,69.8394,0,High,KSEETITPWNFEEVVDK,1,0,2050.997,0.0,KNLIGALLFDSGETAEATR,1,0,2006.061,0.0,20250605_Astral2_NEO1_Mueller_MS_TechHub_IMP_THIDRV001_Cas9_PhoX_250ng_FAIMS_001.raw,92,0.0,Q99ZW2,Q99ZW2,2049.99,K1(PhoX),K1(PhoX),2005.053,-48,HCD,32,"0, 0, 0",0,,433.64,534.15,467,44,433.64,534.15,433.64,T,T,13,…
False,KNLIGALLFDSGETAEATR-KNLIGALLFDSGETAEATR,PhoX,Intra,MS Annika,1056.026549,4,4221.084368,164616,73.797,0,High,KNLIGALLFDSGETAEATR,1,0,2006.055,0.0,KNLIGALLFDSGETAEATR,1,0,2006.065,0.0,20250605_Astral2_NEO1_Mueller_MS_TechHub_IMP_THIDRV001_Cas9_PhoX_250ng_FAIMS_002.raw,95,0.0,Q99ZW2,Q99ZW2,2005.048,K1(PhoX),K1(PhoX),2005.057,-48,HCD,32,"0, 0, 0",0,,433.55,433.55,44,44,433.55,433.55,433.55,T,T,…
False,KSEETITPWNFEEVVDK-KNLIGALLFDSGETAEATR,PhoX,Intra,MS Annika,1067.260008,4,4266.018203,124180,69.9405,0,High,KSEETITPWNFEEVVDK,1,0,2050.997,0.0,KNLIGALLFDSGETAEATR,1,0,2006.057,0.0,20250605_Astral2_NEO1_Mueller_MS_TechHub_IMP_THIDRV001_Cas9_PhoX_10ng_FAIMS_001.raw,65,0.0,Q99ZW2,Q99ZW2,2049.99,K1(PhoX),K1(PhoX),2005.05,-48,HCD,32,"0, 0, 0",0,,432.99,493.97,467,44,432.99,493.97,432.99,T,T,13,1,…
False,KNLIGALLFDSGETAEATR-KNLIGALLFDSGETAEATR,PhoX,Intra,MS Annika,1056.026524,4,4221.084267,167051,73.803,0,High,KNLIGALLFDSGETAEATR,1,0,2006.055,0.0,KNLIGALLFDSGETAEATR,1,0,2006.064,0.0,20250605_Astral2_NEO1_Mueller_MS_TechHub_IMP_THIDRV001_Cas9_PhoX_500ng_FAIMS_001.raw,101,0.0,Q99ZW2,Q99ZW2,2005.048,K1(PhoX),K1(PhoX),2005.057,-48,HCD,32,"0, 0, 0",0,,432.96,432.96,44,44,432.96,432.96,432.96,T,T…
False,KSEETITPWNFEEVVDK-KNLIGALLFDSGETAEATR,PhoX,Intra,MS Annika,1067.260769,4,4266.021248,154958,69.8274,0,High,KSEETITPWNFEEVVDK,1,0,2050.997,0.0,KNLIGALLFDSGETAEATR,1,0,2006.06,0.0,20250605_Astral2_NEO1_Mueller_MS_TechHub_IMP_THIDRV001_Cas9_PhoX_250ng_FAIMS_003.raw,98,0.0,Q99ZW2,Q99ZW2,2049.99,K1(PhoX),K1(PhoX),2005.053,-48,HCD,32,"0, 0, 0",0,,432.69,566.05,467,44,432.69,566.05,432.69,T,T,13,1…
False,KSEETITPWNFEEVVDK-KNLIGALLFDSGETAEATR,PhoX,Intra,MS Annika,1067.261085,4,4266.022512,154993,69.7992,0,High,KSEETITPWNFEEVVDK,1,0,2050.997,0.0,KNLIGALLFDSGETAEATR,1,0,2006.061,0.0,20250605_Astral2_NEO1_Mueller_MS_TechHub_IMP_THIDRV001_Cas9_PhoX_250ng_FAIMS_002.raw,95,0.0,Q99ZW2,Q99ZW2,2049.99,K1(PhoX),K1(PhoX),2005.054,-48,HCD,32,"0, 0, 0",0,,432.65,575.92,467,44,432.65,575.92,432.65,T,T,13,…
False,KNLIGALLFDSGETAEATR-SEETITPWNFEEVVDKGASAQSFIER,PhoX,Intra,MS Annika,1296.866851,4,5184.445575,176169,72.395,0,High,KNLIGALLFDSGETAEATR,1,0,2006.055,0.0,SEETITPWNFEEVVDKGASAQSFIER,16,0,2969.426,0.0,20250602_Astral2_NEO1_Mueller_MS_TechHub_IMP_THIDRV001_Cas9_PhoX_500ng_noFAIMS_003.raw,53,0.0,Q99ZW2,Q99ZW2,2005.048,K1(PhoX),K16(PhoX),2968.418,0,HCD,32,"0, 0, 0",0,,432.62,493.49,44,468,432.62,4…
False,KSEETITPWNFEEVVDK-KNLIGALLFDSGETAEATR,PhoX,Intra,MS Annika,1067.260378,4,4266.019683,164830,69.9949,0,High,KSEETITPWNFEEVVDK,1,0,2050.997,0.0,KNLIGALLFDSGETAEATR,1,0,2006.058,0.0,20250602_Astral2_NEO1_Mueller_MS_TechHub_IMP_THIDRV001_Cas9_PhoX_250ng_noFAIMS_002.raw,41,0.0,Q99ZW2,Q99ZW2,2049.99,K1(PhoX),K1(PhoX),2005.051,0,HCD,32,"0, 0, 0",0,,432.32,521.23,467,44,432.32,521.23,432.32,T,T,13,…
False,KSEETITPWNFEEVVDK-KNLIGALLFDSGETAEATR,PhoX,Intra,MS Annika,1067.260452,4,4266.019977,156784,70.0879,0,High,KSEETITPWNFEEVVDK,1,0,2050.997,0.0,KNLIGALLFDSGETAEATR,1,0,2006.059,0.0,20250602_Astral2_NEO1_Mueller_MS_TechHub_IMP_THIDRV001_Cas9_PhoX_100ng_noFAIMS_003.raw,35,0.0,Q99ZW2,Q99ZW2,2049.99,K1(PhoX),K1(PhoX),2005.051,0,HCD,32,"0, 0, 0",0,,432.22,521.71,467,44,432.22,521.71,432.22,T,T,13,…
False,KSEETITPWNFEEVVDK-KNLIGALLFDSGETAEATR,PhoX,Intra,MS Annika,1067.26002,4,4266.018252,164736,69.9597,0,High,KSEETITPWNFEEVVDK,1,0,2050.997,0.0,KNLIGALLFDSGETAEATR,1,0,2006.057,0.0,20250602_Astral2_NEO1_Mueller_MS_TechHub_IMP_THIDRV001_Cas9_PhoX_250ng_noFAIMS_002.raw,41,0.0,Q99ZW2,Q99ZW2,2049.99,K1(PhoX),K1(PhoX),2005.05,0,HCD,32,"0, 0, 0",0,,432.17,492.08,467,44,432.17,492.08,432.17,T,T,13,1,…
False,KSEETITPWNFEEVVDK-KNLIGALLFDSGETAEATR,PhoX,Intra,MS Annika,1067.259916,4,4266.017835,154787,69.7579,0,High,KSEETITPWNFEEVVDK,1,0,2050.997,0.0,KNLIGALLFDSGETAEATR,1,0,2006.057,0.0,20250605_Astral2_NEO1_Mueller_MS_TechHub_IMP_THIDRV001_Cas9_PhoX_250ng_FAIMS_003.raw,98,0.0,Q99ZW2,Q99ZW2,2049.99,K1(PhoX),K1(PhoX),2005.049,-60,HCD,32,"0, 0, 0",0,,432.11,492.0,467,44,432.11,492.0,432.11,T,T,13,1,…
False,KSEETITPWNFEEVVDK-KNLIGALLFDSGETAEATR,PhoX,Intra,MS Annika,1067.260717,4,4266.02104,155114,69.8476,0,High,KSEETITPWNFEEVVDK,1,0,2050.997,0.0,KNLIGALLFDSGETAEATR,1,0,2006.06,0.0,20250605_Astral2_NEO1_Mueller_MS_TechHub_IMP_THIDRV001_Cas9_PhoX_250ng_FAIMS_002.raw,95,0.0,Q99ZW2,Q99ZW2,2049.99,K1(PhoX),K1(PhoX),2005.052,-48,HCD,32,"0, 0, 0",0,,431.88,521.47,467,44,431.88,521.47,431.88,T,T,13,1,…
False,KSEETITPWNFEEVVDK-KNLIGALLFDSGETAEATR,PhoX,Intra,MS Annika,1067.261783,4,4266.025301,145249,69.9212,0,High,KSEETITPWNFEEVVDK,1,0,2050.997,0.0,KNLIGALLFDSGETAEATR,1,0,2006.064,0.0,20250605_Astral2_NEO1_Mueller_MS_TechHub_IMP_THIDRV001_Cas9_PhoX_100ng_FAIMS_001.raw,83,0.0,Q99ZW2,Q99ZW2,2049.99,K1(PhoX),K1(PhoX),2005.057,-48,HCD,32,"0, 0, 0",0,,431.82,548.14,467,44,431.82,548.14,431.82,T,T,13,…
False,KSEETITPWNFEEVVDK-KNLIGALLFDSGETAEATR,PhoX,Intra,MS Annika,1067.260291,4,4266.019333,138038,69.9297,0,High,KSEETITPWNFEEVVDK,1,0,2050.997,0.0,KNLIGALLFDSGETAEATR,1,0,2006.058,0.0,20250605_Astral2_NEO1_Mueller_MS_TechHub_IMP_THIDRV001_Cas9_PhoX_50ng_FAIMS_001.raw,74,0.0,Q99ZW2,Q99ZW2,2049.99,K1(PhoX),K1(PhoX),2005.051,-48,HCD,32,"0, 0, 0",0,,431.73,485.58,467,44,431.73,485.58,431.73,T,T,13,1…
False,KSEETITPWNFEEVVDK-KNLIGALLFDSGETAEATR,PhoX,Intra,MS Annika,1067.260718,4,4266.021044,138763,69.9043,0,High,KSEETITPWNFEEVVDK,1,0,2050.997,0.0,KNLIGALLFDSGETAEATR,1,0,2006.06,0.0,20250605_Astral2_NEO1_Mueller_MS_TechHub_IMP_THIDRV001_Cas9_PhoX_50ng_FAIMS_002.raw,77,0.0,Q99ZW2,Q99ZW2,2049.99,K1(PhoX),K1(PhoX),2005.052,-48,HCD,32,"0, 0, 0",0,,431.55,533.97,467,44,431.55,533.97,431.55,T,T,13,1,…
False,KSEETITPWNFEEVVDK-KNLIGALLFDSGETAEATR,PhoX,Intra,MS Annika,1067.260769,4,4266.021245,155078,69.8762,0,High,KSEETITPWNFEEVVDK,1,0,2050.997,0.0,KNLIGALLFDSGETAEATR,1,0,2006.06,0.0,20250605_Astral2_NEO1_Mueller_MS_TechHub_IMP_THIDRV001_Cas9_PhoX_250ng_FAIMS_003.raw,98,0.0,Q99ZW2,Q99ZW2,2049.99,K1(PhoX),K1(PhoX),2005.053,-48,HCD,32,"0, 0, 0",0,,431.41,491.22,467,44,431.41,491.22,431.41,T,T,13,1…
False,GKSDNVPSEEVVK-GKSDNVPSEEVVK,PhoX,Intra,MS Annika,995.465207,3,2984.381069,68600,35.0092,0,High,GKSDNVPSEEVVK,2,0,1387.706,0.0,GKSDNVPSEEVVK,2,0,1387.71,0.0,20250605_Astral2_NEO1_Mueller_MS_TechHub_IMP_THIDRV001_Cas9_PhoX_250ng_FAIMS_001.raw,92,0.0,Q99ZW2,Q99ZW2,1386.699,K2(PhoX),K2(PhoX),1386.703,-48,HCD,32,"0, 0, 0",0,,431.03,431.03,864,864,431.03,431.03,431.03,T,T,11,1,11,1,0.038160300000…
False,KSEETITPWNFEEVVDK-KNLIGALLFDSGETAEATR,PhoX,Intra,MS Annika,1067.260325,4,4266.01947,138796,69.9434,0,High,KSEETITPWNFEEVVDK,1,0,2050.997,0.0,KNLIGALLFDSGETAEATR,1,0,2006.058,0.0,20250605_Astral2_NEO1_Mueller_MS_TechHub_IMP_THIDRV001_Cas9_PhoX_50ng_FAIMS_003.raw,80,0.0,Q99ZW2,Q99ZW2,2049.99,K1(PhoX),K1(PhoX),2005.051,-48,HCD,32,"0, 0, 0",0,,429.8,538.59,467,44,429.8,538.59,429.8,T,T,14,1,16,…
False,KNGLFGNLIALSLGLTPNFK-ELGSQILKEHPVENTQLQNEK,PhoX,Intra,MS Annika,1190.864829,4,4760.437486,171312,69.8826,0,High,KNGLFGNLIALSLGLTPNFK,1,0,2117.212,0.0,ELGSQILKEHPVENTQLQNEK,8,0,2434.261,0.0,20250602_Astral2_NEO1_Mueller_MS_TechHub_IMP_THIDRV001_Cas9_PhoX_500ng_noFAIMS_001.raw,47,0.0,Q99ZW2,Q99ZW2,2116.205,K1(PhoX),K8(PhoX),2433.254,0,HCD,32,"0, 0, 0",0,,429.29,458.13,233,789,429.29,458.13,42…
False,KSEETITPWNFEEVVDK-KNLIGALLFDSGETAEATR,PhoX,Intra,MS Annika,1067.260221,4,4266.019053,156314,70.0921,0,High,KSEETITPWNFEEVVDK,1,0,2050.997,0.0,KNLIGALLFDSGETAEATR,1,0,2006.058,0.0,20250602_Astral2_NEO1_Mueller_MS_TechHub_IMP_THIDRV001_Cas9_PhoX_100ng_noFAIMS_002.raw,32,0.0,Q99ZW2,Q99ZW2,2049.99,K1(PhoX),K1(PhoX),2005.05,0,HCD,32,"0, 0, 0",0,,426.81,479.3,467,44,426.81,479.3,426.81,T,T,14,1,1…
False,KSEETITPWNFEEVVDK-KNLIGALLFDSGETAEATR,PhoX,Intra,MS Annika,1067.260352,4,4266.01958,155041,69.8178,0,High,KSEETITPWNFEEVVDK,1,0,2050.997,0.0,KNLIGALLFDSGETAEATR,1,0,2006.058,0.0,20250605_Astral2_NEO1_Mueller_MS_TechHub_IMP_THIDRV001_Cas9_PhoX_250ng_FAIMS_002.raw,95,0.0,Q99ZW2,Q99ZW2,2049.99,K1(PhoX),K1(PhoX),2005.051,-60,HCD,32,"0, 0, 0",0,,426.31,493.05,467,44,426.31,493.05,426.31,T,T,14,1…
False,KSEETITPWNFEEVVDK-KNLIGALLFDSGETAEATR,PhoX,Intra,MS Annika,1067.261331,4,4266.023495,154890,69.7558,0,High,KSEETITPWNFEEVVDK,1,0,2050.997,0.0,KNLIGALLFDSGETAEATR,1,0,2006.062,0.0,20250605_Astral2_NEO1_Mueller_MS_TechHub_IMP_THIDRV001_Cas9_PhoX_250ng_FAIMS_002.raw,95,0.0,Q99ZW2,Q99ZW2,2049.99,K1(PhoX),K1(PhoX),2005.055,-48,HCD,32,"0, 0, 0",0,,426.29,487.63,467,44,426.29,487.63,426.29,T,T,14,…
False,KSEETITPWNFEEVVDK-KNLIGALLFDSGETAEATR,PhoX,Intra,MS Annika,1067.259815,4,4266.017431,171351,69.8977,0,High,KSEETITPWNFEEVVDK,1,0,2050.997,0.0,KNLIGALLFDSGETAEATR,1,0,2006.056,0.0,20250602_Astral2_NEO1_Mueller_MS_TechHub_IMP_THIDRV001_Cas9_PhoX_500ng_noFAIMS_001.raw,47,0.0,Q99ZW2,Q99ZW2,2049.99,K1(PhoX),K1(PhoX),2005.049,0,HCD,32,"0, 0, 0",0,,426.29,533.83,467,44,426.29,533.83,426.29,T,T,15,…
False,KNLIGALLFDSGETAEATR-KSEETITPWNFEEVVDK,PhoX,Intra,MS Annika,1067.258622,4,4266.01266,154560,69.7654,0,High,KNLIGALLFDSGETAEATR,1,0,2006.055,0.0,KSEETITPWNFEEVVDK,1,0,2050.993,0.0,20250605_Astral2_NEO1_Mueller_MS_TechHub_IMP_THIDRV001_Cas9_PhoX_250ng_FAIMS_001.raw,92,0.0,Q99ZW2,Q99ZW2,2005.048,K1(PhoX),K1(PhoX),2049.986,-60,HCD,32,"0, 0, 0",0,,575.79,426.26,44,467,575.79,426.26,426.26,T,T,17,…
False,KSEETITPWNFEEVVDK-KNLIGALLFDSGETAEATR,PhoX,Intra,MS Annika,1067.260179,4,4266.018887,148717,70.1407,0,High,KSEETITPWNFEEVVDK,1,0,2050.997,0.0,KNLIGALLFDSGETAEATR,1,0,2006.058,0.0,20250602_Astral2_NEO1_Mueller_MS_TechHub_IMP_THIDRV001_Cas9_PhoX_50ng_noFAIMS_001.raw,20,0.0,Q99ZW2,Q99ZW2,2049.99,K1(PhoX),K1(PhoX),2005.05,0,HCD,32,"0, 0, 0",0,,425.85,508.4,467,44,425.85,508.4,425.85,T,T,14,1,16…
False,KNLIGALLFDSGETAEATR-KSEETITPWNFEEVVDK,PhoX,Intra,MS Annika,1067.259357,4,4266.0156,169294,69.8484,0,High,KNLIGALLFDSGETAEATR,1,0,2006.055,0.0,KSEETITPWNFEEVVDK,1,0,2050.996,0.0,20250602_Astral2_NEO1_Mueller_MS_TechHub_IMP_THIDRV001_Cas9_PhoX_500ng_noFAIMS_002.raw,50,0.0,Q99ZW2,Q99ZW2,2005.048,K1(PhoX),K1(PhoX),2049.989,0,HCD,32,"0, 0, 0",0,,478.5,425.47,44,467,478.5,425.47,425.47,T,T,14,1,1…
False,KSEETITPWNFEEVVDK-KSEETITPWNFEEVVDK,PhoX,Intra,MS Annika,1078.49588,4,4310.961692,138137,66.2454,0,High,KSEETITPWNFEEVVDK,1,0,2050.997,0.0,KSEETITPWNFEEVVDK,1,0,2051.0,0.0,20250605_Astral2_NEO1_Mueller_MS_TechHub_IMP_THIDRV001_Cas9_PhoX_100ng_FAIMS_003.raw,89,0.0,Q99ZW2,Q99ZW2,2049.99,K1(PhoX),K1(PhoX),2049.993,-48,HCD,32,"0, 0, 0",0,,424.95,424.95,467,467,424.95,424.95,424.95,T,T,12,1,12,3…
False,KSEETITPWNFEEVVDK-KNLIGALLFDSGETAEATR,PhoX,Intra,MS Annika,1067.259853,4,4266.017582,153523,69.6265,0,High,KSEETITPWNFEEVVDK,1,0,2050.997,0.0,KNLIGALLFDSGETAEATR,1,0,2006.056,0.0,20250605_Astral2_NEO1_Mueller_MS_TechHub_IMP_THIDRV001_Cas9_PhoX_500ng_FAIMS_002.raw,104,0.0,Q99ZW2,Q99ZW2,2049.99,K1(PhoX),K1(PhoX),2005.049,-60,HCD,32,"0, 0, 0",0,,423.78,482.32,467,44,423.78,482.32,423.78,T,T,12…
False,SEETITPWNFEEVVDKGASAQSFIER-VLPKHSLLYEYFTVYNELTK,PhoX,Intra,MS Annika,1127.943208,5,5635.686934,162199,72.8126,0,High,SEETITPWNFEEVVDKGASAQSFIER,16,0,2969.416,0.0,VLPKHSLLYEYFTVYNELTK,4,0,2457.306,0.0,20250602_Astral2_NEO1_Mueller_MS_TechHub_IMP_THIDRV001_Cas9_PhoX_100ng_noFAIMS_001.raw,29,0.0,Q99ZW2,Q99ZW2,2968.409,K16(PhoX),K4(PhoX),2456.299,0,HCD,32,"0, 0, 0",0,,480.18,421.48,468,506,480.…
False,KSEETITPWNFEEVVDK-KNLIGALLFDSGETAEATR,PhoX,Intra,MS Annika,1067.259878,4,4266.017682,157045,69.6892,0,High,KSEETITPWNFEEVVDK,1,0,2050.997,0.0,KNLIGALLFDSGETAEATR,1,0,2006.056,0.0,20250605_Astral2_NEO1_Mueller_MS_TechHub_IMP_THIDRV001_Cas9_PhoX_500ng_FAIMS_001.raw,101,0.0,Q99ZW2,Q99ZW2,2049.99,K1(PhoX),K1(PhoX),2005.049,-48,HCD,32,"0, 0, 0",0,,421.35,527.29,467,44,421.35,527.29,421.35,T,T,12…
False,VLPKHSLLYEYFTVYNELTK-KNLIGALLFDSGETAEATR,PhoX,Intra,MS Annika,1168.83817,4,4672.33085,180146,73.2035,0,High,VLPKHSLLYEYFTVYNELTK,4,0,2457.306,0.0,KNLIGALLFDSGETAEATR,1,0,2006.06,0.0,20250602_Astral2_NEO1_Mueller_MS_TechHub_IMP_THIDRV001_Cas9_PhoX_500ng_noFAIMS_001.raw,47,0.0,Q99ZW2,Q99ZW2,2456.299,K4(PhoX),K1(PhoX),2005.053,0,HCD,32,"0, 0, 0",0,,421.02,472.35,506,44,421.02,472.35,421.02,T,T…
False,KNLIGALLFDSGETAEATR-KSEETITPWNFEEVVDK,PhoX,Intra,MS Annika,1067.261101,4,4266.022574,156944,69.6457,0,High,KNLIGALLFDSGETAEATR,1,0,2006.055,0.0,KSEETITPWNFEEVVDK,1,0,2051.003,0.0,20250605_Astral2_NEO1_Mueller_MS_TechHub_IMP_THIDRV001_Cas9_PhoX_500ng_FAIMS_001.raw,101,0.0,Q99ZW2,Q99ZW2,2005.048,K1(PhoX),K1(PhoX),2049.995,-48,HCD,32,"0, 0, 0",0,,515.4,420.97,44,467,515.4,420.97,420.97,T,T,14,…
False,KNLIGALLFDSGETAEATR-KSEETITPWNFEEVVDK,PhoX,Intra,MS Annika,1067.25957,4,4266.016453,146797,69.8725,0,High,KNLIGALLFDSGETAEATR,1,0,2006.055,0.0,KSEETITPWNFEEVVDK,1,0,2050.997,0.0,20250605_Astral2_NEO1_Mueller_MS_TechHub_IMP_THIDRV001_Cas9_PhoX_100ng_FAIMS_003.raw,89,0.0,Q99ZW2,Q99ZW2,2005.048,K1(PhoX),K1(PhoX),2049.989,-60,HCD,32,"0, 0, 0",0,,478.84,420.87,44,467,478.84,420.87,420.87,T,T,14,…
False,KSEETITPWNFEEVVDK-KNLIGALLFDSGETAEATR,PhoX,Intra,MS Annika,1067.261122,4,4266.022658,146517,69.8717,0,High,KSEETITPWNFEEVVDK,1,0,2050.997,0.0,KNLIGALLFDSGETAEATR,1,0,2006.061,0.0,20250605_Astral2_NEO1_Mueller_MS_TechHub_IMP_THIDRV001_Cas9_PhoX_100ng_FAIMS_002.raw,86,0.0,Q99ZW2,Q99ZW2,2049.99,K1(PhoX),K1(PhoX),2005.054,-48,HCD,32,"0, 0, 0",0,,420.43,565.77,467,44,420.43,565.77,420.43,T,T,12,…
False,KSEETITPWNFEEVVDK-KNLIGALLFDSGETAEATR,PhoX,Intra,MS Annika,1067.261403,4,4266.023784,148672,70.1224,0,High,KSEETITPWNFEEVVDK,1,0,2050.997,0.0,KNLIGALLFDSGETAEATR,1,0,2006.062,0.0,20250602_Astral2_NEO1_Mueller_MS_TechHub_IMP_THIDRV001_Cas9_PhoX_50ng_noFAIMS_001.raw,20,0.0,Q99ZW2,Q99ZW2,2049.99,K1(PhoX),K1(PhoX),2005.055,0,HCD,32,"0, 0, 0",0,,420.3,521.96,467,44,420.3,521.96,420.3,T,T,12,1,15…
False,KSEETITPWNFEEVVDK-KNLIGALLFDSGETAEATR,PhoX,Intra,MS Annika,1067.261523,4,4266.024263,146858,69.898,0,High,KSEETITPWNFEEVVDK,1,0,2050.997,0.0,KNLIGALLFDSGETAEATR,1,0,2006.063,0.0,20250605_Astral2_NEO1_Mueller_MS_TechHub_IMP_THIDRV001_Cas9_PhoX_100ng_FAIMS_003.raw,89,0.0,Q99ZW2,Q99ZW2,2049.99,K1(PhoX),K1(PhoX),2005.056,-48,HCD,32,"0, 0, 0",0,,419.9,492.98,467,44,419.9,492.98,419.9,T,T,12,1,15…
False,KSEETITPWNFEEVVDK-KSEETITPWNFEEVVDK,PhoX,Intra,MS Annika,1078.495029,4,4310.958285,146059,66.1409,0,High,KSEETITPWNFEEVVDK,1,0,2050.997,0.0,KSEETITPWNFEEVVDK,1,0,2050.997,0.0,20250605_Astral2_NEO1_Mueller_MS_TechHub_IMP_THIDRV001_Cas9_PhoX_250ng_FAIMS_003.raw,98,0.0,Q99ZW2,Q99ZW2,2049.99,K1(PhoX),K1(PhoX),2049.99,-60,HCD,32,"0, 0, 0",0,,418.67,418.67,467,467,418.67,418.67,418.67,T,T,13,1,13…
False,VLPKHSLLYEYFTVYNELTK-SEETITPWNFEEVVDKGASAQSFIER,PhoX,Intra,MS Annika,1127.946789,5,5635.704837,161602,72.5265,0,High,VLPKHSLLYEYFTVYNELTK,4,0,2457.306,0.0,SEETITPWNFEEVVDKGASAQSFIER,16,0,2969.434,0.0,20250605_Astral2_NEO1_Mueller_MS_TechHub_IMP_THIDRV001_Cas9_PhoX_250ng_FAIMS_002.raw,95,0.94,Q99ZW2,Q99ZW2,2456.299,K4(PhoX),K16(PhoX),2968.427,-48,HCD,32,"0, 0, 0",0,,417.56,496.06,506,468,417…
False,SEETITPWNFEEVVDKGASAQSFIER-VLPKHSLLYEYFTVYNELTK,PhoX,Intra,MS Annika,1127.943047,5,5635.68613,176644,72.5848,0,High,SEETITPWNFEEVVDKGASAQSFIER,16,0,2969.416,0.0,VLPKHSLLYEYFTVYNELTK,4,0,2457.305,0.0,20250602_Astral2_NEO1_Mueller_MS_TechHub_IMP_THIDRV001_Cas9_PhoX_500ng_noFAIMS_003.raw,53,0.0,Q99ZW2,Q99ZW2,2968.409,K16(PhoX),K4(PhoX),2456.298,0,HCD,32,"0, 0, 0",0,,465.24,417.39,468,506,465.2…
False,VLPKHSLLYEYFTVYNELTK-SEETITPWNFEEVVDKGASAQSFIER,PhoX,Intra,MS Annika,1127.945048,5,5635.696132,151472,72.5805,0,High,VLPKHSLLYEYFTVYNELTK,4,0,2457.306,0.0,SEETITPWNFEEVVDKGASAQSFIER,16,0,2969.425,0.0,20250605_Astral2_NEO1_Mueller_MS_TechHub_IMP_THIDRV001_Cas9_PhoX_100ng_FAIMS_001.raw,83,0.0,Q99ZW2,Q99ZW2,2456.299,K4(PhoX),K16(PhoX),2968.418,-48,HCD,32,"0, 0, 0",0,,417.19,465.19,506,468,417.…
False,VLPKHSLLYEYFTVYNELTK-KSEETITPWNFEEVVDKGASAQSFIER,PhoX,Intra,MS Annika,1153.562936,5,5763.785575,157315,70.8863,0,High,VLPKHSLLYEYFTVYNELTK,4,0,2457.306,0.0,KSEETITPWNFEEVVDKGASAQSFIER,17,0,3097.515,0.0,20250605_Astral2_NEO1_Mueller_MS_TechHub_IMP_THIDRV001_Cas9_PhoX_250ng_FAIMS_001.raw,92,0.0,Q99ZW2,Q99ZW2,2456.299,K4(PhoX),K17(PhoX),3096.507,-48,HCD,32,"0, 0, 0",0,,417.13,700.55,506,467,41…
False,VLPKHSLLYEYFTVYNELTK-SEETITPWNFEEVVDKGASAQSFIER,PhoX,Intra,MS Annika,1127.944326,5,5635.692523,156063,72.8021,0,High,VLPKHSLLYEYFTVYNELTK,4,0,2457.306,0.0,SEETITPWNFEEVVDKGASAQSFIER,16,0,2969.422,0.0,20250602_Astral2_NEO1_Mueller_MS_TechHub_IMP_THIDRV001_Cas9_PhoX_50ng_noFAIMS_002.raw,23,0.0,Q99ZW2,Q99ZW2,2456.299,K4(PhoX),K16(PhoX),2968.414,0,HCD,32,"0, 0, 0",0,,417.12,481.87,506,468,417.1…
False,SEETITPWNFEEVVDKGASAQSFIER-VLPKHSLLYEYFTVYNELTK,PhoX,Intra,MS Annika,1127.943227,5,5635.68703,156108,72.8206,0,High,SEETITPWNFEEVVDKGASAQSFIER,16,0,2969.416,0.0,VLPKHSLLYEYFTVYNELTK,4,0,2457.306,0.0,20250602_Astral2_NEO1_Mueller_MS_TechHub_IMP_THIDRV001_Cas9_PhoX_50ng_noFAIMS_002.raw,23,0.0,Q99ZW2,Q99ZW2,2968.409,K16(PhoX),K4(PhoX),2456.299,0,HCD,32,"0, 0, 0",0,,458.64,417.03,468,506,458.64…
False,VLPKHSLLYEYFTVYNELTK-SEETITPWNFEEVVDKGASAQSFIER,PhoX,Intra,MS Annika,1127.943819,5,5635.689991,162108,72.776,0,High,VLPKHSLLYEYFTVYNELTK,4,0,2457.306,0.0,SEETITPWNFEEVVDKGASAQSFIER,16,0,2969.419,0.0,20250602_Astral2_NEO1_Mueller_MS_TechHub_IMP_THIDRV001_Cas9_PhoX_100ng_noFAIMS_001.raw,29,0.0,Q99ZW2,Q99ZW2,2456.299,K4(PhoX),K16(PhoX),2968.412,0,HCD,32,"0, 0, 0",0,,416.98,465.03,506,468,416.9…
False,VLPKHSLLYEYFTVYNELTK-SEETITPWNFEEVVDKGASAQSFIER,PhoX,Intra,MS Annika,1127.944442,5,5635.693104,170713,72.6829,0,High,VLPKHSLLYEYFTVYNELTK,4,0,2457.306,0.0,SEETITPWNFEEVVDKGASAQSFIER,16,0,2969.422,0.0,20250602_Astral2_NEO1_Mueller_MS_TechHub_IMP_THIDRV001_Cas9_PhoX_250ng_noFAIMS_003.raw,44,0.0,Q99ZW2,Q99ZW2,2456.299,K4(PhoX),K16(PhoX),2968.415,0,HCD,32,"0, 0, 0",0,,416.97,481.81,506,468,416.…
False,VLPKHSLLYEYFTVYNELTK-KSEETITPWNFEEVVDKGASAQSFIER,PhoX,Intra,MS Annika,1153.562386,5,5763.782824,166567,71.0377,0,High,VLPKHSLLYEYFTVYNELTK,4,0,2457.306,0.0,KSEETITPWNFEEVVDKGASAQSFIER,17,0,3097.512,0.0,20250602_Astral2_NEO1_Mueller_MS_TechHub_IMP_THIDRV001_Cas9_PhoX_250ng_noFAIMS_003.raw,44,0.0,Q99ZW2,Q99ZW2,2456.299,K4(PhoX),K17(PhoX),3096.505,0,HCD,32,"0, 0, 0",0,,416.48,701.57,506,467,41…
False,VLPKHSLLYEYFTVYNELTK-SEETITPWNFEEVVDKGASAQSFIER,PhoX,Intra,MS Annika,1127.943653,5,5635.689158,176715,72.6126,0,High,VLPKHSLLYEYFTVYNELTK,4,0,2457.306,0.0,SEETITPWNFEEVVDKGASAQSFIER,16,0,2969.418,0.0,20250602_Astral2_NEO1_Mueller_MS_TechHub_IMP_THIDRV001_Cas9_PhoX_500ng_noFAIMS_003.raw,53,0.0,Q99ZW2,Q99ZW2,2456.299,K4(PhoX),K16(PhoX),2968.411,0,HCD,32,"0, 0, 0",0,,416.23,464.85,506,468,416.…
False,KNLIGALLFDSGETAEATR-KNLIGALLFDSGETAEATR,PhoX,Intra,MS Annika,1056.024893,4,4221.077742,164547,73.8099,0,High,KNLIGALLFDSGETAEATR,1,0,2006.055,0.0,KNLIGALLFDSGETAEATR,1,0,2006.058,0.0,20250605_Astral2_NEO1_Mueller_MS_TechHub_IMP_THIDRV001_Cas9_PhoX_250ng_FAIMS_003.raw,98,0.0,Q99ZW2,Q99ZW2,2005.048,K1(PhoX),K1(PhoX),2005.051,-60,HCD,32,"0, 0, 0",0,,415.99,415.99,44,44,415.99,415.99,415.99,T,T…
False,VLPKHSLLYEYFTVYNELTK-KNLIGALLFDSGETAEATR,PhoX,Intra,MS Annika,1168.837465,4,4672.328031,173234,73.2511,0,High,VLPKHSLLYEYFTVYNELTK,4,0,2457.306,0.0,KNLIGALLFDSGETAEATR,1,0,2006.057,0.0,20250602_Astral2_NEO1_Mueller_MS_TechHub_IMP_THIDRV001_Cas9_PhoX_250ng_noFAIMS_002.raw,41,0.0,Q99ZW2,Q99ZW2,2456.299,K4(PhoX),K1(PhoX),2005.05,0,HCD,32,"0, 0, 0",0,,415.89,479.7,506,44,415.89,479.7,415.89,T,T…
False,KSEETITPWNFEEVVDK-KSEETITPWNFEEVVDK,PhoX,Intra,MS Annika,1078.494721,4,4310.957054,137949,66.2841,0,High,KSEETITPWNFEEVVDK,1,0,2050.997,0.0,KSEETITPWNFEEVVDK,1,0,2050.996,0.0,20250605_Astral2_NEO1_Mueller_MS_TechHub_IMP_THIDRV001_Cas9_PhoX_100ng_FAIMS_002.raw,86,0.0,Q99ZW2,Q99ZW2,2049.99,K1(PhoX),K1(PhoX),2049.988,-60,HCD,32,"0, 0, 0",0,,413.54,413.54,467,467,413.54,413.54,413.54,T,T,13,1,1…
False,ELGSQILKEHPVENTQLQNEK-ELGSQILKEHPVENTQLQNEK,PhoX,Intra,MS Annika,1016.302737,5,5077.484581,94935,45.4866,0,High,ELGSQILKEHPVENTQLQNEK,8,0,2434.257,0.0,ELGSQILKEHPVENTQLQNEK,8,0,2434.263,0.0,20250605_Astral2_NEO1_Mueller_MS_TechHub_IMP_THIDRV001_Cas9_PhoX_250ng_FAIMS_003.raw,98,0.95,Q99ZW2,Q99ZW2,2433.25,K8(PhoX),K8(PhoX),2433.255,-60,HCD,32,"0, 0, 0",0,,413.02,413.02,789,789,413.02,413.02,4…
False,KNLIGALLFDSGETAEATR-KNLIGALLFDSGETAEATR,PhoX,Intra,MS Annika,1056.026104,4,4221.082586,164336,73.8347,0,High,KNLIGALLFDSGETAEATR,1,0,2006.055,0.0,KNLIGALLFDSGETAEATR,1,0,2006.063,0.0,20250605_Astral2_NEO1_Mueller_MS_TechHub_IMP_THIDRV001_Cas9_PhoX_250ng_FAIMS_001.raw,92,0.0,Q99ZW2,Q99ZW2,2005.048,K1(PhoX),K1(PhoX),2005.055,-48,HCD,32,"0, 0, 0",0,,412.83,412.83,44,44,412.83,412.83,412.83,T,T…
False,KTEVQTGGFSKESILPK-EDIQKAQVSGQGDSLHEHIANLAGSPAIK,PhoX,Intra,MS Annika,846.09023,6,5071.504996,98495,46.8999,0,High,KTEVQTGGFSKESILPK,11,0,1849.007,0.0,EDIQKAQVSGQGDSLHEHIANLAGSPAIK,5,0,3013.534,0.0,20250605_Astral2_NEO1_Mueller_MS_TechHub_IMP_THIDRV001_Cas9_PhoX_250ng_FAIMS_002.raw,95,0.0,Q99ZW2,Q99ZW2,1847.999,K11(PhoX),K5(PhoX),3012.527,-48,HCD,32,"0, 0, 0",0,,412.8,464.24,1096,705,412.8,4…
False,YTSTKEVLDATLIHQSITGLYETR-KYGGFDSPTVAYSVLVVAK,PhoX,Intra,MS Annika,1238.119059,4,4949.454406,144882,65.5611,0,High,YTSTKEVLDATLIHQSITGLYETR,5,0,2739.42,0.0,KYGGFDSPTVAYSVLVVAK,1,0,2001.07,0.0,20250602_Astral2_NEO1_Mueller_MS_TechHub_IMP_THIDRV001_Cas9_PhoX_100ng_noFAIMS_002.raw,32,0.0,Q99ZW2,Q99ZW2,2738.413,K5(PhoX),K1(PhoX),2000.063,0,HCD,32,"0, 0, 0",0,,410.7,430.04,1335,1129,410.7,430.04,…
False,KNLIGALLFDSGETAEATR-SEETITPWNFEEVVDKGASAQSFIER,PhoX,Intra,MS Annika,1296.865694,4,5184.440948,162874,72.4887,0,High,KNLIGALLFDSGETAEATR,1,0,2006.055,0.0,SEETITPWNFEEVVDKGASAQSFIER,16,0,2969.421,0.0,20250602_Astral2_NEO1_Mueller_MS_TechHub_IMP_THIDRV001_Cas9_PhoX_100ng_noFAIMS_003.raw,35,0.0,Q99ZW2,Q99ZW2,2005.048,K1(PhoX),K16(PhoX),2968.414,0,HCD,32,"0, 0, 0",0,,409.43,464.07,44,468,409.43,…
False,KSEETITPWNFEEVVDK-KNLIGALLFDSGETAEATR,PhoX,Intra,MS Annika,1067.260352,4,4266.019578,138865,69.9486,0,High,KSEETITPWNFEEVVDK,1,0,2050.997,0.0,KNLIGALLFDSGETAEATR,1,0,2006.058,0.0,20250605_Astral2_NEO1_Mueller_MS_TechHub_IMP_THIDRV001_Cas9_PhoX_50ng_FAIMS_002.raw,77,0.0,Q99ZW2,Q99ZW2,2049.99,K1(PhoX),K1(PhoX),2005.051,-48,HCD,32,"0, 0, 0",0,,408.91,493.25,467,44,408.91,493.25,408.91,T,T,14,1…
False,KSEETITPWNFEEVVDK-KNLIGALLFDSGETAEATR,PhoX,Intra,MS Annika,1067.260329,4,4266.019488,165274,70.0149,0,High,KSEETITPWNFEEVVDK,1,0,2050.997,0.0,KNLIGALLFDSGETAEATR,1,0,2006.058,0.0,20250602_Astral2_NEO1_Mueller_MS_TechHub_IMP_THIDRV001_Cas9_PhoX_250ng_noFAIMS_001.raw,38,0.0,Q99ZW2,Q99ZW2,2049.99,K1(PhoX),K1(PhoX),2005.051,0,HCD,32,"0, 0, 0",0,,408.73,522.02,467,44,408.73,522.02,408.73,T,T,14,…
False,VLPKHSLLYEYFTVYNELTK-SEETITPWNFEEVVDKGASAQSFIER,PhoX,Intra,MS Annika,1127.943406,5,5635.687927,176663,72.615,0,High,VLPKHSLLYEYFTVYNELTK,4,0,2457.306,0.0,SEETITPWNFEEVVDKGASAQSFIER,16,0,2969.417,0.0,20250602_Astral2_NEO1_Mueller_MS_TechHub_IMP_THIDRV001_Cas9_PhoX_500ng_noFAIMS_002.raw,50,0.0,Q99ZW2,Q99ZW2,2456.299,K4(PhoX),K16(PhoX),2968.41,0,HCD,32,"0, 0, 0",0,,408.5,481.11,506,468,408.5,4…
False,YTSTKEVLDATLIHQSITGLYETR-KYGGFDSPTVAYSVLVVAK,PhoX,Intra,MS Annika,1238.11958,4,4949.456491,135853,65.3088,0,High,YTSTKEVLDATLIHQSITGLYETR,5,0,2739.42,0.0,KYGGFDSPTVAYSVLVVAK,1,0,2001.072,0.0,20250605_Astral2_NEO1_Mueller_MS_TechHub_IMP_THIDRV001_Cas9_PhoX_100ng_FAIMS_003.raw,89,0.0,Q99ZW2,Q99ZW2,2738.413,K5(PhoX),K1(PhoX),2000.065,-48,HCD,32,"0, 0, 0",0,,408.44,480.27,1335,1129,408.44,480.2…
False,KNLIGALLFDSGETAEATR-KSEETITPWNFEEVVDK,PhoX,Intra,MS Annika,1067.259361,4,4266.015616,169274,69.8416,0,High,KNLIGALLFDSGETAEATR,1,0,2006.055,0.0,KSEETITPWNFEEVVDK,1,0,2050.996,0.0,20250602_Astral2_NEO1_Mueller_MS_TechHub_IMP_THIDRV001_Cas9_PhoX_500ng_noFAIMS_002.raw,50,0.0,Q99ZW2,Q99ZW2,2005.048,K1(PhoX),K1(PhoX),2049.989,0,HCD,32,"0, 0, 0",0,,589.7,408.25,44,467,589.7,408.25,408.25,T,T,18,1…
False,KTEVQTGGFSKESILPK-KYGGFDSPTVAYSVLVVAK,PhoX,Intra,MS Annika,1015.516985,4,4059.046111,116479,57.4255,0,High,KTEVQTGGFSKESILPK,11,0,1849.007,0.0,KYGGFDSPTVAYSVLVVAK,1,0,2001.075,0.0,20250605_Astral2_NEO1_Mueller_MS_TechHub_IMP_THIDRV001_Cas9_PhoX_100ng_FAIMS_002.raw,86,0.0,Q99ZW2,Q99ZW2,1847.999,K11(PhoX),K1(PhoX),2000.068,-48,HCD,32,"0, 0, 0",0,,408.11,453.89,1096,1129,408.11,453.89,408.11,T…
False,KNLIGALLFDSGETAEATR-KNLIGALLFDSGETAEATR,PhoX,Intra,MS Annika,1056.026025,4,4221.08227,158388,74.0445,0,High,KNLIGALLFDSGETAEATR,1,0,2006.055,0.0,KNLIGALLFDSGETAEATR,1,0,2006.062,0.0,20250602_Astral2_NEO1_Mueller_MS_TechHub_IMP_THIDRV001_Cas9_PhoX_50ng_noFAIMS_001.raw,20,0.0,Q99ZW2,Q99ZW2,2005.048,K1(PhoX),K1(PhoX),2005.055,0,HCD,32,"0, 0, 0",0,,407.35,407.35,44,44,407.35,407.35,407.35,T,T,1…
False,VLPKHSLLYEYFTVYNELTK-KSEETITPWNFEEVVDK,PhoX,Intra,MS Annika,1180.071899,4,4717.265768,148113,70.4293,0,High,VLPKHSLLYEYFTVYNELTK,4,0,2457.306,0.0,KSEETITPWNFEEVVDK,1,0,2050.995,0.0,20250605_Astral2_NEO1_Mueller_MS_TechHub_IMP_THIDRV001_Cas9_PhoX_100ng_FAIMS_003.raw,89,0.0,Q99ZW2,Q99ZW2,2456.299,K4(PhoX),K1(PhoX),2049.988,-48,HCD,32,"0, 0, 0",0,,415.71,407.32,506,467,415.71,407.32,407.32,T,T…
False,TILDFLKSDGFANR-TILDFLKSDGFANR,PhoX,Intra,MS Annika,851.415871,4,3402.641654,163688,73.4487,0,High,TILDFLKSDGFANR,7,0,1596.838,0.0,TILDFLKSDGFANR,7,0,1596.839,0.0,20250605_Astral2_NEO1_Mueller_MS_TechHub_IMP_THIDRV001_Cas9_PhoX_250ng_FAIMS_003.raw,98,0.0,Q99ZW2,Q99ZW2,1595.831,K7(PhoX),K7(PhoX),1595.832,-60,HCD,32,"0, 0, 0",0,,405.11,405.11,677,677,405.11,405.11,405.11,T,T,12,1,12,1,0.041929…
False,KNLIGALLFDSGETAEATR-KNLIGALLFDSGETAEATR,PhoX,Intra,MS Annika,1056.024817,4,4221.07744,154349,73.8366,0,High,KNLIGALLFDSGETAEATR,1,0,2006.055,0.0,KNLIGALLFDSGETAEATR,1,0,2006.058,0.0,20250605_Astral2_NEO1_Mueller_MS_TechHub_IMP_THIDRV001_Cas9_PhoX_100ng_FAIMS_001.raw,83,0.0,Q99ZW2,Q99ZW2,2005.048,K1(PhoX),K1(PhoX),2005.05,-60,HCD,32,"0, 0, 0",0,,404.75,404.75,44,44,404.75,404.75,404.75,T,T,1…
False,KYGGFDSPTVAYSVLVVAK-YTSTKEVLDATLIHQSITGLYETR,PhoX,Intra,MS Annika,1238.118366,4,4949.451635,152758,65.3311,0,High,KYGGFDSPTVAYSVLVVAK,1,0,2001.069,0.0,YTSTKEVLDATLIHQSITGLYETR,5,0,2739.418,0.0,20250602_Astral2_NEO1_Mueller_MS_TechHub_IMP_THIDRV001_Cas9_PhoX_250ng_noFAIMS_002.raw,41,0.0,Q99ZW2,Q99ZW2,2000.062,K1(PhoX),K5(PhoX),2738.411,0,HCD,32,"0, 0, 0",0,,570.19,402.03,1129,1335,570.19,402…
False,VLPKHSLLYEYFTVYNELTK-SEETITPWNFEEVVDKGASAQSFIER,PhoX,Intra,MS Annika,1127.944641,5,5635.694099,153123,72.5874,0,High,VLPKHSLLYEYFTVYNELTK,4,0,2457.306,0.0,SEETITPWNFEEVVDKGASAQSFIER,16,0,2969.423,0.0,20250605_Astral2_NEO1_Mueller_MS_TechHub_IMP_THIDRV001_Cas9_PhoX_100ng_FAIMS_003.raw,89,0.0,Q99ZW2,Q99ZW2,2456.299,K4(PhoX),K16(PhoX),2968.416,-48,HCD,32,"0, 0, 0",0,,401.71,464.96,506,468,401.…
False,VLPKHSLLYEYFTVYNELTK-SEETITPWNFEEVVDKGASAQSFIER,PhoX,Intra,MS Annika,1127.946508,5,5635.703434,161456,72.5113,0,High,VLPKHSLLYEYFTVYNELTK,4,0,2457.306,0.0,SEETITPWNFEEVVDKGASAQSFIER,16,0,2969.433,0.0,20250605_Astral2_NEO1_Mueller_MS_TechHub_IMP_THIDRV001_Cas9_PhoX_250ng_FAIMS_003.raw,98,0.0,Q99ZW2,Q99ZW2,2456.299,K4(PhoX),K16(PhoX),2968.425,-48,HCD,32,"0, 0, 0",0,,400.94,459.7,506,468,400.9…
False,VLPKHSLLYEYFTVYNELTK-SEETITPWNFEEVVDKGASAQSFIER,PhoX,Intra,MS Annika,1127.944508,5,5635.693434,176619,72.5976,0,High,VLPKHSLLYEYFTVYNELTK,4,0,2457.306,0.0,SEETITPWNFEEVVDKGASAQSFIER,16,0,2969.423,0.0,20250602_Astral2_NEO1_Mueller_MS_TechHub_IMP_THIDRV001_Cas9_PhoX_500ng_noFAIMS_002.raw,50,0.0,Q99ZW2,Q99ZW2,2456.299,K4(PhoX),K16(PhoX),2968.415,0,HCD,32,"0, 0, 0",0,,400.86,464.67,506,468,400.…
False,VLPKHSLLYEYFTVYNELTK-SEETITPWNFEEVVDKGASAQSFIER,PhoX,Intra,MS Annika,1127.943356,5,5635.687675,178704,72.6487,0,High,VLPKHSLLYEYFTVYNELTK,4,0,2457.306,0.0,SEETITPWNFEEVVDKGASAQSFIER,16,0,2969.417,0.0,20250602_Astral2_NEO1_Mueller_MS_TechHub_IMP_THIDRV001_Cas9_PhoX_500ng_noFAIMS_001.raw,47,0.0,Q99ZW2,Q99ZW2,2456.299,K4(PhoX),K16(PhoX),2968.409,0,HCD,32,"0, 0, 0",0,,400.34,464.85,506,468,400.…
False,VLPKHSLLYEYFTVYNELTK-KSEETITPWNFEEVVDKGASAQSFIER,PhoX,Intra,MS Annika,1153.563973,5,5763.79076,158024,71.1325,0,High,VLPKHSLLYEYFTVYNELTK,4,0,2457.306,0.0,KSEETITPWNFEEVVDKGASAQSFIER,17,0,3097.52,0.0,20250602_Astral2_NEO1_Mueller_MS_TechHub_IMP_THIDRV001_Cas9_PhoX_100ng_noFAIMS_001.raw,29,0.0,Q99ZW2,Q99ZW2,2456.299,K4(PhoX),K17(PhoX),3096.513,0,HCD,32,"0, 0, 0",0,,400.32,701.45,506,467,400.…
False,VLPKHSLLYEYFTVYNELTK-SEETITPWNFEEVVDKGASAQSFIER,PhoX,Intra,MS Annika,1127.944121,5,5635.691501,171841,72.7014,0,High,VLPKHSLLYEYFTVYNELTK,4,0,2457.306,0.0,SEETITPWNFEEVVDKGASAQSFIER,16,0,2969.421,0.0,20250602_Astral2_NEO1_Mueller_MS_TechHub_IMP_THIDRV001_Cas9_PhoX_250ng_noFAIMS_002.raw,41,0.0,Q99ZW2,Q99ZW2,2456.299,K4(PhoX),K16(PhoX),2968.413,0,HCD,32,"0, 0, 0",0,,400.24,507.64,506,468,400.…
False,SEETITPWNFEEVVDKGASAQSFIER-VLPKHSLLYEYFTVYNELTK,PhoX,Intra,MS Annika,1127.941318,5,5635.677485,171757,72.6676,0,High,SEETITPWNFEEVVDKGASAQSFIER,16,0,2969.416,0.0,VLPKHSLLYEYFTVYNELTK,4,0,2457.297,0.0,20250602_Astral2_NEO1_Mueller_MS_TechHub_IMP_THIDRV001_Cas9_PhoX_250ng_noFAIMS_002.raw,41,0.0,Q99ZW2,Q99ZW2,2968.409,K16(PhoX),K4(PhoX),2456.289,0,HCD,32,"0, 0, 0",0,,495.43,400.22,468,506,495.…
False,VLPKHSLLYEYFTVYNELTK-SEETITPWNFEEVVDKGASAQSFIER,PhoX,Intra,MS Annika,1127.946162,5,5635.701705,156445,72.7615,0,High,VLPKHSLLYEYFTVYNELTK,4,0,2457.306,0.0,SEETITPWNFEEVVDKGASAQSFIER,16,0,2969.431,0.0,20250602_Astral2_NEO1_Mueller_MS_TechHub_IMP_THIDRV001_Cas9_PhoX_50ng_noFAIMS_003.raw,26,0.0,Q99ZW2,Q99ZW2,2456.299,K4(PhoX),K16(PhoX),2968.424,0,HCD,32,"0, 0, 0",0,,400.21,459.51,506,468,400.2…
False,KSEETITPWNFEEVVDKGASAQSFIER-VLPKHSLLYEYFTVYNELTK,PhoX,Intra,MS Annika,1153.562209,5,5763.781937,167603,71.0217,0,High,KSEETITPWNFEEVVDKGASAQSFIER,17,0,3097.511,0.0,VLPKHSLLYEYFTVYNELTK,4,0,2457.306,0.0,20250602_Astral2_NEO1_Mueller_MS_TechHub_IMP_THIDRV001_Cas9_PhoX_250ng_noFAIMS_002.raw,41,0.0,Q99ZW2,Q99ZW2,3096.504,K17(PhoX),K4(PhoX),2456.299,0,HCD,32,"0, 0, 0",0,,659.1,399.7,467,506,659.…
False,KSEETITPWNFEEVVDKGASAQSFIER-VLPKHSLLYEYFTVYNELTK,PhoX,Intra,MS Annika,1153.561834,5,5763.780063,167693,71.0575,0,High,KSEETITPWNFEEVVDKGASAQSFIER,17,0,3097.511,0.0,VLPKHSLLYEYFTVYNELTK,4,0,2457.304,0.0,20250602_Astral2_NEO1_Mueller_MS_TechHub_IMP_THIDRV001_Cas9_PhoX_250ng_noFAIMS_002.raw,41,0.0,Q99ZW2,Q99ZW2,3096.504,K17(PhoX),K4(PhoX),2456.297,0,HCD,32,"0, 0, 0",0,,688.2,399.53,467,506,688…
False,VLPKHSLLYEYFTVYNELTK-KSEETITPWNFEEVVDKGASAQSFIER,PhoX,Intra,MS Annika,1153.563901,5,5763.790398,159789,70.7959,0,High,VLPKHSLLYEYFTVYNELTK,4,0,2457.306,0.0,KSEETITPWNFEEVVDKGASAQSFIER,17,0,3097.519,0.0,20250605_Astral2_NEO1_Mueller_MS_TechHub_IMP_THIDRV001_Cas9_PhoX_500ng_FAIMS_001.raw,101,0.0,Q99ZW2,Q99ZW2,2456.299,K4(PhoX),K17(PhoX),3096.512,-48,HCD,32,"0, 0, 0",0,,399.51,645.11,506,467,3…
False,YTSTKEVLDATLIHQSITGLYETR-KYGGFDSPTVAYSVLVVAK,PhoX,Intra,MS Annika,1238.119415,4,4949.455831,143410,65.1635,0,High,YTSTKEVLDATLIHQSITGLYETR,5,0,2739.42,0.0,KYGGFDSPTVAYSVLVVAK,1,0,2001.071,0.0,20250605_Astral2_NEO1_Mueller_MS_TechHub_IMP_THIDRV001_Cas9_PhoX_250ng_FAIMS_001.raw,92,0.0,Q99ZW2,Q99ZW2,2738.413,K5(PhoX),K1(PhoX),2000.064,-48,HCD,32,"0, 0, 0",0,,399.38,471.44,1335,1129,399.38,471.…
False,VLPKHSLLYEYFTVYNELTK-KSEETITPWNFEEVVDKGASAQSFIER,PhoX,Intra,MS Annika,1153.565898,5,5763.800386,156181,70.7062,0,High,VLPKHSLLYEYFTVYNELTK,4,0,2457.306,0.0,KSEETITPWNFEEVVDKGASAQSFIER,17,0,3097.529,0.0,20250605_Astral2_NEO1_Mueller_MS_TechHub_IMP_THIDRV001_Cas9_PhoX_500ng_FAIMS_002.raw,104,0.26,Q99ZW2,Q99ZW2,2456.299,K4(PhoX),K17(PhoX),3096.522,-48,HCD,32,"0, 0, 0",0,,398.93,603.25,506,467,…
False,KTEVQTGGFSKESILPK-KYGGFDSPTVAYSVLVVAK,PhoX,Intra,MS Annika,1015.518206,4,4059.050994,116605,57.4781,0,High,KTEVQTGGFSKESILPK,11,0,1849.007,0.0,KYGGFDSPTVAYSVLVVAK,1,0,2001.08,0.0,20250605_Astral2_NEO1_Mueller_MS_TechHub_IMP_THIDRV001_Cas9_PhoX_100ng_FAIMS_002.raw,86,0.0,Q99ZW2,Q99ZW2,1847.999,K11(PhoX),K1(PhoX),2000.073,-48,HCD,32,"0, 0, 0",0,,398.29,432.15,1096,1129,398.29,432.15,398.29,T,…
False,ELGSQILKEHPVENTQLQNEK-ELGSQILKEHPVENTQLQNEK,PhoX,Intra,MS Annika,1016.302763,5,5077.484708,94967,45.4777,0,High,ELGSQILKEHPVENTQLQNEK,8,0,2434.257,0.0,ELGSQILKEHPVENTQLQNEK,8,0,2434.263,0.0,20250605_Astral2_NEO1_Mueller_MS_TechHub_IMP_THIDRV001_Cas9_PhoX_250ng_FAIMS_002.raw,95,0.0,Q99ZW2,Q99ZW2,2433.25,K8(PhoX),K8(PhoX),2433.256,-60,HCD,32,"0, 0, 0",0,,397.61,397.61,789,789,397.61,397.61,39…
False,KNLIGALLFDSGETAEATR-VLPKHSLLYEYFTVYNELTK,PhoX,Intra,MS Annika,1168.839102,4,4672.334578,152793,73.1574,0,High,KNLIGALLFDSGETAEATR,1,0,2006.055,0.0,VLPKHSLLYEYFTVYNELTK,4,0,2457.315,0.0,20250605_Astral2_NEO1_Mueller_MS_TechHub_IMP_THIDRV001_Cas9_PhoX_100ng_FAIMS_001.raw,83,0.0,Q99ZW2,Q99ZW2,2005.048,K1(PhoX),K4(PhoX),2456.307,-48,HCD,32,"0, 0, 0",0,,397.6,440.32,44,506,397.6,440.32,397.6,T,T…
False,KNGLFGNLIALSLGLTPNFK-ELGSQILKEHPVENTQLQNEK,PhoX,Intra,MS Annika,1190.862734,4,4760.429107,164881,70.0144,0,High,KNGLFGNLIALSLGLTPNFK,1,0,2117.212,0.0,ELGSQILKEHPVENTQLQNEK,8,0,2434.253,0.0,20250602_Astral2_NEO1_Mueller_MS_TechHub_IMP_THIDRV001_Cas9_PhoX_250ng_noFAIMS_002.raw,41,0.0,Q99ZW2,Q99ZW2,2116.205,K1(PhoX),K8(PhoX),2433.246,0,HCD,32,"0, 0, 0",0,,398.04,397.36,233,789,398.04,397.36,39…
False,VLPKHSLLYEYFTVYNELTK-SEETITPWNFEEVVDKGASAQSFIER,PhoX,Intra,MS Annika,1127.943935,5,5635.69057,172331,72.7251,0,High,VLPKHSLLYEYFTVYNELTK,4,0,2457.306,0.0,SEETITPWNFEEVVDKGASAQSFIER,16,0,2969.42,0.0,20250602_Astral2_NEO1_Mueller_MS_TechHub_IMP_THIDRV001_Cas9_PhoX_250ng_noFAIMS_001.raw,38,0.0,Q99ZW2,Q99ZW2,2456.299,K4(PhoX),K16(PhoX),2968.412,0,HCD,32,"0, 0, 0",0,,396.64,481.22,506,468,396.64…
False,VLPKHSLLYEYFTVYNELTK-SEETITPWNFEEVVDKGASAQSFIER,PhoX,Intra,MS Annika,1127.945985,5,5635.700822,153049,72.5533,0,High,VLPKHSLLYEYFTVYNELTK,4,0,2457.306,0.0,SEETITPWNFEEVVDKGASAQSFIER,16,0,2969.43,0.0,20250605_Astral2_NEO1_Mueller_MS_TechHub_IMP_THIDRV001_Cas9_PhoX_100ng_FAIMS_003.raw,89,0.0,Q99ZW2,Q99ZW2,2456.299,K4(PhoX),K16(PhoX),2968.423,-48,HCD,32,"0, 0, 0",0,,396.3,465.02,506,468,396.3,…
False,VLPKHSLLYEYFTVYNELTK-SEETITPWNFEEVVDKGASAQSFIER,PhoX,Intra,MS Annika,1127.946178,5,5635.701785,161510,72.4873,0,High,VLPKHSLLYEYFTVYNELTK,4,0,2457.306,0.0,SEETITPWNFEEVVDKGASAQSFIER,16,0,2969.431,0.0,20250605_Astral2_NEO1_Mueller_MS_TechHub_IMP_THIDRV001_Cas9_PhoX_250ng_FAIMS_002.raw,95,0.0,Q99ZW2,Q99ZW2,2456.299,K4(PhoX),K16(PhoX),2968.424,-48,HCD,32,"0, 0, 0",0,,396.07,488.63,506,468,396.…
False,VLPKHSLLYEYFTVYNELTK-SEETITPWNFEEVVDKGASAQSFIER,PhoX,Intra,MS Annika,1127.943326,5,5635.687526,172288,72.7079,0,High,VLPKHSLLYEYFTVYNELTK,4,0,2457.306,0.0,SEETITPWNFEEVVDKGASAQSFIER,16,0,2969.417,0.0,20250602_Astral2_NEO1_Mueller_MS_TechHub_IMP_THIDRV001_Cas9_PhoX_250ng_noFAIMS_001.raw,38,0.0,Q99ZW2,Q99ZW2,2456.299,K4(PhoX),K16(PhoX),2968.409,0,HCD,32,"0, 0, 0",0,,395.9,464.97,506,468,395.9…
False,VLPKHSLLYEYFTVYNELTK-SEETITPWNFEEVVDKGASAQSFIER,PhoX,Intra,MS Annika,1127.943848,5,5635.690134,178627,72.6189,0,High,VLPKHSLLYEYFTVYNELTK,4,0,2457.306,0.0,SEETITPWNFEEVVDKGASAQSFIER,16,0,2969.419,0.0,20250602_Astral2_NEO1_Mueller_MS_TechHub_IMP_THIDRV001_Cas9_PhoX_500ng_noFAIMS_001.raw,47,0.0,Q99ZW2,Q99ZW2,2456.299,K4(PhoX),K16(PhoX),2968.412,0,HCD,32,"0, 0, 0",0,,395.71,507.64,506,468,395.…
False,KSEETITPWNFEEVVDK-KNLIGALLFDSGETAEATR,PhoX,Intra,MS Annika,1067.260686,4,4266.020917,154871,69.8921,0,High,KSEETITPWNFEEVVDK,1,0,2050.997,0.0,KNLIGALLFDSGETAEATR,1,0,2006.06,0.0,20250605_Astral2_NEO1_Mueller_MS_TechHub_IMP_THIDRV001_Cas9_PhoX_250ng_FAIMS_001.raw,92,0.0,Q99ZW2,Q99ZW2,2049.99,K1(PhoX),K1(PhoX),2005.052,-48,HCD,32,"0, 0, 0",0,,394.69,521.06,467,44,394.69,521.06,394.69,T,T,14,1…
False,VILADANLDKVLSAYNK-KSEETITPWNFEEVVDK,PhoX,Intra,MS Annika,1027.503113,4,4106.990621,149421,66.5665,0,High,VILADANLDKVLSAYNK,10,0,1847.027,0.0,KSEETITPWNFEEVVDK,1,0,2050.999,0.0,20250605_Astral2_NEO1_Mueller_MS_TechHub_IMP_THIDRV001_Cas9_PhoX_500ng_FAIMS_001.raw,101,0.0,Q99ZW2,Q99ZW2,1846.02,K10(PhoX),K1(PhoX),2049.992,-48,HCD,32,"0, 0, 0",0,,394.66,449.3,1279,467,394.66,449.3,394.66,T,T,13,1…
False,KTEVQTGGFSKESILPK-EDIQKAQVSGQGDSLHEHIANLAGSPAIKK,PhoX,Intra,MS Annika,867.442019,6,5199.61573,93642,44.9629,0,High,KTEVQTGGFSKESILPK,11,0,1849.007,0.0,EDIQKAQVSGQGDSLHEHIANLAGSPAIKK,5,0,3141.645,0.0,20250605_Astral2_NEO1_Mueller_MS_TechHub_IMP_THIDRV001_Cas9_PhoX_250ng_FAIMS_003.raw,98,0.7,Q99ZW2,Q99ZW2,1847.999,K11(PhoX),K5(PhoX),3140.637,-48,HCD,32,"0, 0, 0",0,,392.86,397.81,1096,705,392.…
False,KSEETITPWNFEEVVDK-KNLIGALLFDSGETAEATR,PhoX,Intra,MS Annika,1067.260364,4,4266.019626,157167,69.7377,0,High,KSEETITPWNFEEVVDK,1,0,2050.997,0.0,KNLIGALLFDSGETAEATR,1,0,2006.058,0.0,20250605_Astral2_NEO1_Mueller_MS_TechHub_IMP_THIDRV001_Cas9_PhoX_500ng_FAIMS_001.raw,101,0.0,Q99ZW2,Q99ZW2,2049.99,K1(PhoX),K1(PhoX),2005.051,-48,HCD,32,"0, 0, 0",0,,392.86,560.75,467,44,392.86,560.75,392.86,T,T,14…
False,KSEETITPWNFEEVVDK-GILQTVKVVDELVK,PhoX,Intra,MS Annika,1267.636005,3,3800.893462,151717,71.3272,0,High,KSEETITPWNFEEVVDK,1,0,2050.997,0.0,GILQTVKVVDELVK,7,0,1540.932,0.0,20250602_Astral2_NEO1_Mueller_MS_TechHub_IMP_THIDRV001_Cas9_PhoX_50ng_noFAIMS_001.raw,20,0.86,Q99ZW2,Q99ZW2,2049.99,K1(PhoX),K7(PhoX),1539.925,0,HCD,32,"0, 0, 0",0,,564.5,391.52,467,735,564.5,391.52,391.52,T,T,14,1,13,2,0.02…
False,KSEETITPWNFEEVVDK-VNTEITKAPLSASMIK,PhoX,Intra,MS Annika,991.481895,4,3962.905749,139585,60.6854,0,High,KSEETITPWNFEEVVDK,1,0,2050.997,0.0,VNTEITKAPLSASMIK,7,0,1702.944,0.0,20250602_Astral2_NEO1_Mueller_MS_TechHub_IMP_THIDRV001_Cas9_PhoX_250ng_noFAIMS_003.raw,44,0.0,Q99ZW2,Q99ZW2,2049.99,K1(PhoX),K7(PhoX),1701.937,0,HCD,32,"0, 0, 0",0,,391.21,452.95,467,307,391.21,452.95,391.21,T,T,12,1,16,1…
False,KNLIGALLFDSGETAEATR-KSEETITPWNFEEVVDK,PhoX,Intra,MS Annika,1067.259109,4,4266.014608,169344,69.8669,0,High,KNLIGALLFDSGETAEATR,1,0,2006.055,0.0,KSEETITPWNFEEVVDK,1,0,2050.995,0.0,20250602_Astral2_NEO1_Mueller_MS_TechHub_IMP_THIDRV001_Cas9_PhoX_500ng_noFAIMS_002.raw,50,0.0,Q99ZW2,Q99ZW2,2005.048,K1(PhoX),K1(PhoX),2049.988,0,HCD,32,"0, 0, 0",0,,565.47,391.09,44,467,565.47,391.09,391.09,T,T,16…
False,KSEETITPWNFEEVVDK-VNTEITKAPLSASMIK,PhoX,Intra,MS Annika,991.481847,4,3962.905558,130760,60.3289,0,High,KSEETITPWNFEEVVDK,1,0,2050.997,0.0,VNTEITKAPLSASMIK,7,0,1702.944,0.0,20250605_Astral2_NEO1_Mueller_MS_TechHub_IMP_THIDRV001_Cas9_PhoX_500ng_FAIMS_002.raw,104,0.0,Q99ZW2,Q99ZW2,2049.99,K1(PhoX),K7(PhoX),1701.937,-60,HCD,32,"0, 0, 0",0,,390.99,417.07,467,307,390.99,417.07,390.99,T,T,12,1,15,…
False,KSEETITPWNFEEVVDK-KNLIGALLFDSGETAEATR,PhoX,Intra,MS Annika,1067.259844,4,4266.017549,165228,69.9978,0,High,KSEETITPWNFEEVVDK,1,0,2050.997,0.0,KNLIGALLFDSGETAEATR,1,0,2006.056,0.0,20250602_Astral2_NEO1_Mueller_MS_TechHub_IMP_THIDRV001_Cas9_PhoX_250ng_noFAIMS_001.raw,38,0.0,Q99ZW2,Q99ZW2,2049.99,K1(PhoX),K1(PhoX),2005.049,0,HCD,32,"0, 0, 0",0,,390.92,548.85,467,44,390.92,548.85,390.92,T,T,12,…
False,KSEETITPWNFEEVVDK-KNLIGALLFDSGETAEATR,PhoX,Intra,MS Annika,1067.261034,4,4266.022306,146963,69.9431,0,High,KSEETITPWNFEEVVDK,1,0,2050.997,0.0,KNLIGALLFDSGETAEATR,1,0,2006.061,0.0,20250605_Astral2_NEO1_Mueller_MS_TechHub_IMP_THIDRV001_Cas9_PhoX_100ng_FAIMS_003.raw,89,0.0,Q99ZW2,Q99ZW2,2049.99,K1(PhoX),K1(PhoX),2005.054,-48,HCD,32,"0, 0, 0",0,,390.08,521.84,467,44,390.08,521.84,390.08,T,T,12,…
False,VLPKHSLLYEYFTVYNELTK-KSEETITPWNFEEVVDK,PhoX,Intra,MS Annika,1180.071774,4,4717.265266,156339,70.3899,0,High,VLPKHSLLYEYFTVYNELTK,4,0,2457.306,0.0,KSEETITPWNFEEVVDK,1,0,2050.994,0.0,20250605_Astral2_NEO1_Mueller_MS_TechHub_IMP_THIDRV001_Cas9_PhoX_250ng_FAIMS_003.raw,98,0.0,Q99ZW2,Q99ZW2,2456.299,K4(PhoX),K1(PhoX),2049.987,-48,HCD,32,"0, 0, 0",0,,499.49,390.0,506,467,499.49,390.0,390.0,T,T,15…
False,KSEETITPWNFEEVVDK-KNLIGALLFDSGETAEATR,PhoX,Intra,MS Annika,1067.260298,4,4266.019361,148762,70.1587,0,High,KSEETITPWNFEEVVDK,1,0,2050.997,0.0,KNLIGALLFDSGETAEATR,1,0,2006.058,0.0,20250602_Astral2_NEO1_Mueller_MS_TechHub_IMP_THIDRV001_Cas9_PhoX_50ng_noFAIMS_001.raw,20,0.0,Q99ZW2,Q99ZW2,2049.99,K1(PhoX),K1(PhoX),2005.051,0,HCD,32,"0, 0, 0",0,,389.81,534.14,467,44,389.81,534.14,389.81,T,T,12,1…
False,LENLIAQLPGEKK-LENLIAQLPGEKK,PhoX,Intra,MS Annika,1038.888586,3,3114.651205,124193,57.2347,0,High,LENLIAQLPGEKK,12,0,1452.842,0.0,LENLIAQLPGEKK,12,0,1452.845,0.0,20250602_Astral2_NEO1_Mueller_MS_TechHub_IMP_THIDRV001_Cas9_PhoX_100ng_noFAIMS_003.raw,35,0.0,Q99ZW2,Q99ZW2,1451.835,K12(PhoX),K12(PhoX),1451.837,0,HCD,32,"0, 0, 0",0,,389.12,389.12,221,221,389.12,389.12,389.12,T,T,9,1,9,1,0.0156820…
False,LENLIAQLPGEKK-LENLIAQLPGEKK,PhoX,Intra,MS Annika,1038.890198,3,3114.656042,123719,57.2498,0,High,LENLIAQLPGEKK,12,0,1452.842,0.0,LENLIAQLPGEKK,12,0,1452.849,0.0,20250602_Astral2_NEO1_Mueller_MS_TechHub_IMP_THIDRV001_Cas9_PhoX_100ng_noFAIMS_002.raw,32,0.0,Q99ZW2,Q99ZW2,1451.835,K12(PhoX),K12(PhoX),1451.842,0,HCD,32,"0, 0, 0",0,,388.57,388.57,221,221,388.57,388.57,388.57,T,T,9,1,9,1,0.0163791…
False,TILDFLKSDGFANR-TILDFLKSDGFANR,PhoX,Intra,MS Annika,851.415849,4,3402.641568,166250,73.469,0,High,TILDFLKSDGFANR,7,0,1596.838,0.0,TILDFLKSDGFANR,7,0,1596.839,0.0,20250605_Astral2_NEO1_Mueller_MS_TechHub_IMP_THIDRV001_Cas9_PhoX_500ng_FAIMS_001.raw,101,0.85,Q99ZW2,Q99ZW2,1595.831,K7(PhoX),K7(PhoX),1595.832,-60,HCD,32,"0, 0, 0",0,,388.43,388.43,677,677,388.43,388.43,388.43,T,T,11,1,11,1,0.04496…
False,VLPKHSLLYEYFTVYNELTK-SEETITPWNFEEVVDKGASAQSFIER,PhoX,Intra,MS Annika,1127.946056,5,5635.701176,161710,72.5714,0,High,VLPKHSLLYEYFTVYNELTK,4,0,2457.306,0.0,SEETITPWNFEEVVDKGASAQSFIER,16,0,2969.43,0.0,20250605_Astral2_NEO1_Mueller_MS_TechHub_IMP_THIDRV001_Cas9_PhoX_250ng_FAIMS_002.raw,95,0.0,Q99ZW2,Q99ZW2,2456.299,K4(PhoX),K16(PhoX),2968.423,-48,HCD,32,"0, 0, 0",0,,388.41,450.83,506,468,388.4…
False,ELGSQILKEHPVENTQLQNEK-ELGSQILKEHPVENTQLQNEK,PhoX,Intra,MS Annika,1016.301066,5,5077.476224,103432,45.4326,0,High,ELGSQILKEHPVENTQLQNEK,8,0,2434.257,0.0,ELGSQILKEHPVENTQLQNEK,8,0,2434.254,0.0,20250602_Astral2_NEO1_Mueller_MS_TechHub_IMP_THIDRV001_Cas9_PhoX_500ng_noFAIMS_001.raw,47,0.0,Q99ZW2,Q99ZW2,2433.25,K8(PhoX),K8(PhoX),2433.247,0,HCD,32,"0, 0, 0",0,,388.39,388.39,789,789,388.39,388.39,3…
False,GKSDNVPSEEVVK-GKSDNVPSEEVVK,PhoX,Intra,MS Annika,995.463807,3,2984.376869,55114,35.2034,0,High,GKSDNVPSEEVVK,2,0,1387.706,0.0,GKSDNVPSEEVVK,2,0,1387.706,0.0,20250605_Astral2_NEO1_Mueller_MS_TechHub_IMP_THIDRV001_Cas9_PhoX_50ng_FAIMS_001.raw,74,0.0,Q99ZW2,Q99ZW2,1386.699,K2(PhoX),K2(PhoX),1386.699,-48,HCD,32,"0, 0, 0",0,,387.02,387.02,864,864,387.02,387.02,387.02,T,T,10,1,10,1,0.067300950000…
False,VILADANLDKVLSAYNK-KSEETITPWNFEEVVDK,PhoX,Intra,MS Annika,1027.504686,4,4106.996915,147336,66.6692,0,High,VILADANLDKVLSAYNK,10,0,1847.027,0.0,KSEETITPWNFEEVVDK,1,0,2051.005,0.0,20250605_Astral2_NEO1_Mueller_MS_TechHub_IMP_THIDRV001_Cas9_PhoX_250ng_FAIMS_003.raw,98,0.0,Q99ZW2,Q99ZW2,1846.02,K10(PhoX),K1(PhoX),2049.998,-48,HCD,32,"0, 0, 0",0,,386.87,391.35,1279,467,386.87,391.35,386.87,T,T,14,…
False,VLPKHSLLYEYFTVYNELTK-SEETITPWNFEEVVDKGASAQSFIER,PhoX,Intra,MS Annika,1127.94465,5,5635.694143,152791,72.5628,0,High,VLPKHSLLYEYFTVYNELTK,4,0,2457.306,0.0,SEETITPWNFEEVVDKGASAQSFIER,16,0,2969.423,0.0,20250605_Astral2_NEO1_Mueller_MS_TechHub_IMP_THIDRV001_Cas9_PhoX_100ng_FAIMS_002.raw,86,0.0,Q99ZW2,Q99ZW2,2456.299,K4(PhoX),K16(PhoX),2968.416,-48,HCD,32,"0, 0, 0",0,,386.58,481.61,506,468,386.5…
False,VLPKHSLLYEYFTVYNELTK-SEETITPWNFEEVVDKGASAQSFIER,PhoX,Intra,MS Annika,1127.945948,5,5635.700632,161216,72.5181,0,High,VLPKHSLLYEYFTVYNELTK,4,0,2457.306,0.0,SEETITPWNFEEVVDKGASAQSFIER,16,0,2969.43,0.0,20250605_Astral2_NEO1_Mueller_MS_TechHub_IMP_THIDRV001_Cas9_PhoX_250ng_FAIMS_001.raw,92,0.0,Q99ZW2,Q99ZW2,2456.299,K4(PhoX),K16(PhoX),2968.422,-48,HCD,32,"0, 0, 0",0,,386.45,481.67,506,468,386.4…
False,GKSDNVPSEEVVK-GKSDNVPSEEVVK,PhoX,Intra,MS Annika,995.46481,3,2984.379877,67812,34.9815,0,High,GKSDNVPSEEVVK,2,0,1387.706,0.0,GKSDNVPSEEVVK,2,0,1387.709,0.0,20250605_Astral2_NEO1_Mueller_MS_TechHub_IMP_THIDRV001_Cas9_PhoX_500ng_FAIMS_002.raw,104,0.0,Q99ZW2,Q99ZW2,1386.699,K2(PhoX),K2(PhoX),1386.702,-48,HCD,32,"0, 0, 0",0,,386.18,386.18,864,864,386.18,386.18,386.18,T,T,10,1,10,1,0.01376099166…
False,VLPKHSLLYEYFTVYNELTK-SEETITPWNFEEVVDKGASAQSFIER,PhoX,Intra,MS Annika,1127.945406,5,5635.697926,163458,72.7252,0,High,VLPKHSLLYEYFTVYNELTK,4,0,2457.306,0.0,SEETITPWNFEEVVDKGASAQSFIER,16,0,2969.427,0.0,20250602_Astral2_NEO1_Mueller_MS_TechHub_IMP_THIDRV001_Cas9_PhoX_100ng_noFAIMS_003.raw,35,0.0,Q99ZW2,Q99ZW2,2456.299,K4(PhoX),K16(PhoX),2968.42,0,HCD,32,"0, 0, 0",0,,386.17,465.19,506,468,386.1…
False,VLPKHSLLYEYFTVYNELTK-SEETITPWNFEEVVDKGASAQSFIER,PhoX,Intra,MS Annika,1127.943635,5,5635.68907,171798,72.6842,0,High,VLPKHSLLYEYFTVYNELTK,4,0,2457.306,0.0,SEETITPWNFEEVVDKGASAQSFIER,16,0,2969.418,0.0,20250602_Astral2_NEO1_Mueller_MS_TechHub_IMP_THIDRV001_Cas9_PhoX_250ng_noFAIMS_002.raw,41,0.0,Q99ZW2,Q99ZW2,2456.299,K4(PhoX),K16(PhoX),2968.411,0,HCD,32,"0, 0, 0",0,,385.68,507.75,506,468,385.6…
False,KSEETITPWNFEEVVDK-GILQTVKVVDELVK,PhoX,Intra,MS Annika,1267.635379,3,3800.891584,157759,71.0708,0,High,KSEETITPWNFEEVVDK,1,0,2050.997,0.0,GILQTVKVVDELVK,7,0,1540.93,0.0,20250605_Astral2_NEO1_Mueller_MS_TechHub_IMP_THIDRV001_Cas9_PhoX_250ng_FAIMS_001.raw,92,0.0,Q99ZW2,Q99ZW2,2049.99,K1(PhoX),K7(PhoX),1539.923,-48,HCD,32,"0, 0, 0",0,,477.29,385.22,467,735,477.29,385.22,385.22,T,T,14,1,12,2,0.0…
False,KSEETITPWNFEEVVDKGASAQSFIER-GILQTVKVVDELVK,PhoX,Intra,MS Annika,1212.606592,4,4847.404538,169482,71.592,0,High,KSEETITPWNFEEVVDKGASAQSFIER,17,0,3097.511,0.0,GILQTVKVVDELVK,7,0,1540.929,0.0,20250602_Astral2_NEO1_Mueller_MS_TechHub_IMP_THIDRV001_Cas9_PhoX_250ng_noFAIMS_001.raw,38,0.0,Q99ZW2,Q99ZW2,3096.504,K17(PhoX),K7(PhoX),1539.921,0,HCD,32,"0, 0, 0",0,,736.61,385.16,467,735,736.61,385.16,3…
False,GKSDNVPSEEVVK-GKSDNVPSEEVVK,PhoX,Intra,MS Annika,995.464575,3,2984.379173,55612,35.1898,0,High,GKSDNVPSEEVVK,2,0,1387.706,0.0,GKSDNVPSEEVVK,2,0,1387.708,0.0,20250605_Astral2_NEO1_Mueller_MS_TechHub_IMP_THIDRV001_Cas9_PhoX_50ng_FAIMS_002.raw,77,0.0,Q99ZW2,Q99ZW2,1386.699,K2(PhoX),K2(PhoX),1386.701,-48,HCD,32,"0, 0, 0",0,,385.06,385.06,864,864,385.06,385.06,385.06,T,T,10,1,10,1,0.009578883333…
False,KTEVQTGGFSKESILPK-KYGGFDSPTVAYSVLVVAK,PhoX,Intra,MS Annika,1015.515623,4,4059.040662,131907,57.3684,0,High,KTEVQTGGFSKESILPK,11,0,1849.007,0.0,KYGGFDSPTVAYSVLVVAK,1,0,2001.07,0.0,20250602_Astral2_NEO1_Mueller_MS_TechHub_IMP_THIDRV001_Cas9_PhoX_250ng_noFAIMS_002.raw,41,0.0,Q99ZW2,Q99ZW2,1847.999,K11(PhoX),K1(PhoX),2000.062,0,HCD,32,"0, 0, 0",0,,384.99,428.04,1096,1129,384.99,428.04,384.99,T,…
False,KTEVQTGGFSKESILPK-KYGGFDSPTVAYSVLVVAK,PhoX,Intra,MS Annika,1015.515958,4,4059.042002,123932,57.7029,0,High,KTEVQTGGFSKESILPK,11,0,1849.007,0.0,KYGGFDSPTVAYSVLVVAK,1,0,2001.071,0.0,20250602_Astral2_NEO1_Mueller_MS_TechHub_IMP_THIDRV001_Cas9_PhoX_100ng_noFAIMS_001.raw,29,0.0,Q99ZW2,Q99ZW2,1847.999,K11(PhoX),K1(PhoX),2000.064,0,HCD,32,"0, 0, 0",0,,384.75,429.19,1096,1129,384.75,429.19,384.75,T…
False,GKSDNVPSEEVVK-GKSDNVPSEEVVK,PhoX,Intra,MS Annika,995.46452,3,2984.379008,55741,35.1702,0,High,GKSDNVPSEEVVK,2,0,1387.706,0.0,GKSDNVPSEEVVK,2,0,1387.708,0.0,20250605_Astral2_NEO1_Mueller_MS_TechHub_IMP_THIDRV001_Cas9_PhoX_50ng_FAIMS_003.raw,80,0.0,Q99ZW2,Q99ZW2,1386.699,K2(PhoX),K2(PhoX),1386.701,-48,HCD,32,"0, 0, 0",0,,384.74,384.74,864,864,384.74,384.74,384.74,T,T,10,1,10,1,0.0376479749999…
False,TILDFLKSDGFANR-TILDFLKSDGFANR,PhoX,Intra,MS Annika,851.415911,4,3402.641814,166138,73.4222,0,High,TILDFLKSDGFANR,7,0,1596.838,0.0,TILDFLKSDGFANR,7,0,1596.839,0.0,20250605_Astral2_NEO1_Mueller_MS_TechHub_IMP_THIDRV001_Cas9_PhoX_500ng_FAIMS_001.raw,101,0.0,Q99ZW2,Q99ZW2,1595.831,K7(PhoX),K7(PhoX),1595.832,-60,HCD,32,"0, 0, 0",0,,384.37,384.37,677,677,384.37,384.37,384.37,T,T,12,1,12,1,0.00183…
False,GKSDNVPSEEVVK-GKSDNVPSEEVVK,PhoX,Intra,MS Annika,995.464857,3,2984.380018,68886,34.9774,0,High,GKSDNVPSEEVVK,2,0,1387.706,0.0,GKSDNVPSEEVVK,2,0,1387.709,0.0,20250605_Astral2_NEO1_Mueller_MS_TechHub_IMP_THIDRV001_Cas9_PhoX_250ng_FAIMS_002.raw,95,0.0,Q99ZW2,Q99ZW2,1386.699,K2(PhoX),K2(PhoX),1386.702,-48,HCD,32,"0, 0, 0",0,,384.16,384.16,864,864,384.16,384.16,384.16,T,T,10,1,10,1,0.03589526666…
False,VLPKHSLLYEYFTVYNELTK-KSEETITPWNFEEVVDKGASAQSFIER,PhoX,Intra,MS Annika,1153.563212,5,5763.786956,156047,70.6533,0,High,VLPKHSLLYEYFTVYNELTK,4,0,2457.306,0.0,KSEETITPWNFEEVVDKGASAQSFIER,17,0,3097.516,0.0,20250605_Astral2_NEO1_Mueller_MS_TechHub_IMP_THIDRV001_Cas9_PhoX_500ng_FAIMS_002.raw,104,0.0,Q99ZW2,Q99ZW2,2456.299,K4(PhoX),K17(PhoX),3096.509,-48,HCD,32,"0, 0, 0",0,,383.63,571.12,506,467,3…
False,TILDFLKSDGFANR-KNLIGALLFDSGETAEATR,PhoX,Intra,MS Annika,1271.291734,3,3811.860648,178927,73.5034,0,High,TILDFLKSDGFANR,7,0,1596.838,0.0,KNLIGALLFDSGETAEATR,1,0,2006.058,0.0,20250602_Astral2_NEO1_Mueller_MS_TechHub_IMP_THIDRV001_Cas9_PhoX_500ng_noFAIMS_002.raw,50,0.0,Q99ZW2,Q99ZW2,1595.831,K7(PhoX),K1(PhoX),2005.051,0,HCD,32,"0, 0, 0",0,,382.98,504.37,677,44,382.98,504.37,382.98,T,T,11,1,17,…
False,TILDFLKSDGFANR-KNLIGALLFDSGETAEATR,PhoX,Intra,MS Annika,1271.290959,3,3811.858323,172892,73.5558,0,High,TILDFLKSDGFANR,7,0,1596.838,0.0,KNLIGALLFDSGETAEATR,1,0,2006.056,0.0,20250602_Astral2_NEO1_Mueller_MS_TechHub_IMP_THIDRV001_Cas9_PhoX_250ng_noFAIMS_003.raw,44,0.0,Q99ZW2,Q99ZW2,1595.831,K7(PhoX),K1(PhoX),2005.048,0,HCD,32,"0, 0, 0",0,,382.74,521.59,677,44,382.74,521.59,382.74,T,T,11,1,15,…
False,ELGSQILKEHPVENTQLQNEK-ELGSQILKEHPVENTQLQNEK,PhoX,Intra,MS Annika,1016.301066,5,5077.476224,103478,45.4483,0,High,ELGSQILKEHPVENTQLQNEK,8,0,2434.257,0.0,ELGSQILKEHPVENTQLQNEK,8,0,2434.254,0.0,20250602_Astral2_NEO1_Mueller_MS_TechHub_IMP_THIDRV001_Cas9_PhoX_500ng_noFAIMS_001.raw,47,0.0,Q99ZW2,Q99ZW2,2433.25,K8(PhoX),K8(PhoX),2433.247,0,HCD,32,"0, 0, 0",0,,382.6,382.6,789,789,382.6,382.6,382.6…
False,TEVQTGGFSKESILPK-KYGGFDSPTVAYSVLVVAK,PhoX,Intra,MS Annika,983.493704,4,3930.952985,142880,60.0445,0,High,TEVQTGGFSKESILPK,10,0,1720.912,0.0,KYGGFDSPTVAYSVLVVAK,1,0,2001.077,0.0,20250602_Astral2_NEO1_Mueller_MS_TechHub_IMP_THIDRV001_Cas9_PhoX_500ng_noFAIMS_002.raw,50,0.0,Q99ZW2,Q99ZW2,1719.904,K10(PhoX),K1(PhoX),2000.07,0,HCD,32,"0, 0, 0",0,,382.56,430.44,1097,1129,382.56,430.44,382.56,T,T,1…
False,TILDFLKSDGFANR-TILDFLKSDGFANR,PhoX,Intra,MS Annika,851.416125,4,3402.64267,163705,73.4117,0,High,TILDFLKSDGFANR,7,0,1596.838,0.0,TILDFLKSDGFANR,7,0,1596.84,0.0,20250605_Astral2_NEO1_Mueller_MS_TechHub_IMP_THIDRV001_Cas9_PhoX_250ng_FAIMS_002.raw,95,0.0,Q99ZW2,Q99ZW2,1595.831,K7(PhoX),K7(PhoX),1595.833,-60,HCD,32,"0, 0, 0",0,,382.02,382.02,677,677,382.02,382.02,382.02,T,T,12,1,12,1,0.00540303…
False,SEETITPWNFEEVVDKGASAQSFIER-KNLIGALLFDSGETAEATR,PhoX,Intra,MS Annika,1296.86371,4,5184.43301,170170,72.4657,0,High,SEETITPWNFEEVVDKGASAQSFIER,16,0,2969.416,0.0,KNLIGALLFDSGETAEATR,1,0,2006.052,0.0,20250602_Astral2_NEO1_Mueller_MS_TechHub_IMP_THIDRV001_Cas9_PhoX_250ng_noFAIMS_003.raw,44,0.0,Q99ZW2,Q99ZW2,2968.409,K16(PhoX),K1(PhoX),2005.045,0,HCD,32,"0, 0, 0",0,,506.04,381.77,468,44,506.04,38…
False,KYGGFDSPTVAYSVLVVAK-KTEVQTGGFSKESILPK,PhoX,Intra,MS Annika,1015.516249,4,4059.043167,109732,57.5834,0,High,KYGGFDSPTVAYSVLVVAK,1,0,2001.069,0.0,KTEVQTGGFSKESILPK,11,0,1849.009,0.0,20250605_Astral2_NEO1_Mueller_MS_TechHub_IMP_THIDRV001_Cas9_PhoX_50ng_FAIMS_002.raw,77,0.0,Q99ZW2,Q99ZW2,2000.062,K1(PhoX),K11(PhoX),1848.002,-48,HCD,32,"0, 0, 0",0,,380.89,398.77,1129,1096,380.89,398.77,380.89,T,…
False,TEVQTGGFSKESILPK-KYGGFDSPTVAYSVLVVAK,PhoX,Intra,MS Annika,983.4947,4,3930.956969,133789,60.2797,0,High,TEVQTGGFSKESILPK,10,0,1720.912,0.0,KYGGFDSPTVAYSVLVVAK,1,0,2001.081,0.0,20250605_Astral2_NEO1_Mueller_MS_TechHub_IMP_THIDRV001_Cas9_PhoX_500ng_FAIMS_001.raw,101,0.0,Q99ZW2,Q99ZW2,1719.904,K10(PhoX),K1(PhoX),2000.074,-48,HCD,32,"0, 0, 0",0,,380.56,440.92,1097,1129,380.56,440.92,380.56,T,T,1…
False,VLPKHSLLYEYFTVYNELTK-KSEETITPWNFEEVVDKGASAQSFIER,PhoX,Intra,MS Annika,1153.5642,5,5763.791894,149341,70.9538,0,High,VLPKHSLLYEYFTVYNELTK,4,0,2457.306,0.0,KSEETITPWNFEEVVDKGASAQSFIER,17,0,3097.521,0.0,20250605_Astral2_NEO1_Mueller_MS_TechHub_IMP_THIDRV001_Cas9_PhoX_100ng_FAIMS_003.raw,89,0.0,Q99ZW2,Q99ZW2,2456.299,K4(PhoX),K17(PhoX),3096.514,-48,HCD,32,"0, 0, 0",0,,380.33,475.49,506,467,380.…
False,ELGSQILKEHPVENTQLQNEK-KNGLFGNLIALSLGLTPNFK,PhoX,Intra,MS Annika,1190.865651,4,4760.440775,169438,69.8666,0,High,ELGSQILKEHPVENTQLQNEK,8,0,2434.257,0.0,KNGLFGNLIALSLGLTPNFK,1,0,2117.219,0.0,20250602_Astral2_NEO1_Mueller_MS_TechHub_IMP_THIDRV001_Cas9_PhoX_500ng_noFAIMS_003.raw,53,0.0,Q99ZW2,Q99ZW2,2433.25,K8(PhoX),K1(PhoX),2116.212,0,HCD,32,"0, 0, 0",0,,379.35,428.39,789,233,379.35,428.39,379…
False,KNLIGALLFDSGETAEATR-VLPKHSLLYEYFTVYNELTK,PhoX,Intra,MS Annika,1168.836961,4,4672.326015,154022,73.1048,0,High,KNLIGALLFDSGETAEATR,1,0,2006.055,0.0,VLPKHSLLYEYFTVYNELTK,4,0,2457.306,0.0,20250605_Astral2_NEO1_Mueller_MS_TechHub_IMP_THIDRV001_Cas9_PhoX_100ng_FAIMS_002.raw,86,0.0,Q99ZW2,Q99ZW2,2005.048,K1(PhoX),K4(PhoX),2456.299,-48,HCD,32,"0, 0, 0",0,,473.07,379.06,44,506,473.07,379.06,379.06,…
False,KYGGFDSPTVAYSVLVVAK-YTSTKEVLDATLIHQSITGLYETR,PhoX,Intra,MS Annika,1238.118551,4,4949.452373,151742,65.3351,0,High,KYGGFDSPTVAYSVLVVAK,1,0,2001.069,0.0,YTSTKEVLDATLIHQSITGLYETR,5,0,2739.419,0.0,20250602_Astral2_NEO1_Mueller_MS_TechHub_IMP_THIDRV001_Cas9_PhoX_250ng_noFAIMS_003.raw,44,0.0,Q99ZW2,Q99ZW2,2000.062,K1(PhoX),K5(PhoX),2738.411,0,HCD,32,"0, 0, 0",0,,525.98,378.99,1129,1335,525.98,378…
False,KSEETITPWNFEEVVDK-KNLIGALLFDSGETAEATR,PhoX,Intra,MS Annika,1067.261539,4,4266.024325,145363,69.9683,0,High,KSEETITPWNFEEVVDK,1,0,2050.997,0.0,KNLIGALLFDSGETAEATR,1,0,2006.063,0.0,20250605_Astral2_NEO1_Mueller_MS_TechHub_IMP_THIDRV001_Cas9_PhoX_100ng_FAIMS_001.raw,83,0.0,Q99ZW2,Q99ZW2,2049.99,K1(PhoX),K1(PhoX),2005.056,-48,HCD,32,"0, 0, 0",0,,378.51,470.62,467,44,378.51,470.62,378.51,T,T,11,…
False,KSEETITPWNFEEVVDK-GILQTVKVVDELVK,PhoX,Intra,MS Annika,1267.635562,3,3800.892132,152880,71.312,0,High,KSEETITPWNFEEVVDK,1,0,2050.997,0.0,GILQTVKVVDELVK,7,0,1540.931,0.0,20250602_Astral2_NEO1_Mueller_MS_TechHub_IMP_THIDRV001_Cas9_PhoX_50ng_noFAIMS_003.raw,26,0.98,Q99ZW2,Q99ZW2,2049.99,K1(PhoX),K7(PhoX),1539.924,0,HCD,32,"0, 0, 0",0,,564.31,378.32,467,735,564.31,378.32,378.32,T,T,14,1,13,2,0.0…
False,KSEETITPWNFEEVVDKGASAQSFIER-VLPKHSLLYEYFTVYNELTK,PhoX,Intra,MS Annika,1153.562204,5,5763.781916,167648,71.0398,0,High,KSEETITPWNFEEVVDKGASAQSFIER,17,0,3097.511,0.0,VLPKHSLLYEYFTVYNELTK,4,0,2457.306,0.0,20250602_Astral2_NEO1_Mueller_MS_TechHub_IMP_THIDRV001_Cas9_PhoX_250ng_noFAIMS_002.raw,41,0.0,Q99ZW2,Q99ZW2,3096.504,K17(PhoX),K4(PhoX),2456.299,0,HCD,32,"0, 0, 0",0,,592.54,378.29,467,506,59…
False,TILDFLKSDGFANR-KNLIGALLFDSGETAEATR,PhoX,Intra,MS Annika,953.722489,4,3811.868126,163546,73.3449,0,High,TILDFLKSDGFANR,7,0,1596.838,0.0,KNLIGALLFDSGETAEATR,1,0,2006.066,0.0,20250605_Astral2_NEO1_Mueller_MS_TechHub_IMP_THIDRV001_Cas9_PhoX_250ng_FAIMS_002.raw,95,0.81,Q99ZW2,Q99ZW2,1595.831,K7(PhoX),K1(PhoX),2005.058,-48,HCD,32,"0, 0, 0",0,,377.86,494.4,677,44,377.86,494.4,377.86,T,T,12,1,15,1,…
False,KSEETITPWNFEEVVDK-VNTEITKAPLSASMIK,PhoX,Intra,MS Annika,991.481671,4,3962.904853,132082,60.9083,0,High,KSEETITPWNFEEVVDK,1,0,2050.997,0.0,VNTEITKAPLSASMIK,7,0,1702.944,0.0,20250602_Astral2_NEO1_Mueller_MS_TechHub_IMP_THIDRV001_Cas9_PhoX_100ng_noFAIMS_001.raw,29,0.0,Q99ZW2,Q99ZW2,2049.99,K1(PhoX),K7(PhoX),1701.936,0,HCD,32,"0, 0, 0",0,,377.69,406.85,467,307,377.69,406.85,377.69,T,T,11,1,14,1…
False,VLPKHSLLYEYFTVYNELTK-KSEETITPWNFEEVVDKGASAQSFIER,PhoX,Intra,MS Annika,1153.563527,5,5763.788528,168165,71.0803,0,High,VLPKHSLLYEYFTVYNELTK,4,0,2457.306,0.0,KSEETITPWNFEEVVDKGASAQSFIER,17,0,3097.518,0.0,20250602_Astral2_NEO1_Mueller_MS_TechHub_IMP_THIDRV001_Cas9_PhoX_250ng_noFAIMS_001.raw,38,0.0,Q99ZW2,Q99ZW2,2456.299,K4(PhoX),K17(PhoX),3096.51,0,HCD,32,"0, 0, 0",0,,377.36,592.25,506,467,377…
False,KSEETITPWNFEEVVDK-VNTEITKAPLSASMIK,PhoX,Intra,MS Annika,991.482234,4,3962.907108,131930,60.4942,0,High,KSEETITPWNFEEVVDK,1,0,2050.997,0.0,VNTEITKAPLSASMIK,7,0,1702.946,0.0,20250605_Astral2_NEO1_Mueller_MS_TechHub_IMP_THIDRV001_Cas9_PhoX_250ng_FAIMS_001.raw,92,0.0,Q99ZW2,Q99ZW2,2049.99,K1(PhoX),K7(PhoX),1701.939,-48,HCD,32,"0, 0, 0",0,,377.34,382.11,467,307,377.34,382.11,377.34,T,T,11,1,14,1…
False,VNTEITKAPLSASMIK-KSEETITPWNFEEVVDK,PhoX,Intra,MS Annika,991.480832,4,3962.901498,140596,60.6856,0,High,VNTEITKAPLSASMIK,7,0,1702.941,0.0,KSEETITPWNFEEVVDK,1,0,2050.996,0.0,20250602_Astral2_NEO1_Mueller_MS_TechHub_IMP_THIDRV001_Cas9_PhoX_250ng_noFAIMS_002.raw,41,0.0,Q99ZW2,Q99ZW2,1701.934,K7(PhoX),K1(PhoX),2049.989,0,HCD,32,"0, 0, 0",0,,382.02,377.34,307,467,382.02,377.34,377.34,T,T,14,1,11,…
False,SEETITPWNFEEVVDKGASAQSFIER-VLPKHSLLYEYFTVYNELTK,PhoX,Intra,MS Annika,1127.943224,5,5635.687014,170668,72.6649,0,High,SEETITPWNFEEVVDKGASAQSFIER,16,0,2969.416,0.0,VLPKHSLLYEYFTVYNELTK,4,0,2457.306,0.0,20250602_Astral2_NEO1_Mueller_MS_TechHub_IMP_THIDRV001_Cas9_PhoX_250ng_noFAIMS_003.raw,44,0.0,Q99ZW2,Q99ZW2,2968.409,K16(PhoX),K4(PhoX),2456.299,0,HCD,32,"0, 0, 0",0,,459.9,376.64,468,506,459.9…
False,KSEETITPWNFEEVVDK-GILQTVKVVDELVK,PhoX,Intra,MS Annika,950.980639,4,3800.900726,148081,71.1167,0,High,KSEETITPWNFEEVVDK,1,0,2050.997,0.0,GILQTVKVVDELVK,7,0,1540.939,0.0,20250605_Astral2_NEO1_Mueller_MS_TechHub_IMP_THIDRV001_Cas9_PhoX_100ng_FAIMS_001.raw,83,0.99,Q99ZW2,Q99ZW2,2049.99,K1(PhoX),K7(PhoX),1539.932,-48,HCD,32,"0, 0, 0",0,,379.65,376.46,467,735,379.65,376.46,376.46,T,T,11,1,13,2,0.…
False,VLPKHSLLYEYFTVYNELTK-SEETITPWNFEEVVDKGASAQSFIER,PhoX,Intra,MS Annika,1127.943599,5,5635.688887,156488,72.7791,0,High,VLPKHSLLYEYFTVYNELTK,4,0,2457.306,0.0,SEETITPWNFEEVVDKGASAQSFIER,16,0,2969.418,0.0,20250602_Astral2_NEO1_Mueller_MS_TechHub_IMP_THIDRV001_Cas9_PhoX_50ng_noFAIMS_003.raw,26,0.0,Q99ZW2,Q99ZW2,2456.299,K4(PhoX),K16(PhoX),2968.411,0,HCD,32,"0, 0, 0",0,,376.46,481.39,506,468,376.4…
False,KTEVQTGGFSKESILPK-KSEETITPWNFEEVVDK,PhoX,Intra,MS Annika,1027.998517,4,4108.972239,131635,57.1652,0,High,KTEVQTGGFSKESILPK,11,0,1849.007,0.0,KSEETITPWNFEEVVDK,1,0,2051.001,0.0,20250602_Astral2_NEO1_Mueller_MS_TechHub_IMP_THIDRV001_Cas9_PhoX_250ng_noFAIMS_001.raw,38,0.0,Q99ZW2,Q99ZW2,1847.999,K11(PhoX),K1(PhoX),2049.994,0,HCD,32,"0, 0, 0",0,,375.63,428.38,1096,467,375.63,428.38,375.63,T,T,13…
False,KTEVQTGGFSKESILPK-KYGGFDSPTVAYSVLVVAK,PhoX,Intra,MS Annika,1015.516247,4,4059.043158,134604,56.9664,0,High,KTEVQTGGFSKESILPK,11,0,1849.007,0.0,KYGGFDSPTVAYSVLVVAK,1,0,2001.072,0.0,20250602_Astral2_NEO1_Mueller_MS_TechHub_IMP_THIDRV001_Cas9_PhoX_500ng_noFAIMS_003.raw,53,0.0,Q99ZW2,Q99ZW2,1847.999,K11(PhoX),K1(PhoX),2000.065,0,HCD,32,"0, 0, 0",0,,375.59,415.9,1096,1129,375.59,415.9,375.59,T,T…
False,KIECFDSVEISGVEDR-VLPKHSLLYEYFTVYNELTK,PhoX,Intra,MS Annika,1138.047379,4,4549.167688,151250,67.3189,0,High,KIECFDSVEISGVEDR,1,0,1882.885,30300.30043,VLPKHSLLYEYFTVYNELTK,4,0,2457.318,0.0,20250605_Astral2_NEO1_Mueller_MS_TechHub_IMP_THIDRV001_Cas9_PhoX_500ng_FAIMS_001.raw,101,0.0,Q99ZW2,Q99ZW2,1881.878,K1(PhoX);C4(Carbamidomethyl),K4(PhoX),2456.311,-48,HCD,32,"0, 0, 0",0,,422.0,375.39,570,50…
False,VILADANLDKVLSAYNK-KSEETITPWNFEEVVDK,PhoX,Intra,MS Annika,1027.504415,4,4106.995831,147157,66.6976,0,High,VILADANLDKVLSAYNK,10,0,1847.027,0.0,KSEETITPWNFEEVVDK,1,0,2051.004,0.0,20250605_Astral2_NEO1_Mueller_MS_TechHub_IMP_THIDRV001_Cas9_PhoX_250ng_FAIMS_001.raw,92,0.0,Q99ZW2,Q99ZW2,1846.02,K10(PhoX),K1(PhoX),2049.997,-48,HCD,32,"0, 0, 0",0,,374.65,406.9,1279,467,374.65,406.9,374.65,T,T,12,1,…
False,KNLIGALLFDSGETAEATR-ELGSQILKEHPVENTQLQNEK,PhoX,Intra,MS Annika,1163.074675,4,4649.276871,143504,60.2797,0,High,KNLIGALLFDSGETAEATR,1,0,2006.055,0.0,ELGSQILKEHPVENTQLQNEK,8,0,2434.257,0.0,20250602_Astral2_NEO1_Mueller_MS_TechHub_IMP_THIDRV001_Cas9_PhoX_500ng_noFAIMS_002.raw,50,0.0,Q99ZW2,Q99ZW2,2005.048,K1(PhoX),K8(PhoX),2433.25,0,HCD,32,"0, 0, 0",0,,488.39,374.49,44,789,488.39,374.49,374.49…
False,YTSTKEVLDATLIHQSITGLYETR-KYGGFDSPTVAYSVLVVAK,PhoX,Intra,MS Annika,1238.119901,4,4949.457773,135544,65.29,0,High,YTSTKEVLDATLIHQSITGLYETR,5,0,2739.42,0.0,KYGGFDSPTVAYSVLVVAK,1,0,2001.073,0.0,20250605_Astral2_NEO1_Mueller_MS_TechHub_IMP_THIDRV001_Cas9_PhoX_100ng_FAIMS_002.raw,86,0.0,Q99ZW2,Q99ZW2,2738.413,K5(PhoX),K1(PhoX),2000.066,-48,HCD,32,"0, 0, 0",0,,374.43,495.72,1335,1129,374.43,495.72…
False,KSEETITPWNFEEVVDKGASAQSFIER-VLPKHSLLYEYFTVYNELTK,PhoX,Intra,MS Annika,1153.561298,5,5763.777382,152519,71.1667,0,High,KSEETITPWNFEEVVDKGASAQSFIER,17,0,3097.511,0.0,VLPKHSLLYEYFTVYNELTK,4,0,2457.302,0.0,20250602_Astral2_NEO1_Mueller_MS_TechHub_IMP_THIDRV001_Cas9_PhoX_50ng_noFAIMS_003.raw,26,0.0,Q99ZW2,Q99ZW2,3096.504,K17(PhoX),K4(PhoX),2456.294,0,HCD,32,"0, 0, 0",0,,510.8,374.4,467,506,510.8…
False,VLPKHSLLYEYFTVYNELTK-SEETITPWNFEEVVDKGASAQSFIER,PhoX,Intra,MS Annika,1127.944056,5,5635.691173,172377,72.7429,0,High,VLPKHSLLYEYFTVYNELTK,4,0,2457.306,0.0,SEETITPWNFEEVVDKGASAQSFIER,16,0,2969.42,0.0,20250602_Astral2_NEO1_Mueller_MS_TechHub_IMP_THIDRV001_Cas9_PhoX_250ng_noFAIMS_001.raw,38,0.0,Q99ZW2,Q99ZW2,2456.299,K4(PhoX),K16(PhoX),2968.413,0,HCD,32,"0, 0, 0",0,,373.94,422.44,506,468,373.9…
False,SEETITPWNFEEVVDKGASAQSFIER-VLPKHSLLYEYFTVYNELTK,PhoX,Intra,MS Annika,1127.942806,5,5635.684924,163030,72.7455,0,High,SEETITPWNFEEVVDKGASAQSFIER,16,0,2969.416,0.0,VLPKHSLLYEYFTVYNELTK,4,0,2457.304,0.0,20250602_Astral2_NEO1_Mueller_MS_TechHub_IMP_THIDRV001_Cas9_PhoX_100ng_noFAIMS_002.raw,32,0.0,Q99ZW2,Q99ZW2,2968.409,K16(PhoX),K4(PhoX),2456.297,0,HCD,32,"0, 0, 0",0,,422.23,373.71,468,506,422.…
False,KYGGFDSPTVAYSVLVVAK-KTEVQTGGFSKESILPK,PhoX,Intra,MS Annika,1015.515296,4,4059.039353,125237,57.6401,0,High,KYGGFDSPTVAYSVLVVAK,1,0,2001.069,0.0,KTEVQTGGFSKESILPK,11,0,1849.006,0.0,20250602_Astral2_NEO1_Mueller_MS_TechHub_IMP_THIDRV001_Cas9_PhoX_100ng_noFAIMS_003.raw,35,0.0,Q99ZW2,Q99ZW2,2000.062,K1(PhoX),K11(PhoX),1847.998,0,HCD,32,"0, 0, 0",0,,443.53,373.47,1129,1096,443.53,373.47,373.47,T…
False,KTEVQTGGFSKESILPK-KYGGFDSPTVAYSVLVVAK,PhoX,Intra,MS Annika,1015.516445,4,4059.04395,109408,57.6401,0,High,KTEVQTGGFSKESILPK,11,0,1849.007,0.0,KYGGFDSPTVAYSVLVVAK,1,0,2001.073,0.0,20250605_Astral2_NEO1_Mueller_MS_TechHub_IMP_THIDRV001_Cas9_PhoX_50ng_FAIMS_001.raw,74,0.0,Q99ZW2,Q99ZW2,1847.999,K11(PhoX),K1(PhoX),2000.066,-48,HCD,32,"0, 0, 0",0,,373.4,413.84,1096,1129,373.4,413.84,373.4,T,T,14…
False,VLPKHSLLYEYFTVYNELTK-KNLIGALLFDSGETAEATR,PhoX,Intra,MS Annika,1168.837184,4,4672.326905,154338,73.126,0,High,VLPKHSLLYEYFTVYNELTK,4,0,2457.306,0.0,KNLIGALLFDSGETAEATR,1,0,2006.056,0.0,20250605_Astral2_NEO1_Mueller_MS_TechHub_IMP_THIDRV001_Cas9_PhoX_100ng_FAIMS_003.raw,89,0.0,Q99ZW2,Q99ZW2,2456.299,K4(PhoX),K1(PhoX),2005.049,-48,HCD,32,"0, 0, 0",0,,373.4,391.51,506,44,373.4,391.51,373.4,T,T,…
False,VLPKHSLLYEYFTVYNELTK-SEETITPWNFEEVVDKGASAQSFIER,PhoX,Intra,MS Annika,1127.945381,5,5635.6978,152888,72.6066,0,High,VLPKHSLLYEYFTVYNELTK,4,0,2457.306,0.0,SEETITPWNFEEVVDKGASAQSFIER,16,0,2969.427,0.0,20250605_Astral2_NEO1_Mueller_MS_TechHub_IMP_THIDRV001_Cas9_PhoX_100ng_FAIMS_002.raw,86,0.0,Q99ZW2,Q99ZW2,2456.299,K4(PhoX),K16(PhoX),2968.42,-48,HCD,32,"0, 0, 0",0,,373.37,464.88,506,468,373.37,…
False,KNLIGALLFDSGETAEATR-KSEETITPWNFEEVVDK,PhoX,Intra,MS Annika,1067.259414,4,4266.015828,135394,70.1051,0,High,KNLIGALLFDSGETAEATR,1,0,2006.055,0.0,KSEETITPWNFEEVVDK,1,0,2050.996,0.0,20250602_Astral2_NEO1_Mueller_MS_TechHub_IMP_THIDRV001_Cas9_PhoX_10ng_noFAIMS_003.raw,17,0.0,Q99ZW2,Q99ZW2,2005.048,K1(PhoX),K1(PhoX),2049.989,0,HCD,32,"0, 0, 0",0,,455.23,373.25,44,467,455.23,373.25,373.25,T,T,16,…
False,TILDFLKSDGFANR-KNLIGALLFDSGETAEATR,PhoX,Intra,MS Annika,953.721781,4,3811.865293,154699,73.4036,0,High,TILDFLKSDGFANR,7,0,1596.838,0.0,KNLIGALLFDSGETAEATR,1,0,2006.063,0.0,20250605_Astral2_NEO1_Mueller_MS_TechHub_IMP_THIDRV001_Cas9_PhoX_100ng_FAIMS_002.raw,86,0.0,Q99ZW2,Q99ZW2,1595.831,K7(PhoX),K1(PhoX),2005.055,-48,HCD,32,"0, 0, 0",0,,373.12,471.18,677,44,373.12,471.18,373.12,T,T,13,1,12,1…
False,KYGGFDSPTVAYSVLVVAK-KTEVQTGGFSKESILPK,PhoX,Intra,MS Annika,1015.51536,4,4059.03961,136392,57.0497,0,High,KYGGFDSPTVAYSVLVVAK,1,0,2001.069,0.0,KTEVQTGGFSKESILPK,11,0,1849.006,0.0,20250602_Astral2_NEO1_Mueller_MS_TechHub_IMP_THIDRV001_Cas9_PhoX_500ng_noFAIMS_001.raw,47,0.0,Q99ZW2,Q99ZW2,2000.062,K1(PhoX),K11(PhoX),1847.999,0,HCD,32,"0, 0, 0",0,,376.26,373.08,1129,1096,376.26,373.08,373.08,T,T…
False,VLPKHSLLYEYFTVYNELTK-KSEETITPWNFEEVVDK,PhoX,Intra,MS Annika,1180.071774,4,4717.265266,156073,70.2835,0,High,VLPKHSLLYEYFTVYNELTK,4,0,2457.306,0.0,KSEETITPWNFEEVVDK,1,0,2050.994,0.0,20250605_Astral2_NEO1_Mueller_MS_TechHub_IMP_THIDRV001_Cas9_PhoX_250ng_FAIMS_003.raw,98,0.0,Q99ZW2,Q99ZW2,2456.299,K4(PhoX),K1(PhoX),2049.987,-48,HCD,32,"0, 0, 0",0,,530.11,372.94,506,467,530.11,372.94,372.94,T,T…
False,KYGGFDSPTVAYSVLVVAK-KTEVQTGGFSKESILPK,PhoX,Intra,MS Annika,1015.515356,4,4059.039594,125287,57.659,0,High,KYGGFDSPTVAYSVLVVAK,1,0,2001.069,0.0,KTEVQTGGFSKESILPK,11,0,1849.006,0.0,20250602_Astral2_NEO1_Mueller_MS_TechHub_IMP_THIDRV001_Cas9_PhoX_100ng_noFAIMS_003.raw,35,0.0,Q99ZW2,Q99ZW2,2000.062,K1(PhoX),K11(PhoX),1847.999,0,HCD,32,"0, 0, 0",0,,428.89,372.79,1129,1096,428.89,372.79,372.79,T,…
False,KTEVQTGGFSKESILPK-KYGGFDSPTVAYSVLVVAK,PhoX,Intra,MS Annika,1015.51582,4,4059.041449,134634,56.9764,0,High,KTEVQTGGFSKESILPK,11,0,1849.007,0.0,KYGGFDSPTVAYSVLVVAK,1,0,2001.07,0.0,20250602_Astral2_NEO1_Mueller_MS_TechHub_IMP_THIDRV001_Cas9_PhoX_500ng_noFAIMS_003.raw,53,0.0,Q99ZW2,Q99ZW2,1847.999,K11(PhoX),K1(PhoX),2000.063,0,HCD,32,"0, 0, 0",0,,372.76,438.47,1096,1129,372.76,438.47,372.76,T,T…
False,KSEETITPWNFEEVVDK-KNLIGALLFDSGETAEATR,PhoX,Intra,MS Annika,1067.260656,4,4266.020795,138130,69.9725,0,High,KSEETITPWNFEEVVDK,1,0,2050.997,0.0,KNLIGALLFDSGETAEATR,1,0,2006.059,0.0,20250605_Astral2_NEO1_Mueller_MS_TechHub_IMP_THIDRV001_Cas9_PhoX_50ng_FAIMS_001.raw,74,0.0,Q99ZW2,Q99ZW2,2049.99,K1(PhoX),K1(PhoX),2005.052,-48,HCD,32,"0, 0, 0",0,,372.72,613.55,467,44,372.72,613.55,372.72,T,T,12,1…
False,KTEVQTGGFSKESILPK-KYGGFDSPTVAYSVLVVAK,PhoX,Intra,MS Annika,1015.516582,4,4059.044497,134738,57.0331,0,High,KTEVQTGGFSKESILPK,11,0,1849.007,0.0,KYGGFDSPTVAYSVLVVAK,1,0,2001.073,0.0,20250602_Astral2_NEO1_Mueller_MS_TechHub_IMP_THIDRV001_Cas9_PhoX_500ng_noFAIMS_002.raw,50,0.0,Q99ZW2,Q99ZW2,1847.999,K11(PhoX),K1(PhoX),2000.066,0,HCD,32,"0, 0, 0",0,,372.69,412.66,1096,1129,372.69,412.66,372.69,T…
False,KSEETITPWNFEEVVDK-KTEVQTGGFSKESILPK,PhoX,Intra,MS Annika,1027.997012,4,4108.96622,124152,57.4188,0,High,KSEETITPWNFEEVVDK,1,0,2050.997,0.0,KTEVQTGGFSKESILPK,11,0,1849.005,0.0,20250602_Astral2_NEO1_Mueller_MS_TechHub_IMP_THIDRV001_Cas9_PhoX_100ng_noFAIMS_002.raw,32,0.0,Q99ZW2,Q99ZW2,2049.99,K1(PhoX),K11(PhoX),1847.998,0,HCD,32,"0, 0, 0",0,,417.76,372.41,467,1096,417.76,372.41,372.41,T,T,11,1…
False,KTEVQTGGFSKESILPK-KSEETITPWNFEEVVDK,PhoX,Intra,MS Annika,1027.998411,4,4108.971814,131333,57.151,0,High,KTEVQTGGFSKESILPK,11,0,1849.007,0.0,KSEETITPWNFEEVVDK,1,0,2051.001,0.0,20250602_Astral2_NEO1_Mueller_MS_TechHub_IMP_THIDRV001_Cas9_PhoX_250ng_noFAIMS_002.raw,41,0.0,Q99ZW2,Q99ZW2,1847.999,K11(PhoX),K1(PhoX),2049.993,0,HCD,32,"0, 0, 0",0,,372.2,379.27,1096,467,372.2,379.27,372.2,T,T,14,4,1…
False,SVKELLGITIMER-LPKYSLFELENGR,PhoX,Intra,MS Annika,1088.550793,3,3263.637826,150471,67.7478,0,High,SVKELLGITIMER,3,0,1488.845,0.0,LPKYSLFELENGR,3,0,1565.828,0.0,20250602_Astral2_NEO1_Mueller_MS_TechHub_IMP_THIDRV001_Cas9_PhoX_100ng_noFAIMS_002.raw,32,0.0,Q99ZW2,Q99ZW2,1487.838,K3(PhoX),K3(PhoX),1564.821,0,HCD,32,"0, 0, 0",0,,376.57,372.14,1158,1197,376.57,372.14,372.14,T,T,10,1,10,1,0.0217644…
False,KYGGFDSPTVAYSVLVVAK-YTSTKEVLDATLIHQSITGLYETR,PhoX,Intra,MS Annika,1238.118814,4,4949.453426,144840,65.5447,0,High,KYGGFDSPTVAYSVLVVAK,1,0,2001.069,0.0,YTSTKEVLDATLIHQSITGLYETR,5,0,2739.42,0.0,20250602_Astral2_NEO1_Mueller_MS_TechHub_IMP_THIDRV001_Cas9_PhoX_100ng_noFAIMS_002.raw,32,0.0,Q99ZW2,Q99ZW2,2000.062,K1(PhoX),K5(PhoX),2738.412,0,HCD,32,"0, 0, 0",0,,525.18,372.14,1129,1335,525.18,372.…
False,KTEVQTGGFSKESILPK-KSEETITPWNFEEVVDK,PhoX,Intra,MS Annika,1027.997755,4,4108.969192,115794,57.1427,0,High,KTEVQTGGFSKESILPK,11,0,1849.007,0.0,KSEETITPWNFEEVVDK,1,0,2050.998,0.0,20250605_Astral2_NEO1_Mueller_MS_TechHub_IMP_THIDRV001_Cas9_PhoX_100ng_FAIMS_002.raw,86,0.0,Q99ZW2,Q99ZW2,1847.999,K11(PhoX),K1(PhoX),2049.991,-48,HCD,32,"0, 0, 0",0,,371.97,379.56,1096,467,371.97,379.56,371.97,T,T,14…
False,KTEVQTGGFSKESILPK-EDIQKAQVSGQGDSLHEHIANLAGSPAIK,PhoX,Intra,MS Annika,846.09073,6,5071.507997,98121,46.8724,0,High,KTEVQTGGFSKESILPK,11,0,1849.007,0.0,EDIQKAQVSGQGDSLHEHIANLAGSPAIK,5,0,3013.537,0.0,20250605_Astral2_NEO1_Mueller_MS_TechHub_IMP_THIDRV001_Cas9_PhoX_250ng_FAIMS_001.raw,92,0.0,Q99ZW2,Q99ZW2,1847.999,K11(PhoX),K5(PhoX),3012.53,-48,HCD,32,"0, 0, 0",0,,371.84,438.59,1096,705,371.84,…
False,KTEVQTGGFSKESILPK-EDIQKAQVSGQGDSLHEHIANLAGSPAIK,PhoX,Intra,MS Annika,846.090514,6,5071.506704,98471,46.9129,0,High,KTEVQTGGFSKESILPK,11,0,1849.007,0.0,EDIQKAQVSGQGDSLHEHIANLAGSPAIK,5,0,3013.536,0.0,20250605_Astral2_NEO1_Mueller_MS_TechHub_IMP_THIDRV001_Cas9_PhoX_250ng_FAIMS_003.raw,98,0.0,Q99ZW2,Q99ZW2,1847.999,K11(PhoX),K5(PhoX),3012.528,-48,HCD,32,"0, 0, 0",0,,371.83,397.95,1096,705,371.8…
False,KSEETITPWNFEEVVDK-VNTEITKAPLSASMIK,PhoX,Intra,MS Annika,991.481422,4,3962.903857,132139,60.4739,0,High,KSEETITPWNFEEVVDK,1,0,2050.997,0.0,VNTEITKAPLSASMIK,7,0,1702.943,0.0,20250605_Astral2_NEO1_Mueller_MS_TechHub_IMP_THIDRV001_Cas9_PhoX_250ng_FAIMS_003.raw,98,0.0,Q99ZW2,Q99ZW2,2049.99,K1(PhoX),K7(PhoX),1701.935,-60,HCD,32,"0, 0, 0",0,,371.38,384.86,467,307,371.38,384.86,371.38,T,T,12,1,14,1…
False,GKSDNVPSEEVVK-GKSDNVPSEEVVK,PhoX,Intra,MS Annika,995.464642,3,2984.379373,60429,35.0904,0,High,GKSDNVPSEEVVK,2,0,1387.706,0.0,GKSDNVPSEEVVK,2,0,1387.708,0.0,20250605_Astral2_NEO1_Mueller_MS_TechHub_IMP_THIDRV001_Cas9_PhoX_100ng_FAIMS_001.raw,83,0.0,Q99ZW2,Q99ZW2,1386.699,K2(PhoX),K2(PhoX),1386.701,-48,HCD,32,"0, 0, 0",0,,371.09,371.09,864,864,371.09,371.09,371.09,T,T,11,1,11,1,0.03645254999…
False,VILADANLDKVLSAYNK-EQAENIIHLFTLTNLGAPAAFKYFDTTIDR,PhoX,Intra,MS Annika,1093.95337,5,5465.737744,180461,73.3276,0,High,VILADANLDKVLSAYNK,10,0,1847.027,0.0,EQAENIIHLFTLTNLGAPAAFKYFDTTIDR,22,0,3409.746,0.0,20250602_Astral2_NEO1_Mueller_MS_TechHub_IMP_THIDRV001_Cas9_PhoX_500ng_noFAIMS_001.raw,47,0.0,Q99ZW2,Q99ZW2,1846.02,K10(PhoX),K22(PhoX),3408.739,0,HCD,32,"0, 0, 0",0,,370.97,413.08,1279,1303,…
False,KSEETITPWNFEEVVDK-KNLIGALLFDSGETAEATR,PhoX,Intra,MS Annika,1067.260084,4,4266.018505,155415,70.1272,0,High,KSEETITPWNFEEVVDK,1,0,2050.997,0.0,KNLIGALLFDSGETAEATR,1,0,2006.057,0.0,20250602_Astral2_NEO1_Mueller_MS_TechHub_IMP_THIDRV001_Cas9_PhoX_100ng_noFAIMS_001.raw,29,0.0,Q99ZW2,Q99ZW2,2049.99,K1(PhoX),K1(PhoX),2005.05,0,HCD,32,"0, 0, 0",0,,370.87,478.85,467,44,370.87,478.85,370.87,T,T,13,1…
False,VNTEITKAPLSASMIK-KSEETITPWNFEEVVDK,PhoX,Intra,MS Annika,991.48119,4,3962.90293,132220,60.482,0,High,VNTEITKAPLSASMIK,7,0,1702.941,0.0,KSEETITPWNFEEVVDK,1,0,2050.998,0.0,20250605_Astral2_NEO1_Mueller_MS_TechHub_IMP_THIDRV001_Cas9_PhoX_250ng_FAIMS_002.raw,95,0.0,Q99ZW2,Q99ZW2,1701.934,K7(PhoX),K1(PhoX),2049.99,-60,HCD,32,"0, 0, 0",0,,370.52,391.73,307,467,370.52,391.73,370.52,T,T,13,1,12,1,0.…
False,KSEETITPWNFEEVVDK-VNTEITKAPLSASMIK,PhoX,Intra,MS Annika,991.482021,4,3962.906255,143965,60.4214,0,High,KSEETITPWNFEEVVDK,1,0,2050.997,0.0,VNTEITKAPLSASMIK,7,0,1702.945,0.0,20250602_Astral2_NEO1_Mueller_MS_TechHub_IMP_THIDRV001_Cas9_PhoX_500ng_noFAIMS_003.raw,53,0.0,Q99ZW2,Q99ZW2,2049.99,K1(PhoX),K7(PhoX),1701.938,0,HCD,32,"0, 0, 0",0,,369.27,439.1,467,307,369.27,439.1,369.27,T,T,12,1,14,1,0…
False,KSEETITPWNFEEVVDK-VNTEITKAPLSASMIK,PhoX,Intra,MS Annika,991.481892,4,3962.905741,145688,60.4613,0,High,KSEETITPWNFEEVVDK,1,0,2050.997,0.0,VNTEITKAPLSASMIK,7,0,1702.944,0.0,20250602_Astral2_NEO1_Mueller_MS_TechHub_IMP_THIDRV001_Cas9_PhoX_500ng_noFAIMS_001.raw,47,0.0,Q99ZW2,Q99ZW2,2049.99,K1(PhoX),K7(PhoX),1701.937,0,HCD,32,"0, 0, 0",0,,369.07,384.36,467,307,369.07,384.36,369.07,T,T,12,1,13,1…
False,SEETITPWNFEEVVDKGASAQSFIER-KYGGFDSPTVAYSVLVVAK,PhoX,Intra,MS Annika,1295.617484,4,5179.448107,154438,69.5676,0,High,SEETITPWNFEEVVDKGASAQSFIER,16,0,2969.416,0.0,KYGGFDSPTVAYSVLVVAK,1,0,2001.067,0.0,20250605_Astral2_NEO1_Mueller_MS_TechHub_IMP_THIDRV001_Cas9_PhoX_250ng_FAIMS_002.raw,95,0.0,Q99ZW2,Q99ZW2,2968.409,K16(PhoX),K1(PhoX),2000.06,-48,HCD,32,"0, 0, 0",0,,488.36,369.0,468,1129,488.36,…
False,KSEETITPWNFEEVVDK-GILQTVKVVDELVK,PhoX,Intra,MS Annika,1267.636261,3,3800.894229,138423,71.3419,0,High,KSEETITPWNFEEVVDK,1,0,2050.997,0.0,GILQTVKVVDELVK,7,0,1540.933,0.0,20250602_Astral2_NEO1_Mueller_MS_TechHub_IMP_THIDRV001_Cas9_PhoX_10ng_noFAIMS_003.raw,17,0.84,Q99ZW2,Q99ZW2,2049.99,K1(PhoX),K7(PhoX),1539.926,0,HCD,32,"0, 0, 0",0,,478.05,368.32,467,735,478.05,368.32,368.32,T,T,14,1,12,2,0.…
False,KSEETITPWNFEEVVDK-GILQTVKVVDELVK,PhoX,Intra,MS Annika,1267.635726,3,3800.892625,137917,71.2785,0,High,KSEETITPWNFEEVVDK,1,0,2050.997,0.0,GILQTVKVVDELVK,7,0,1540.931,0.0,20250602_Astral2_NEO1_Mueller_MS_TechHub_IMP_THIDRV001_Cas9_PhoX_10ng_noFAIMS_001.raw,11,0.96,Q99ZW2,Q99ZW2,2049.99,K1(PhoX),K7(PhoX),1539.924,0,HCD,32,"0, 0, 0",0,,491.49,368.3,467,735,491.49,368.3,368.3,T,T,15,1,12,2,0.021…
False,KSEETITPWNFEEVVDK-GILQTVKVVDELVK,PhoX,Intra,MS Annika,1267.636855,3,3800.896013,173546,71.392,0,High,KSEETITPWNFEEVVDK,1,0,2050.997,0.0,GILQTVKVVDELVK,7,0,1540.935,0.0,20250602_Astral2_NEO1_Mueller_MS_TechHub_IMP_THIDRV001_Cas9_PhoX_500ng_noFAIMS_002.raw,50,0.84,Q99ZW2,Q99ZW2,2049.99,K1(PhoX),K7(PhoX),1539.927,0,HCD,32,"0, 0, 0",0,,520.15,368.11,467,735,520.15,368.11,368.11,T,T,15,1,12,2,0.…
False,EIFFDQSKNGYAGYIDGGASQEEFYK-YDEHHQDLTLLKALVR,PhoX,Intra,MS Annika,1281.589623,4,5123.336661,151467,63.1229,0,High,EIFFDQSKNGYAGYIDGGASQEEFYK,8,0,2963.337,0.0,YDEHHQDLTLLKALVR,12,0,1951.035,0.0,20250602_Astral2_NEO1_Mueller_MS_TechHub_IMP_THIDRV001_Cas9_PhoX_500ng_noFAIMS_003.raw,53,0.0,Q99ZW2,Q99ZW2,2962.33,K8(PhoX),K12(PhoX),1950.028,0,HCD,32,"0, 0, 0",0,,780.76,367.43,348,324,780.76,367.43…
False,DWDPKKYGGFDSPTVAYSVLVVAK-KDWDPKKYGGFDSPTVAYSVLVVAK,PhoX,Intra,MS Annika,937.799992,6,5621.76357,127289,66.5137,0,High,DWDPKKYGGFDSPTVAYSVLVVAK,5,0,2642.35,0.0,KDWDPKKYGGFDSPTVAYSVLVVAK,1,0,2770.449,0.0,20250602_Astral2_NEO1_Mueller_MS_TechHub_IMP_THIDRV001_Cas9_PhoX_10ng_noFAIMS_002.raw,14,0.0,Q99ZW2,Q99ZW2,2641.343,K5(PhoX),K1(PhoX),2769.442,0,HCD,32,"0, 0, 0",0,,365.89,366.09,1124,1123,36…
False,GILQTVKVVDELVK-EDIQKAQVSGQGDSLHEHIANLAGSPAIK,PhoX,Intra,MS Annika,1191.613971,4,4763.434053,133244,60.7835,0,High,GILQTVKVVDELVK,7,0,1540.931,0.0,EDIQKAQVSGQGDSLHEHIANLAGSPAIK,5,0,3013.539,0.0,20250602_Astral2_NEO1_Mueller_MS_TechHub_IMP_THIDRV001_Cas9_PhoX_100ng_noFAIMS_003.raw,35,0.0,Q99ZW2,Q99ZW2,1539.924,K7(PhoX),K5(PhoX),3012.531,0,HCD,32,"0, 0, 0",0,,365.41,476.95,735,705,365.41,476.9…
False,KNLIGALLFDSGETAEATR-GILQTVKVVDELVK,PhoX,Intra,MS Annika,1252.656228,3,3755.954131,183503,74.5313,0,High,KNLIGALLFDSGETAEATR,1,0,2006.055,0.0,GILQTVKVVDELVK,7,0,1540.934,0.0,20250602_Astral2_NEO1_Mueller_MS_TechHub_IMP_THIDRV001_Cas9_PhoX_500ng_noFAIMS_001.raw,47,0.72,Q99ZW2,Q99ZW2,2005.048,K1(PhoX),K7(PhoX),1539.927,0,HCD,32,"0, 0, 0",0,,589.43,365.41,44,735,589.43,365.41,365.41,T,T,18,1,12…
False,KSEETITPWNFEEVVDK-GILQTVKVVDELVK,PhoX,Intra,MS Annika,1267.636235,3,3800.894153,173605,71.3902,0,High,KSEETITPWNFEEVVDK,1,0,2050.997,0.0,GILQTVKVVDELVK,7,0,1540.933,0.0,20250602_Astral2_NEO1_Mueller_MS_TechHub_IMP_THIDRV001_Cas9_PhoX_500ng_noFAIMS_003.raw,53,0.92,Q99ZW2,Q99ZW2,2049.99,K1(PhoX),K7(PhoX),1539.926,0,HCD,32,"0, 0, 0",0,,515.1,364.85,467,735,515.1,364.85,364.85,T,T,13,1,13,2,0.1…
False,VLPKHSLLYEYFTVYNELTK-SEETITPWNFEEVVDKGASAQSFIER,PhoX,Intra,MS Annika,1127.944701,5,5635.694397,178659,72.6314,0,High,VLPKHSLLYEYFTVYNELTK,4,0,2457.306,0.0,SEETITPWNFEEVVDKGASAQSFIER,16,0,2969.423,0.0,20250602_Astral2_NEO1_Mueller_MS_TechHub_IMP_THIDRV001_Cas9_PhoX_500ng_noFAIMS_001.raw,47,0.0,Q99ZW2,Q99ZW2,2456.299,K4(PhoX),K16(PhoX),2968.416,0,HCD,32,"0, 0, 0",0,,363.89,508.36,506,468,363.…
False,VLPKHSLLYEYFTVYNELTK-SEETITPWNFEEVVDKGASAQSFIER,PhoX,Intra,MS Annika,1127.944021,5,5635.691001,176670,72.5949,0,High,VLPKHSLLYEYFTVYNELTK,4,0,2457.306,0.0,SEETITPWNFEEVVDKGASAQSFIER,16,0,2969.42,0.0,20250602_Astral2_NEO1_Mueller_MS_TechHub_IMP_THIDRV001_Cas9_PhoX_500ng_noFAIMS_003.raw,53,0.0,Q99ZW2,Q99ZW2,2456.299,K4(PhoX),K16(PhoX),2968.413,0,HCD,32,"0, 0, 0",0,,363.83,481.54,506,468,363.8…
False,KNLIGALLFDSGETAEATR-KNLIGALLFDSGETAEATR,PhoX,Intra,MS Annika,1056.024493,4,4221.076142,159083,74.0336,0,High,KNLIGALLFDSGETAEATR,1,0,2006.055,0.0,KNLIGALLFDSGETAEATR,1,0,2006.056,0.0,20250602_Astral2_NEO1_Mueller_MS_TechHub_IMP_THIDRV001_Cas9_PhoX_50ng_noFAIMS_002.raw,23,0.96,Q99ZW2,Q99ZW2,2005.048,K1(PhoX),K1(PhoX),2005.049,0,HCD,32,"0, 0, 0",0,,363.8,363.8,44,44,363.8,363.8,363.8,T,T,14,1…
False,VLPKHSLLYEYFTVYNELTK-SEETITPWNFEEVVDKGASAQSFIER,PhoX,Intra,MS Annika,1127.943599,5,5635.688889,178751,72.666,0,High,VLPKHSLLYEYFTVYNELTK,4,0,2457.306,0.0,SEETITPWNFEEVVDKGASAQSFIER,16,0,2969.418,0.0,20250602_Astral2_NEO1_Mueller_MS_TechHub_IMP_THIDRV001_Cas9_PhoX_500ng_noFAIMS_001.raw,47,0.0,Q99ZW2,Q99ZW2,2456.299,K4(PhoX),K16(PhoX),2968.411,0,HCD,32,"0, 0, 0",0,,363.64,439.82,506,468,363.6…
False,TILDFLKSDGFANR-TILDFLKSDGFANR,PhoX,Intra,MS Annika,851.415957,4,3402.641999,163403,73.4407,0,High,TILDFLKSDGFANR,7,0,1596.838,0.0,TILDFLKSDGFANR,7,0,1596.839,0.0,20250605_Astral2_NEO1_Mueller_MS_TechHub_IMP_THIDRV001_Cas9_PhoX_250ng_FAIMS_001.raw,92,0.0,Q99ZW2,Q99ZW2,1595.831,K7(PhoX),K7(PhoX),1595.832,-60,HCD,32,"0, 0, 0",0,,362.6,362.6,677,677,362.6,362.6,362.6,T,T,11,1,11,1,0.04415824166…
False,KTEVQTGGFSKESILPK-KYGGFDSPTVAYSVLVVAK,PhoX,Intra,MS Annika,1015.516084,4,4059.042506,117965,57.8262,0,High,KTEVQTGGFSKESILPK,11,0,1849.007,0.0,KYGGFDSPTVAYSVLVVAK,1,0,2001.071,0.0,20250602_Astral2_NEO1_Mueller_MS_TechHub_IMP_THIDRV001_Cas9_PhoX_50ng_noFAIMS_001.raw,20,0.0,Q99ZW2,Q99ZW2,1847.999,K11(PhoX),K1(PhoX),2000.064,0,HCD,32,"0, 0, 0",0,,362.47,374.01,1096,1129,362.47,374.01,362.47,T,…
False,KTEVQTGGFSKESILPK-KYGGFDSPTVAYSVLVVAK,PhoX,Intra,MS Annika,1015.515933,4,4059.041904,124757,57.6522,0,High,KTEVQTGGFSKESILPK,11,0,1849.007,0.0,KYGGFDSPTVAYSVLVVAK,1,0,2001.071,0.0,20250602_Astral2_NEO1_Mueller_MS_TechHub_IMP_THIDRV001_Cas9_PhoX_100ng_noFAIMS_002.raw,32,0.0,Q99ZW2,Q99ZW2,1847.999,K11(PhoX),K1(PhoX),2000.064,0,HCD,32,"0, 0, 0",0,,362.41,441.12,1096,1129,362.41,441.12,362.41,T…
False,KYGGFDSPTVAYSVLVVAK-KTEVQTGGFSKESILPK,PhoX,Intra,MS Annika,1015.515054,4,4059.038387,136442,57.0674,0,High,KYGGFDSPTVAYSVLVVAK,1,0,2001.069,0.0,KTEVQTGGFSKESILPK,11,0,1849.005,0.0,20250602_Astral2_NEO1_Mueller_MS_TechHub_IMP_THIDRV001_Cas9_PhoX_500ng_noFAIMS_001.raw,47,0.0,Q99ZW2,Q99ZW2,2000.062,K1(PhoX),K11(PhoX),1847.997,0,HCD,32,"0, 0, 0",0,,396.59,361.93,1129,1096,396.59,361.93,361.93,T…
False,VLPKHSLLYEYFTVYNELTK-KSEETITPWNFEEVVDKGASAQSFIER,PhoX,Intra,MS Annika,1153.562724,5,5763.784513,174453,71.0013,0,High,VLPKHSLLYEYFTVYNELTK,4,0,2457.306,0.0,KSEETITPWNFEEVVDKGASAQSFIER,17,0,3097.514,0.0,20250602_Astral2_NEO1_Mueller_MS_TechHub_IMP_THIDRV001_Cas9_PhoX_500ng_noFAIMS_001.raw,47,0.0,Q99ZW2,Q99ZW2,2456.299,K4(PhoX),K17(PhoX),3096.506,0,HCD,32,"0, 0, 0",0,,361.76,567.85,506,467,36…
False,TILDFLKSDGFANR-KNLIGALLFDSGETAEATR,PhoX,Intra,MS Annika,953.722182,4,3811.866897,163433,73.3417,0,High,TILDFLKSDGFANR,7,0,1596.838,0.0,KNLIGALLFDSGETAEATR,1,0,2006.064,0.0,20250605_Astral2_NEO1_Mueller_MS_TechHub_IMP_THIDRV001_Cas9_PhoX_250ng_FAIMS_003.raw,98,0.0,Q99ZW2,Q99ZW2,1595.831,K7(PhoX),K1(PhoX),2005.057,-48,HCD,32,"0, 0, 0",0,,361.58,451.82,677,44,361.58,451.82,361.58,T,T,12,1,14,1…
False,TILDFLKSDGFANR-TILDFLKSDGFANR,PhoX,Intra,MS Annika,851.416256,4,3402.643193,162486,73.3181,0,High,TILDFLKSDGFANR,7,0,1596.838,0.0,TILDFLKSDGFANR,7,0,1596.841,0.0,20250605_Astral2_NEO1_Mueller_MS_TechHub_IMP_THIDRV001_Cas9_PhoX_500ng_FAIMS_002.raw,104,0.0,Q99ZW2,Q99ZW2,1595.831,K7(PhoX),K7(PhoX),1595.833,-60,HCD,32,"0, 0, 0",0,,361.57,361.56,677,677,361.57,361.56,361.56,T,T,11,1,11,1,0.03280…
False,KNLIGALLFDSGETAEATR-VLPKHSLLYEYFTVYNELTK,PhoX,Intra,MS Annika,1168.835676,4,4672.320874,172144,73.2521,0,High,KNLIGALLFDSGETAEATR,1,0,2006.055,0.0,VLPKHSLLYEYFTVYNELTK,4,0,2457.301,0.0,20250602_Astral2_NEO1_Mueller_MS_TechHub_IMP_THIDRV001_Cas9_PhoX_250ng_noFAIMS_003.raw,44,0.0,Q99ZW2,Q99ZW2,2005.048,K1(PhoX),K4(PhoX),2456.294,0,HCD,32,"0, 0, 0",0,,504.75,361.54,44,506,504.75,361.54,361.54,…
False,KTEVQTGGFSKESILPK-KSEETITPWNFEEVVDK,PhoX,Intra,MS Annika,1027.998654,4,4108.972788,123098,56.9074,0,High,KTEVQTGGFSKESILPK,11,0,1849.007,0.0,KSEETITPWNFEEVVDK,1,0,2051.002,0.0,20250605_Astral2_NEO1_Mueller_MS_TechHub_IMP_THIDRV001_Cas9_PhoX_250ng_FAIMS_001.raw,92,0.0,Q99ZW2,Q99ZW2,1847.999,K11(PhoX),K1(PhoX),2049.994,-48,HCD,32,"0, 0, 0",0,,361.38,379.84,1096,467,361.38,379.84,361.38,T,T,13…
False,KTEVQTGGFSKESILPK-KSEETITPWNFEEVVDK,PhoX,Intra,MS Annika,1028.000231,4,4108.979096,123136,57.3951,0,High,KTEVQTGGFSKESILPK,11,0,1849.007,0.0,KSEETITPWNFEEVVDK,1,0,2051.008,0.0,20250602_Astral2_NEO1_Mueller_MS_TechHub_IMP_THIDRV001_Cas9_PhoX_100ng_noFAIMS_001.raw,29,0.68,Q99ZW2,Q99ZW2,1847.999,K11(PhoX),K1(PhoX),2050.001,0,HCD,32,"0, 0, 0",0,,361.27,373.83,1096,467,361.27,373.83,361.27,T,T,1…
False,KTEVQTGGFSKESILPK-KSEETITPWNFEEVVDK,PhoX,Intra,MS Annika,1027.999292,4,4108.975338,108472,57.2502,0,High,KTEVQTGGFSKESILPK,11,0,1849.007,0.0,KSEETITPWNFEEVVDK,1,0,2051.004,0.0,20250605_Astral2_NEO1_Mueller_MS_TechHub_IMP_THIDRV001_Cas9_PhoX_50ng_FAIMS_001.raw,74,0.0,Q99ZW2,Q99ZW2,1847.999,K11(PhoX),K1(PhoX),2049.997,-48,HCD,32,"0, 0, 0",0,,361.02,371.41,1096,467,361.02,371.41,361.02,T,T,13,…
False,VILADANLDKVLSAYNK-EQAENIIHLFTLTNLGAPAAFKYFDTTIDR,PhoX,Intra,MS Annika,1093.95358,5,5465.738795,173910,73.3496,0,High,VILADANLDKVLSAYNK,10,0,1847.027,0.0,EQAENIIHLFTLTNLGAPAAFKYFDTTIDR,22,0,3409.747,0.0,20250602_Astral2_NEO1_Mueller_MS_TechHub_IMP_THIDRV001_Cas9_PhoX_250ng_noFAIMS_001.raw,38,0.0,Q99ZW2,Q99ZW2,1846.02,K10(PhoX),K22(PhoX),3408.74,0,HCD,32,"0, 0, 0",0,,360.73,414.32,1279,1303,3…
False,TEVQTGGFSKESILPK-EDIQKAQVSGQGDSLHEHIANLAGSPAIK,PhoX,Intra,MS Annika,989.488679,5,4943.41429,88512,49.0029,0,High,TEVQTGGFSKESILPK,10,0,1720.912,0.0,EDIQKAQVSGQGDSLHEHIANLAGSPAIK,5,0,3013.538,0.0,20250605_Astral2_NEO1_Mueller_MS_TechHub_IMP_THIDRV001_Cas9_PhoX_50ng_FAIMS_001.raw,74,0.0,Q99ZW2,Q99ZW2,1719.904,K10(PhoX),K5(PhoX),3012.531,-48,HCD,32,"0, 0, 0",0,,360.63,474.92,1097,705,360.63,47…
False,HSLLYEYFTVYNELTKVK-KSEETITPWNFEEVVDK,PhoX,Intra,MS Annika,1127.538418,4,4507.131843,164095,70.124,0,High,HSLLYEYFTVYNELTKVK,16,0,2247.17,0.0,KSEETITPWNFEEVVDK,1,0,2050.998,0.0,20250602_Astral2_NEO1_Mueller_MS_TechHub_IMP_THIDRV001_Cas9_PhoX_250ng_noFAIMS_003.raw,44,0.0,Q99ZW2,Q99ZW2,2246.162,K16(PhoX),K1(PhoX),2049.99,0,HCD,32,"0, 0, 0",0,,360.51,368.02,510,467,360.51,368.02,360.51,T,T,13,1…
False,GILQTVKVVDELVK-KSEETITPWNFEEVVDKGASAQSFIER,PhoX,Intra,MS Annika,1212.607464,4,4847.408027,173873,71.5168,0,High,GILQTVKVVDELVK,7,0,1540.931,0.0,KSEETITPWNFEEVVDKGASAQSFIER,17,0,3097.513,0.0,20250602_Astral2_NEO1_Mueller_MS_TechHub_IMP_THIDRV001_Cas9_PhoX_500ng_noFAIMS_002.raw,50,0.0,Q99ZW2,Q99ZW2,1539.924,K7(PhoX),K17(PhoX),3096.505,0,HCD,32,"0, 0, 0",0,,360.39,821.6,735,467,360.39,821.6,36…
False,KSEETITPWNFEEVVDK-KNLIGALLFDSGETAEATR,PhoX,Intra,MS Annika,1067.260468,4,4266.020042,124013,69.9317,0,High,KSEETITPWNFEEVVDK,1,0,2050.997,0.0,KNLIGALLFDSGETAEATR,1,0,2006.059,0.0,20250605_Astral2_NEO1_Mueller_MS_TechHub_IMP_THIDRV001_Cas9_PhoX_10ng_FAIMS_003.raw,71,0.0,Q99ZW2,Q99ZW2,2049.99,K1(PhoX),K1(PhoX),2005.051,-48,HCD,32,"0, 0, 0",0,,360.18,568.1,467,44,360.18,568.1,360.18,T,T,11,1,1…
False,VLPKHSLLYEYFTVYNELTK-KNLIGALLFDSGETAEATR,PhoX,Intra,MS Annika,1168.83783,4,4672.329491,173282,73.2706,0,High,VLPKHSLLYEYFTVYNELTK,4,0,2457.306,0.0,KNLIGALLFDSGETAEATR,1,0,2006.059,0.0,20250602_Astral2_NEO1_Mueller_MS_TechHub_IMP_THIDRV001_Cas9_PhoX_250ng_noFAIMS_002.raw,41,0.0,Q99ZW2,Q99ZW2,2456.299,K4(PhoX),K1(PhoX),2005.051,0,HCD,32,"0, 0, 0",0,,359.92,469.01,506,44,359.92,469.01,359.92,T…
False,KSEETITPWNFEEVVDK-EDIQKAQVSGQGDSLHEHIANLAGSPAIK,PhoX,Intra,MS Annika,1055.504527,5,5273.493528,117613,54.8684,0,High,KSEETITPWNFEEVVDK,1,0,2050.997,0.0,EDIQKAQVSGQGDSLHEHIANLAGSPAIK,5,0,3013.532,0.0,20250602_Astral2_NEO1_Mueller_MS_TechHub_IMP_THIDRV001_Cas9_PhoX_100ng_noFAIMS_002.raw,32,0.0,Q99ZW2,Q99ZW2,2049.99,K1(PhoX),K5(PhoX),3012.525,0,HCD,32,"0, 0, 0",0,,377.7,359.86,467,705,377.7,35…
False,LPKYSLFELENGR-KYGGFDSPTVAYSVLVVAK,PhoX,Intra,MS Annika,1259.295641,3,3775.87237,143028,64.8367,0,High,LPKYSLFELENGR,3,0,1565.832,0.0,KYGGFDSPTVAYSVLVVAK,1,0,2001.076,0.0,20250602_Astral2_NEO1_Mueller_MS_TechHub_IMP_THIDRV001_Cas9_PhoX_100ng_noFAIMS_002.raw,32,0.0,Q99ZW2,Q99ZW2,1564.825,K3(PhoX),K1(PhoX),2000.068,0,HCD,32,"0, 0, 0",0,,358.3,379.4,1197,1129,358.3,379.4,358.3,T,T,11,1,14,2,0.0…
False,VNTEITKAPLSASMIK-KSEETITPWNFEEVVDK,PhoX,Intra,MS Annika,991.481382,4,3962.903698,140634,60.7008,0,High,VNTEITKAPLSASMIK,7,0,1702.941,0.0,KSEETITPWNFEEVVDK,1,0,2050.998,0.0,20250602_Astral2_NEO1_Mueller_MS_TechHub_IMP_THIDRV001_Cas9_PhoX_250ng_noFAIMS_002.raw,41,0.0,Q99ZW2,Q99ZW2,1701.934,K7(PhoX),K1(PhoX),2049.991,0,HCD,32,"0, 0, 0",0,,358.1,369.16,307,467,358.1,369.16,358.1,T,T,13,1,12,1,0…
False,LPKYSLFELENGR-KYGGFDSPTVAYSVLVVAK,PhoX,Intra,MS Annika,1259.294439,3,3775.868763,142066,64.8464,0,High,LPKYSLFELENGR,3,0,1565.832,0.0,KYGGFDSPTVAYSVLVVAK,1,0,2001.072,0.0,20250602_Astral2_NEO1_Mueller_MS_TechHub_IMP_THIDRV001_Cas9_PhoX_100ng_noFAIMS_001.raw,29,0.0,Q99ZW2,Q99ZW2,1564.825,K3(PhoX),K1(PhoX),2000.065,0,HCD,32,"0, 0, 0",0,,357.99,382.27,1197,1129,357.99,382.27,357.99,T,T,11,1,11…
False,VNTEITKAPLSASMIK-KSEETITPWNFEEVVDK,PhoX,Intra,MS Annika,991.482075,4,3962.906471,145738,60.48,0,High,VNTEITKAPLSASMIK,7,0,1702.941,0.0,KSEETITPWNFEEVVDK,1,0,2051.001,0.0,20250602_Astral2_NEO1_Mueller_MS_TechHub_IMP_THIDRV001_Cas9_PhoX_500ng_noFAIMS_001.raw,47,0.0,Q99ZW2,Q99ZW2,1701.934,K7(PhoX),K1(PhoX),2049.994,0,HCD,32,"0, 0, 0",0,,357.87,390.88,307,467,357.87,390.88,357.87,T,T,13,1,12,3,…
False,KSEETITPWNFEEVVDKGASAQSFIER-VLPKHSLLYEYFTVYNELTK,PhoX,Intra,MS Annika,1153.561904,5,5763.780416,152563,71.1842,0,High,KSEETITPWNFEEVVDKGASAQSFIER,17,0,3097.511,0.0,VLPKHSLLYEYFTVYNELTK,4,0,2457.305,0.0,20250602_Astral2_NEO1_Mueller_MS_TechHub_IMP_THIDRV001_Cas9_PhoX_50ng_noFAIMS_003.raw,26,0.0,Q99ZW2,Q99ZW2,3096.504,K17(PhoX),K4(PhoX),2456.297,0,HCD,32,"0, 0, 0",0,,458.53,357.84,467,506,458…
False,KTEVQTGGFSKESILPK-EDIQKAQVSGQGDSLHEHIANLAGSPAIK,PhoX,Intra,MS Annika,1015.106847,5,5071.505131,98472,46.913,0,High,KTEVQTGGFSKESILPK,11,0,1849.007,0.0,EDIQKAQVSGQGDSLHEHIANLAGSPAIK,5,0,3013.534,0.0,20250605_Astral2_NEO1_Mueller_MS_TechHub_IMP_THIDRV001_Cas9_PhoX_250ng_FAIMS_003.raw,98,0.0,Q99ZW2,Q99ZW2,1847.999,K11(PhoX),K5(PhoX),3012.527,-48,HCD,32,"0, 0, 0",0,,357.81,447.5,1096,705,357.81…
False,KNLIGALLFDSGETAEATR-KNLIGALLFDSGETAEATR,PhoX,Intra,MS Annika,1056.023363,4,4221.071622,155964,73.8413,0,High,KNLIGALLFDSGETAEATR,1,0,2006.055,0.0,KNLIGALLFDSGETAEATR,1,0,2006.052,0.0,20250605_Astral2_NEO1_Mueller_MS_TechHub_IMP_THIDRV001_Cas9_PhoX_100ng_FAIMS_003.raw,89,0.0,Q99ZW2,Q99ZW2,2005.048,K1(PhoX),K1(PhoX),2005.045,-60,HCD,32,"0, 0, 0",0,,357.74,357.74,44,44,357.74,357.74,357.74,T,T…
False,TEVQTGGFSKESILPK-KSEETITPWNFEEVVDK,PhoX,Intra,MS Annika,995.975885,4,3980.88171,121414,60.0395,0,High,TEVQTGGFSKESILPK,10,0,1720.912,0.0,KSEETITPWNFEEVVDK,1,0,2051.006,0.0,20250605_Astral2_NEO1_Mueller_MS_TechHub_IMP_THIDRV001_Cas9_PhoX_100ng_FAIMS_001.raw,83,0.0,Q99ZW2,Q99ZW2,1719.904,K10(PhoX),K1(PhoX),2049.998,-48,HCD,32,"0, 0, 0",0,,357.69,392.31,1097,467,357.69,392.31,357.69,T,T,13,1,1…
False,KTEVQTGGFSKESILPK-EDIQKAQVSGQGDSLHEHIANLAGSPAIK,PhoX,Intra,MS Annika,1015.107034,5,5071.506064,91706,47.4485,0,High,KTEVQTGGFSKESILPK,11,0,1849.007,0.0,EDIQKAQVSGQGDSLHEHIANLAGSPAIK,5,0,3013.535,0.0,20250602_Astral2_NEO1_Mueller_MS_TechHub_IMP_THIDRV001_Cas9_PhoX_50ng_noFAIMS_001.raw,20,0.0,Q99ZW2,Q99ZW2,1847.999,K11(PhoX),K5(PhoX),3012.528,0,HCD,32,"0, 0, 0",0,,357.68,370.23,1096,705,357.6…
False,KTEVQTGGFSKESILPK-EDIQKAQVSGQGDSLHEHIANLAGSPAIK,PhoX,Intra,MS Annika,1015.106872,5,5071.505256,84931,47.2317,0,High,KTEVQTGGFSKESILPK,11,0,1849.007,0.0,EDIQKAQVSGQGDSLHEHIANLAGSPAIK,5,0,3013.534,0.0,20250605_Astral2_NEO1_Mueller_MS_TechHub_IMP_THIDRV001_Cas9_PhoX_50ng_FAIMS_003.raw,80,0.0,Q99ZW2,Q99ZW2,1847.999,K11(PhoX),K5(PhoX),3012.527,-48,HCD,32,"0, 0, 0",0,,357.33,433.6,1096,705,357.33…
False,TILDFLKSDGFANR-KNLIGALLFDSGETAEATR,PhoX,Intra,MS Annika,953.721481,4,3811.864093,153400,73.4211,0,High,TILDFLKSDGFANR,7,0,1596.838,0.0,KNLIGALLFDSGETAEATR,1,0,2006.061,0.0,20250605_Astral2_NEO1_Mueller_MS_TechHub_IMP_THIDRV001_Cas9_PhoX_100ng_FAIMS_001.raw,83,0.0,Q99ZW2,Q99ZW2,1595.831,K7(PhoX),K1(PhoX),2005.054,-48,HCD,32,"0, 0, 0",0,,357.28,480.39,677,44,357.28,480.39,357.28,T,T,11,1,14,1…
False,KSEETITPWNFEEVVDK-KNLIGALLFDSGETAEATR,PhoX,Intra,MS Annika,1067.260214,4,4266.019027,165182,69.9802,0,High,KSEETITPWNFEEVVDK,1,0,2050.997,0.0,KNLIGALLFDSGETAEATR,1,0,2006.058,0.0,20250602_Astral2_NEO1_Mueller_MS_TechHub_IMP_THIDRV001_Cas9_PhoX_250ng_noFAIMS_001.raw,38,0.0,Q99ZW2,Q99ZW2,2049.99,K1(PhoX),K1(PhoX),2005.05,0,HCD,32,"0, 0, 0",0,,357.16,515.16,467,44,357.16,515.16,357.16,T,T,13,1…
False,KSEETITPWNFEEVVDK-KNLIGALLFDSGETAEATR,PhoX,Intra,MS Annika,1067.259692,4,4266.016937,146906,69.9177,0,High,KSEETITPWNFEEVVDK,1,0,2050.997,0.0,KNLIGALLFDSGETAEATR,1,0,2006.056,0.0,20250605_Astral2_NEO1_Mueller_MS_TechHub_IMP_THIDRV001_Cas9_PhoX_100ng_FAIMS_003.raw,89,0.0,Q99ZW2,Q99ZW2,2049.99,K1(PhoX),K1(PhoX),2005.048,-60,HCD,32,"0, 0, 0",0,,356.84,532.97,467,44,356.84,532.97,356.84,T,T,12,…
False,KNLIGALLFDSGETAEATR-VLPKHSLLYEYFTVYNELTK,PhoX,Intra,MS Annika,1168.835852,4,4672.321579,178125,73.1834,0,High,KNLIGALLFDSGETAEATR,1,0,2006.055,0.0,VLPKHSLLYEYFTVYNELTK,4,0,2457.302,0.0,20250602_Astral2_NEO1_Mueller_MS_TechHub_IMP_THIDRV001_Cas9_PhoX_500ng_noFAIMS_002.raw,50,0.0,Q99ZW2,Q99ZW2,2005.048,K1(PhoX),K4(PhoX),2456.294,0,HCD,32,"0, 0, 0",0,,450.86,356.24,44,506,450.86,356.24,356.24,…
False,TILDFLKSDGFANR-TILDFLKSDGFANR,PhoX,Intra,MS Annika,851.415179,4,3402.638888,155266,73.5355,0,High,TILDFLKSDGFANR,7,0,1596.838,0.0,TILDFLKSDGFANR,7,0,1596.836,0.0,20250605_Astral2_NEO1_Mueller_MS_TechHub_IMP_THIDRV001_Cas9_PhoX_100ng_FAIMS_003.raw,89,0.0,Q99ZW2,Q99ZW2,1595.831,K7(PhoX),K7(PhoX),1595.829,-60,HCD,32,"0, 0, 0",0,,355.89,355.89,677,677,355.89,355.89,355.89,T,T,10,1,10,1,0.066578…
False,VLPKHSLLYEYFTVYNELTK-KSEETITPWNFEEVVDKGASAQSFIER,PhoX,Intra,MS Annika,1153.562474,5,5763.783262,159500,71.1312,0,High,VLPKHSLLYEYFTVYNELTK,4,0,2457.306,0.0,KSEETITPWNFEEVVDKGASAQSFIER,17,0,3097.512,0.0,20250602_Astral2_NEO1_Mueller_MS_TechHub_IMP_THIDRV001_Cas9_PhoX_100ng_noFAIMS_003.raw,35,0.0,Q99ZW2,Q99ZW2,2456.299,K4(PhoX),K17(PhoX),3096.505,0,HCD,32,"0, 0, 0",0,,355.83,574.42,506,467,35…
False,EDIQKAQVSGQGDSLHEHIANLAGSPAIK-KTEVQTGGFSKESILPK,PhoX,Intra,MS Annika,1268.629413,4,5071.495824,106185,46.8794,0,High,EDIQKAQVSGQGDSLHEHIANLAGSPAIK,5,0,3013.534,0.0,KTEVQTGGFSKESILPK,11,0,1848.998,0.0,20250602_Astral2_NEO1_Mueller_MS_TechHub_IMP_THIDRV001_Cas9_PhoX_500ng_noFAIMS_003.raw,53,0.0,Q99ZW2,Q99ZW2,3012.527,K5(PhoX),K11(PhoX),1847.99,0,HCD,32,"0, 0, 0",0,,390.45,355.73,705,1096,390.…
False,GKSDNVPSEEVVK-GKSDNVPSEEVVK,PhoX,Intra,MS Annika,995.464945,3,2984.380281,60564,35.1465,0,High,GKSDNVPSEEVVK,2,0,1387.706,0.0,GKSDNVPSEEVVK,2,0,1387.709,0.0,20250605_Astral2_NEO1_Mueller_MS_TechHub_IMP_THIDRV001_Cas9_PhoX_100ng_FAIMS_001.raw,83,0.0,Q99ZW2,Q99ZW2,1386.699,K2(PhoX),K2(PhoX),1386.702,-48,HCD,32,"0, 0, 0",0,,355.61,355.61,864,864,355.61,355.61,355.61,T,T,10,1,10,1,0.09255255000…
False,YTSTKEVLDATLIHQSITGLYETR-KYGGFDSPTVAYSVLVVAK,PhoX,Intra,MS Annika,1238.120756,4,4949.461195,135652,65.3351,0,High,YTSTKEVLDATLIHQSITGLYETR,5,0,2739.42,0.0,KYGGFDSPTVAYSVLVVAK,1,0,2001.077,0.0,20250605_Astral2_NEO1_Mueller_MS_TechHub_IMP_THIDRV001_Cas9_PhoX_100ng_FAIMS_002.raw,86,0.0,Q99ZW2,Q99ZW2,2738.413,K5(PhoX),K1(PhoX),2000.069,-48,HCD,32,"0, 0, 0",0,,355.26,396.73,1335,1129,355.26,396.…
False,KTEVQTGGFSKESILPK-KYGGFDSPTVAYSVLVVAK,PhoX,Intra,MS Annika,1015.517482,4,4059.048099,115175,57.4739,0,High,KTEVQTGGFSKESILPK,11,0,1849.007,0.0,KYGGFDSPTVAYSVLVVAK,1,0,2001.077,0.0,20250605_Astral2_NEO1_Mueller_MS_TechHub_IMP_THIDRV001_Cas9_PhoX_100ng_FAIMS_001.raw,83,0.0,Q99ZW2,Q99ZW2,1847.999,K11(PhoX),K1(PhoX),2000.07,-48,HCD,32,"0, 0, 0",0,,355.16,412.75,1096,1129,355.16,412.75,355.16,T,…
False,KTEVQTGGFSKESILPK-KYGGFDSPTVAYSVLVVAK,PhoX,Intra,MS Annika,1015.515685,4,4059.040912,119152,57.8072,0,High,KTEVQTGGFSKESILPK,11,0,1849.007,0.0,KYGGFDSPTVAYSVLVVAK,1,0,2001.07,0.0,20250602_Astral2_NEO1_Mueller_MS_TechHub_IMP_THIDRV001_Cas9_PhoX_50ng_noFAIMS_003.raw,26,0.0,Q99ZW2,Q99ZW2,1847.999,K11(PhoX),K1(PhoX),2000.063,0,HCD,32,"0, 0, 0",0,,355.03,432.17,1096,1129,355.03,432.17,355.03,T,T…
False,KYGGFDSPTVAYSVLVVAK-KTEVQTGGFSKESILPK,PhoX,Intra,MS Annika,1015.51548,4,4059.040092,118539,57.765,0,High,KYGGFDSPTVAYSVLVVAK,1,0,2001.069,0.0,KTEVQTGGFSKESILPK,11,0,1849.006,0.0,20250602_Astral2_NEO1_Mueller_MS_TechHub_IMP_THIDRV001_Cas9_PhoX_50ng_noFAIMS_002.raw,23,0.0,Q99ZW2,Q99ZW2,2000.062,K1(PhoX),K11(PhoX),1847.999,0,HCD,32,"0, 0, 0",0,,439.97,354.98,1129,1096,439.97,354.98,354.98,T,T,…
False,GKSDNVPSEEVVK-GKSDNVPSEEVVK,PhoX,Intra,MS Annika,995.464967,3,2984.380347,68473,34.9565,0,High,GKSDNVPSEEVVK,2,0,1387.706,0.0,GKSDNVPSEEVVK,2,0,1387.709,0.0,20250605_Astral2_NEO1_Mueller_MS_TechHub_IMP_THIDRV001_Cas9_PhoX_250ng_FAIMS_001.raw,92,0.0,Q99ZW2,Q99ZW2,1386.699,K2(PhoX),K2(PhoX),1386.702,-48,HCD,32,"0, 0, 0",0,,354.92,354.92,864,864,354.92,354.92,354.92,T,T,10,1,10,1,0.01453970000…
False,KTEVQTGGFSKESILPK-KYGGFDSPTVAYSVLVVAK,PhoX,Intra,MS Annika,1015.515773,4,4059.041264,109284,57.5883,0,High,KTEVQTGGFSKESILPK,11,0,1849.007,0.0,KYGGFDSPTVAYSVLVVAK,1,0,2001.07,0.0,20250605_Astral2_NEO1_Mueller_MS_TechHub_IMP_THIDRV001_Cas9_PhoX_50ng_FAIMS_001.raw,74,0.0,Q99ZW2,Q99ZW2,1847.999,K11(PhoX),K1(PhoX),2000.063,-48,HCD,32,"0, 0, 0",0,,354.8,439.59,1096,1129,354.8,439.59,354.8,T,T,12…
False,KTEVQTGGFSKESILPK-KYGGFDSPTVAYSVLVVAK,PhoX,Intra,MS Annika,1015.516995,4,4059.046149,125099,56.7992,0,High,KTEVQTGGFSKESILPK,11,0,1849.007,0.0,KYGGFDSPTVAYSVLVVAK,1,0,2001.075,0.0,20250605_Astral2_NEO1_Mueller_MS_TechHub_IMP_THIDRV001_Cas9_PhoX_500ng_FAIMS_001.raw,101,0.0,Q99ZW2,Q99ZW2,1847.999,K11(PhoX),K1(PhoX),2000.068,-48,HCD,32,"0, 0, 0",0,,354.79,482.29,1096,1129,354.79,482.29,354.79,…
False,KTEVQTGGFSKESILPK-KYGGFDSPTVAYSVLVVAK,PhoX,Intra,MS Annika,1015.51638,4,4059.043689,130911,57.3657,0,High,KTEVQTGGFSKESILPK,11,0,1849.007,0.0,KYGGFDSPTVAYSVLVVAK,1,0,2001.073,0.0,20250602_Astral2_NEO1_Mueller_MS_TechHub_IMP_THIDRV001_Cas9_PhoX_250ng_noFAIMS_003.raw,44,0.0,Q99ZW2,Q99ZW2,1847.999,K11(PhoX),K1(PhoX),2000.065,0,HCD,32,"0, 0, 0",0,,354.76,397.95,1096,1129,354.76,397.95,354.76,T,…
False,GILQTVKVVDELVK-KSEETITPWNFEEVVDK,PhoX,Intra,MS Annika,950.978918,4,3800.893844,158386,71.2768,0,High,GILQTVKVVDELVK,7,0,1540.931,0.0,KSEETITPWNFEEVVDK,1,0,2050.998,0.0,20250602_Astral2_NEO1_Mueller_MS_TechHub_IMP_THIDRV001_Cas9_PhoX_100ng_noFAIMS_001.raw,29,0.0,Q99ZW2,Q99ZW2,1539.924,K7(PhoX),K1(PhoX),2049.991,0,HCD,32,"0, 0, 0",0,,354.74,419.52,735,467,354.74,419.52,354.74,T,T,13,2,11,1,0.…
False,KTEVQTGGFSKESILPK-KYGGFDSPTVAYSVLVVAK,PhoX,Intra,MS Annika,1015.516028,4,4059.042283,88674,57.6164,0,High,KTEVQTGGFSKESILPK,11,0,1849.007,0.0,KYGGFDSPTVAYSVLVVAK,1,0,2001.071,0.0,20250605_Astral2_NEO1_Mueller_MS_TechHub_IMP_THIDRV001_Cas9_PhoX_500ng_FAIMS_003.raw,107,0.0,Q99ZW2,Q99ZW2,1847.999,K11(PhoX),K1(PhoX),2000.064,-48,HCD,32,"0, 0, 0",0,,354.72,375.06,1096,1129,354.72,375.06,354.72,T…
False,KSEETITPWNFEEVVDK-GILQTVKVVDELVK,PhoX,Intra,MS Annika,1267.635447,3,3800.891789,173021,71.1922,0,High,KSEETITPWNFEEVVDK,1,0,2050.997,0.0,GILQTVKVVDELVK,7,0,1540.93,0.0,20250602_Astral2_NEO1_Mueller_MS_TechHub_IMP_THIDRV001_Cas9_PhoX_500ng_noFAIMS_002.raw,50,0.97,Q99ZW2,Q99ZW2,2049.99,K1(PhoX),K7(PhoX),1539.923,0,HCD,32,"0, 0, 0",0,,615.31,354.7,467,735,615.31,354.7,354.7,T,T,15,1,12,2,0.068…
False,KSEETITPWNFEEVVDK-GILQTVKVVDELVK,PhoX,Intra,MS Annika,950.979221,4,3800.895055,141539,71.1966,0,High,KSEETITPWNFEEVVDK,1,0,2050.997,0.0,GILQTVKVVDELVK,7,0,1540.934,0.0,20250605_Astral2_NEO1_Mueller_MS_TechHub_IMP_THIDRV001_Cas9_PhoX_50ng_FAIMS_003.raw,80,0.0,Q99ZW2,Q99ZW2,2049.99,K1(PhoX),K7(PhoX),1539.926,-48,HCD,32,"0, 0, 0",0,,354.69,392.64,467,735,354.69,392.64,354.69,T,T,11,1,13,2,0.02…
False,KSEETITPWNFEEVVDK-GILQTVKVVDELVK,PhoX,Intra,MS Annika,1267.635576,3,3800.892174,168020,71.1841,0,High,KSEETITPWNFEEVVDK,1,0,2050.997,0.0,GILQTVKVVDELVK,7,0,1540.931,0.0,20250602_Astral2_NEO1_Mueller_MS_TechHub_IMP_THIDRV001_Cas9_PhoX_250ng_noFAIMS_002.raw,41,0.98,Q99ZW2,Q99ZW2,2049.99,K1(PhoX),K7(PhoX),1539.924,0,HCD,32,"0, 0, 0",0,,564.27,354.69,467,735,564.27,354.69,354.69,T,T,14,1,12,2,0…
False,KTEVQTGGFSKESILPK-KYGGFDSPTVAYSVLVVAK,PhoX,Intra,MS Annika,1015.517879,4,4059.049686,122621,57.049,0,High,KTEVQTGGFSKESILPK,11,0,1849.007,0.0,KYGGFDSPTVAYSVLVVAK,1,0,2001.079,0.0,20250605_Astral2_NEO1_Mueller_MS_TechHub_IMP_THIDRV001_Cas9_PhoX_500ng_FAIMS_002.raw,104,0.0,Q99ZW2,Q99ZW2,1847.999,K11(PhoX),K1(PhoX),2000.071,-48,HCD,32,"0, 0, 0",0,,354.61,431.26,1096,1129,354.61,431.26,354.61,T…
False,KTEVQTGGFSKESILPK-EDIQKAQVSGQGDSLHEHIANLAGSPAIK,PhoX,Intra,MS Annika,1268.631204,4,5071.502985,104436,47.1222,0,High,KTEVQTGGFSKESILPK,11,0,1849.007,0.0,EDIQKAQVSGQGDSLHEHIANLAGSPAIK,5,0,3013.532,0.0,20250602_Astral2_NEO1_Mueller_MS_TechHub_IMP_THIDRV001_Cas9_PhoX_250ng_noFAIMS_002.raw,41,0.0,Q99ZW2,Q99ZW2,1847.999,K11(PhoX),K5(PhoX),3012.525,0,HCD,32,"0, 0, 0",0,,366.2,354.6,1096,705,366.2…
False,KTEVQTGGFSKESILPK-KYGGFDSPTVAYSVLVVAK,PhoX,Intra,MS Annika,1015.516075,4,4059.042472,130826,57.3342,0,High,KTEVQTGGFSKESILPK,11,0,1849.007,0.0,KYGGFDSPTVAYSVLVVAK,1,0,2001.071,0.0,20250602_Astral2_NEO1_Mueller_MS_TechHub_IMP_THIDRV001_Cas9_PhoX_250ng_noFAIMS_003.raw,44,0.0,Q99ZW2,Q99ZW2,1847.999,K11(PhoX),K1(PhoX),2000.064,0,HCD,32,"0, 0, 0",0,,354.56,453.25,1096,1129,354.56,453.25,354.56,T…
False,KSEETITPWNFEEVVDK-GILQTVKVVDELVK,PhoX,Intra,MS Annika,1267.635285,3,3800.891301,159777,71.2419,0,High,KSEETITPWNFEEVVDK,1,0,2050.997,0.0,GILQTVKVVDELVK,7,0,1540.93,0.0,20250602_Astral2_NEO1_Mueller_MS_TechHub_IMP_THIDRV001_Cas9_PhoX_100ng_noFAIMS_003.raw,35,0.98,Q99ZW2,Q99ZW2,2049.99,K1(PhoX),K7(PhoX),1539.923,0,HCD,32,"0, 0, 0",0,,564.39,354.51,467,735,564.39,354.51,354.51,T,T,14,1,12,2,0.…
False,GILQTVKVVDELVK-KSEETITPWNFEEVVDK,PhoX,Intra,MS Annika,950.981348,4,3800.903564,172797,71.0805,0,High,GILQTVKVVDELVK,7,0,1540.931,0.0,KSEETITPWNFEEVVDK,1,0,2051.008,0.0,20250602_Astral2_NEO1_Mueller_MS_TechHub_IMP_THIDRV001_Cas9_PhoX_500ng_noFAIMS_003.raw,53,0.99,Q99ZW2,Q99ZW2,1539.924,K7(PhoX),K1(PhoX),2050.001,0,HCD,32,"0, 0, 0",0,,354.38,373.9,735,467,354.38,373.9,354.38,T,T,13,2,10,5,0.1…
False,KSEETITPWNFEEVVDK-GILQTVKVVDELVK,PhoX,Intra,MS Annika,1267.635403,3,3800.891657,159348,71.261,0,High,KSEETITPWNFEEVVDK,1,0,2050.997,0.0,GILQTVKVVDELVK,7,0,1540.93,0.0,20250602_Astral2_NEO1_Mueller_MS_TechHub_IMP_THIDRV001_Cas9_PhoX_100ng_noFAIMS_002.raw,32,0.98,Q99ZW2,Q99ZW2,2049.99,K1(PhoX),K7(PhoX),1539.923,0,HCD,32,"0, 0, 0",0,,512.2,354.33,467,735,512.2,354.33,354.33,T,T,14,1,12,2,0.083…
False,GILQTVKVVDELVK-KSEETITPWNFEEVVDK,PhoX,Intra,MS Annika,950.981034,4,3800.902308,156563,70.8619,0,High,GILQTVKVVDELVK,7,0,1540.931,0.0,KSEETITPWNFEEVVDK,1,0,2051.007,0.0,20250605_Astral2_NEO1_Mueller_MS_TechHub_IMP_THIDRV001_Cas9_PhoX_500ng_FAIMS_002.raw,104,0.0,Q99ZW2,Q99ZW2,1539.924,K7(PhoX),K1(PhoX),2050.0,-48,HCD,32,"0, 0, 0",0,,354.24,419.32,735,467,354.24,419.32,354.24,T,T,13,2,11,5,0.0…
False,VILADANLDKVLSAYNK-DKPIREQAENIIHLFTLTNLGAPAAFK,PhoX,Intra,MS Annika,1013.534118,5,5063.641485,162507,71.9065,0,High,VILADANLDKVLSAYNK,10,0,1847.027,0.0,DKPIREQAENIIHLFTLTNLGAPAAFK,2,0,3007.65,0.0,20250605_Astral2_NEO1_Mueller_MS_TechHub_IMP_THIDRV001_Cas9_PhoX_500ng_FAIMS_001.raw,101,0.0,Q99ZW2,Q99ZW2,1846.02,K10(PhoX),K2(PhoX),3006.642,-48,HCD,32,"0, 0, 0",0,,354.06,387.19,1279,1298,354.06,…
False,KSEETITPWNFEEVVDK-VNTEITKAPLSASMIK,PhoX,Intra,MS Annika,991.481954,4,3962.905986,145647,60.4461,0,High,KSEETITPWNFEEVVDK,1,0,2050.997,0.0,VNTEITKAPLSASMIK,7,0,1702.945,0.0,20250602_Astral2_NEO1_Mueller_MS_TechHub_IMP_THIDRV001_Cas9_PhoX_500ng_noFAIMS_001.raw,47,0.0,Q99ZW2,Q99ZW2,2049.99,K1(PhoX),K7(PhoX),1701.937,0,HCD,32,"0, 0, 0",0,,353.72,381.92,467,307,353.72,381.92,353.72,T,T,13,1,14,1…
False,VLPKHSLLYEYFTVYNELTK-KSEETITPWNFEEVVDK,PhoX,Intra,MS Annika,1180.070263,4,4717.259224,158414,70.2399,0,High,VLPKHSLLYEYFTVYNELTK,4,0,2457.306,0.0,KSEETITPWNFEEVVDK,1,0,2050.988,0.0,20250605_Astral2_NEO1_Mueller_MS_TechHub_IMP_THIDRV001_Cas9_PhoX_500ng_FAIMS_001.raw,101,0.0,Q99ZW2,Q99ZW2,2456.299,K4(PhoX),K1(PhoX),2049.981,-48,HCD,32,"0, 0, 0",0,,530.2,353.45,506,467,530.2,353.45,353.45,T,T,…
False,KTEVQTGGFSKESILPK-KSEETITPWNFEEVVDK,PhoX,Intra,MS Annika,1027.997386,4,4108.967716,114359,57.1384,0,High,KTEVQTGGFSKESILPK,11,0,1849.007,0.0,KSEETITPWNFEEVVDK,1,0,2050.997,0.0,20250605_Astral2_NEO1_Mueller_MS_TechHub_IMP_THIDRV001_Cas9_PhoX_100ng_FAIMS_001.raw,83,0.0,Q99ZW2,Q99ZW2,1847.999,K11(PhoX),K1(PhoX),2049.989,-48,HCD,32,"0, 0, 0",0,,434.03,353.45,1096,467,434.03,353.45,353.45,T,T,15…
False,LPKYSLFELENGR-KTEVQTGGFSKESILPK,PhoX,Intra,MS Annika,906.705523,4,3623.800261,127748,55.7045,0,High,LPKYSLFELENGR,3,0,1565.832,0.0,KTEVQTGGFSKESILPK,11,0,1849.004,0.0,20250602_Astral2_NEO1_Mueller_MS_TechHub_IMP_THIDRV001_Cas9_PhoX_250ng_noFAIMS_001.raw,38,0.0,Q99ZW2,Q99ZW2,1564.825,K3(PhoX),K11(PhoX),1847.996,0,HCD,32,"0, 0, 0",0,,359.41,353.39,1197,1096,359.41,353.39,353.39,T,T,13,1,12,4,…
False,GKSDNVPSEEVVK-GKSDNVPSEEVVK,PhoX,Intra,MS Annika,995.465091,3,2984.380721,61928,35.0895,0,High,GKSDNVPSEEVVK,2,0,1387.706,0.0,GKSDNVPSEEVVK,2,0,1387.71,0.0,20250605_Astral2_NEO1_Mueller_MS_TechHub_IMP_THIDRV001_Cas9_PhoX_100ng_FAIMS_002.raw,86,0.0,Q99ZW2,Q99ZW2,1386.699,K2(PhoX),K2(PhoX),1386.703,-48,HCD,32,"0, 0, 0",0,,353.34,353.34,864,864,353.34,353.34,353.34,T,T,10,1,10,1,0.016388049999…
False,VLPKHSLLYEYFTVYNELTK-KSEETITPWNFEEVVDK,PhoX,Intra,MS Annika,1180.071638,4,4717.264722,155885,70.3051,0,High,VLPKHSLLYEYFTVYNELTK,4,0,2457.306,0.0,KSEETITPWNFEEVVDK,1,0,2050.994,0.0,20250605_Astral2_NEO1_Mueller_MS_TechHub_IMP_THIDRV001_Cas9_PhoX_250ng_FAIMS_001.raw,92,0.0,Q99ZW2,Q99ZW2,2456.299,K4(PhoX),K1(PhoX),2049.987,-48,HCD,32,"0, 0, 0",0,,516.48,352.93,506,467,516.48,352.93,352.93,T,T…
False,KSEETITPWNFEEVVDK-GILQTVKVVDELVK,PhoX,Intra,MS Annika,950.979769,4,3800.897248,158063,71.0964,0,High,KSEETITPWNFEEVVDK,1,0,2050.997,0.0,GILQTVKVVDELVK,7,0,1540.936,0.0,20250605_Astral2_NEO1_Mueller_MS_TechHub_IMP_THIDRV001_Cas9_PhoX_250ng_FAIMS_003.raw,98,0.0,Q99ZW2,Q99ZW2,2049.99,K1(PhoX),K7(PhoX),1539.929,-48,HCD,32,"0, 0, 0",0,,352.8,355.04,467,735,352.8,355.04,352.8,T,T,12,1,13,2,2.3733…
False,GKSDNVPSEEVVK-GKSDNVPSEEVVK,PhoX,Intra,MS Annika,995.465204,3,2984.38106,73057,34.991,0,High,GKSDNVPSEEVVK,2,0,1387.706,0.0,GKSDNVPSEEVVK,2,0,1387.71,0.0,20250602_Astral2_NEO1_Mueller_MS_TechHub_IMP_THIDRV001_Cas9_PhoX_500ng_noFAIMS_003.raw,53,0.0,Q99ZW2,Q99ZW2,1386.699,K2(PhoX),K2(PhoX),1386.703,0,HCD,32,"0, 0, 0",0,,352.76,352.76,864,864,352.76,352.76,352.76,T,T,10,1,10,1,4.92894785,57857…
False,KSEETITPWNFEEVVDK-VNTEITKAPLSASMIK,PhoX,Intra,MS Annika,991.481209,4,3962.903006,133691,60.2399,0,High,KSEETITPWNFEEVVDK,1,0,2050.997,0.0,VNTEITKAPLSASMIK,7,0,1702.942,0.0,20250605_Astral2_NEO1_Mueller_MS_TechHub_IMP_THIDRV001_Cas9_PhoX_500ng_FAIMS_001.raw,101,0.0,Q99ZW2,Q99ZW2,2049.99,K1(PhoX),K7(PhoX),1701.934,-60,HCD,32,"0, 0, 0",0,,352.59,408.25,467,307,352.59,408.25,352.59,T,T,12,1,14,…
False,KSEETITPWNFEEVVDK-VLPKHSLLYEYFTVYNELTK,PhoX,Intra,MS Annika,1180.074247,4,4717.275159,140001,70.4949,0,High,KSEETITPWNFEEVVDK,1,0,2050.997,0.0,VLPKHSLLYEYFTVYNELTK,4,0,2457.314,0.0,20250605_Astral2_NEO1_Mueller_MS_TechHub_IMP_THIDRV001_Cas9_PhoX_50ng_FAIMS_003.raw,80,0.0,Q99ZW2,Q99ZW2,2049.99,K1(PhoX),K4(PhoX),2456.307,-48,HCD,32,"0, 0, 0",0,,352.55,454.74,467,506,352.55,454.74,352.55,T,T,1…
False,KSEETITPWNFEEVVDK-VLPKHSLLYEYFTVYNELTK,PhoX,Intra,MS Annika,1180.069268,4,4717.255241,170958,70.3957,0,High,KSEETITPWNFEEVVDK,1,0,2050.997,0.0,VLPKHSLLYEYFTVYNELTK,4,0,2457.294,0.0,20250602_Astral2_NEO1_Mueller_MS_TechHub_IMP_THIDRV001_Cas9_PhoX_500ng_noFAIMS_003.raw,53,0.0,Q99ZW2,Q99ZW2,2049.99,K1(PhoX),K4(PhoX),2456.287,0,HCD,32,"0, 0, 0",0,,352.52,528.96,467,506,352.52,528.96,352.52,T,T,…
False,KSEETITPWNFEEVVDK-KNLIGALLFDSGETAEATR,PhoX,Intra,MS Annika,1067.259779,4,4266.017287,146562,69.8906,0,High,KSEETITPWNFEEVVDK,1,0,2050.997,0.0,KNLIGALLFDSGETAEATR,1,0,2006.056,0.0,20250605_Astral2_NEO1_Mueller_MS_TechHub_IMP_THIDRV001_Cas9_PhoX_100ng_FAIMS_002.raw,86,0.0,Q99ZW2,Q99ZW2,2049.99,K1(PhoX),K1(PhoX),2005.049,-60,HCD,32,"0, 0, 0",0,,352.5,475.14,467,44,352.5,475.14,352.5,T,T,11,1,1…
False,GKSDNVPSEEVVK-GKSDNVPSEEVVK,PhoX,Intra,MS Annika,995.465096,3,2984.380736,72198,35.1758,0,High,GKSDNVPSEEVVK,2,0,1387.706,0.0,GKSDNVPSEEVVK,2,0,1387.71,0.0,20250602_Astral2_NEO1_Mueller_MS_TechHub_IMP_THIDRV001_Cas9_PhoX_250ng_noFAIMS_001.raw,38,0.0,Q99ZW2,Q99ZW2,1386.699,K2(PhoX),K2(PhoX),1386.703,0,HCD,32,"0, 0, 0",0,,352.49,352.49,864,864,352.49,352.49,352.49,T,T,10,1,10,1,0.019051349999…
False,GKSDNVPSEEVVK-GKSDNVPSEEVVK,PhoX,Intra,MS Annika,995.464348,3,2984.378491,72160,35.1612,0,High,GKSDNVPSEEVVK,2,0,1387.706,0.0,GKSDNVPSEEVVK,2,0,1387.708,0.0,20250602_Astral2_NEO1_Mueller_MS_TechHub_IMP_THIDRV001_Cas9_PhoX_250ng_noFAIMS_002.raw,41,0.0,Q99ZW2,Q99ZW2,1386.699,K2(PhoX),K2(PhoX),1386.7,0,HCD,32,"0, 0, 0",0,,352.4,352.4,864,864,352.4,352.4,352.4,T,T,10,1,10,1,0.01760947500000043,…
False,VLPKHSLLYEYFTVYNELTK-KSEETITPWNFEEVVDK,PhoX,Intra,MS Annika,1180.070891,4,4717.261735,151245,70.6704,0,High,VLPKHSLLYEYFTVYNELTK,4,0,2457.306,0.0,KSEETITPWNFEEVVDK,1,0,2050.991,0.0,20250602_Astral2_NEO1_Mueller_MS_TechHub_IMP_THIDRV001_Cas9_PhoX_50ng_noFAIMS_003.raw,26,0.0,Q99ZW2,Q99ZW2,2456.299,K4(PhoX),K1(PhoX),2049.984,0,HCD,32,"0, 0, 0",0,,456.39,352.37,506,467,456.39,352.37,352.37,T,T,…
False,GKSDNVPSEEVVK-GKSDNVPSEEVVK,PhoX,Intra,MS Annika,995.464418,3,2984.378703,66681,35.2869,0,High,GKSDNVPSEEVVK,2,0,1387.706,0.0,GKSDNVPSEEVVK,2,0,1387.708,0.0,20250602_Astral2_NEO1_Mueller_MS_TechHub_IMP_THIDRV001_Cas9_PhoX_100ng_noFAIMS_002.raw,32,0.0,Q99ZW2,Q99ZW2,1386.699,K2(PhoX),K2(PhoX),1386.701,0,HCD,32,"0, 0, 0",0,,352.37,352.37,864,864,352.37,352.37,352.37,T,T,10,1,10,1,0.02155044999…
False,VLPKHSLLYEYFTVYNELTK-KSEETITPWNFEEVVDK,PhoX,Intra,MS Annika,1180.071244,4,4717.263146,158181,70.146,0,High,VLPKHSLLYEYFTVYNELTK,4,0,2457.306,0.0,KSEETITPWNFEEVVDK,1,0,2050.992,0.0,20250605_Astral2_NEO1_Mueller_MS_TechHub_IMP_THIDRV001_Cas9_PhoX_500ng_FAIMS_001.raw,101,0.0,Q99ZW2,Q99ZW2,2456.299,K4(PhoX),K1(PhoX),2049.985,-48,HCD,32,"0, 0, 0",0,,569.88,352.13,506,467,569.88,352.13,352.13,T,T…
False,KTEVQTGGFSKESILPK-KSEETITPWNFEEVVDK,PhoX,Intra,MS Annika,1027.996824,4,4108.965468,131283,57.1316,0,High,KTEVQTGGFSKESILPK,11,0,1849.007,0.0,KSEETITPWNFEEVVDK,1,0,2050.994,0.0,20250602_Astral2_NEO1_Mueller_MS_TechHub_IMP_THIDRV001_Cas9_PhoX_250ng_noFAIMS_002.raw,41,0.0,Q99ZW2,Q99ZW2,1847.999,K11(PhoX),K1(PhoX),2049.987,0,HCD,32,"0, 0, 0",0,,375.03,352.13,1096,467,375.03,352.13,352.13,T,T,13…
False,GKSDNVPSEEVVK-GKSDNVPSEEVVK,PhoX,Intra,MS Annika,995.464628,3,2984.379332,68791,34.9544,0,High,GKSDNVPSEEVVK,2,0,1387.706,0.0,GKSDNVPSEEVVK,2,0,1387.708,0.0,20250605_Astral2_NEO1_Mueller_MS_TechHub_IMP_THIDRV001_Cas9_PhoX_250ng_FAIMS_003.raw,98,0.0,Q99ZW2,Q99ZW2,1386.699,K2(PhoX),K2(PhoX),1386.701,-48,HCD,32,"0, 0, 0",0,,352.12,352.12,864,864,352.12,352.12,352.12,T,T,10,1,10,1,0.04220382500…
False,GKSDNVPSEEVVK-GKSDNVPSEEVVK,PhoX,Intra,MS Annika,995.464552,3,2984.379102,74079,35.005,0,High,GKSDNVPSEEVVK,2,0,1387.706,0.0,GKSDNVPSEEVVK,2,0,1387.708,0.0,20250602_Astral2_NEO1_Mueller_MS_TechHub_IMP_THIDRV001_Cas9_PhoX_500ng_noFAIMS_001.raw,47,0.0,Q99ZW2,Q99ZW2,1386.699,K2(PhoX),K2(PhoX),1386.701,0,HCD,32,"0, 0, 0",0,,352.11,352.11,864,864,352.11,352.11,352.11,T,T,10,1,10,1,0.000623183333…
False,GKSDNVPSEEVVK-GKSDNVPSEEVVK,PhoX,Intra,MS Annika,995.465082,3,2984.380692,71305,35.2056,0,High,GKSDNVPSEEVVK,2,0,1387.706,0.0,GKSDNVPSEEVVK,2,0,1387.71,0.0,20250602_Astral2_NEO1_Mueller_MS_TechHub_IMP_THIDRV001_Cas9_PhoX_250ng_noFAIMS_003.raw,44,0.0,Q99ZW2,Q99ZW2,1386.699,K2(PhoX),K2(PhoX),1386.703,0,HCD,32,"0, 0, 0",0,,352.1,352.1,864,864,352.1,352.1,352.1,T,T,10,1,10,1,0.03307287499999489…
False,GKSDNVPSEEVVK-GKSDNVPSEEVVK,PhoX,Intra,MS Annika,995.465308,3,2984.381371,72991,35.0114,0,High,GKSDNVPSEEVVK,2,0,1387.706,0.0,GKSDNVPSEEVVK,2,0,1387.71,0.0,20250602_Astral2_NEO1_Mueller_MS_TechHub_IMP_THIDRV001_Cas9_PhoX_500ng_noFAIMS_002.raw,50,0.0,Q99ZW2,Q99ZW2,1386.699,K2(PhoX),K2(PhoX),1386.703,0,HCD,32,"0, 0, 0",0,,352.07,352.07,864,864,352.07,352.07,352.07,T,T,10,1,10,1,0.013697150000…
False,GILQTVKVVDELVK-EDIQKAQVSGQGDSLHEHIANLAGSPAIK,PhoX,Intra,MS Annika,953.491973,5,4763.430759,105642,60.8106,0,High,GILQTVKVVDELVK,7,0,1540.931,0.0,EDIQKAQVSGQGDSLHEHIANLAGSPAIK,5,0,3013.535,0.0,20250605_Astral2_NEO1_Mueller_MS_TechHub_IMP_THIDRV001_Cas9_PhoX_10ng_FAIMS_002.raw,68,0.0,Q99ZW2,Q99ZW2,1539.924,K7(PhoX),K5(PhoX),3012.528,-48,HCD,32,"0, 0, 0",0,,352.03,398.79,735,705,352.03,398.79,…
False,GKSDNVPSEEVVK-GKSDNVPSEEVVK,PhoX,Intra,MS Annika,995.463681,3,2984.376489,73015,34.9745,0,High,GKSDNVPSEEVVK,2,0,1387.706,0.0,GKSDNVPSEEVVK,2,0,1387.706,0.0,20250602_Astral2_NEO1_Mueller_MS_TechHub_IMP_THIDRV001_Cas9_PhoX_500ng_noFAIMS_003.raw,53,0.0,Q99ZW2,Q99ZW2,1386.699,K2(PhoX),K2(PhoX),1386.698,0,HCD,32,"0, 0, 0",0,,351.99,351.99,864,864,351.99,351.99,351.99,T,T,10,1,10,1,4.94544785000…
False,VLPKHSLLYEYFTVYNELTK-KSEETITPWNFEEVVDK,PhoX,Intra,MS Annika,1180.07115,4,4717.262769,147772,70.4029,0,High,VLPKHSLLYEYFTVYNELTK,4,0,2457.306,0.0,KSEETITPWNFEEVVDK,1,0,2050.992,0.0,20250605_Astral2_NEO1_Mueller_MS_TechHub_IMP_THIDRV001_Cas9_PhoX_100ng_FAIMS_002.raw,86,0.0,Q99ZW2,Q99ZW2,2456.299,K4(PhoX),K1(PhoX),2049.985,-48,HCD,32,"0, 0, 0",0,,476.14,351.83,506,467,476.14,351.83,351.83,T,T,…
False,KSEETITPWNFEEVVDK-KTEVQTGGFSKESILPK,PhoX,Intra,MS Annika,1027.999251,4,4108.975174,123233,57.4329,0,High,KSEETITPWNFEEVVDK,1,0,2050.997,0.0,KTEVQTGGFSKESILPK,11,0,1849.014,0.0,20250602_Astral2_NEO1_Mueller_MS_TechHub_IMP_THIDRV001_Cas9_PhoX_100ng_noFAIMS_001.raw,29,0.0,Q99ZW2,Q99ZW2,2049.99,K1(PhoX),K11(PhoX),1848.007,0,HCD,32,"0, 0, 0",0,,351.81,397.71,467,1096,351.81,397.71,351.81,T,T,11,…
False,KSEETITPWNFEEVVDK-VNTEITKAPLSASMIK,PhoX,Intra,MS Annika,991.482258,4,3962.907204,124287,60.6425,0,High,KSEETITPWNFEEVVDK,1,0,2050.997,0.0,VNTEITKAPLSASMIK,7,0,1702.946,0.0,20250605_Astral2_NEO1_Mueller_MS_TechHub_IMP_THIDRV001_Cas9_PhoX_100ng_FAIMS_002.raw,86,0.0,Q99ZW2,Q99ZW2,2049.99,K1(PhoX),K7(PhoX),1701.939,-60,HCD,32,"0, 0, 0",0,,351.76,358.45,467,307,351.76,358.45,351.76,T,T,11,1,13,1…
False,KSEETITPWNFEEVVDK-KTEVQTGGFSKESILPK,PhoX,Intra,MS Annika,1027.999253,4,4108.975184,135686,56.7964,0,High,KSEETITPWNFEEVVDK,1,0,2050.997,0.0,KTEVQTGGFSKESILPK,11,0,1849.014,0.0,20250602_Astral2_NEO1_Mueller_MS_TechHub_IMP_THIDRV001_Cas9_PhoX_500ng_noFAIMS_001.raw,47,0.0,Q99ZW2,Q99ZW2,2049.99,K1(PhoX),K11(PhoX),1848.007,0,HCD,32,"0, 0, 0",0,,351.72,361.23,467,1096,351.72,361.23,351.72,T,T,12,…
False,KTEVQTGGFSKESILPK-EDIQKAQVSGQGDSLHEHIANLAGSPAIK,PhoX,Intra,MS Annika,1268.631365,4,5071.503629,103508,47.1617,0,High,KTEVQTGGFSKESILPK,11,0,1849.007,0.0,EDIQKAQVSGQGDSLHEHIANLAGSPAIK,5,0,3013.533,0.0,20250602_Astral2_NEO1_Mueller_MS_TechHub_IMP_THIDRV001_Cas9_PhoX_250ng_noFAIMS_003.raw,44,0.0,Q99ZW2,Q99ZW2,1847.999,K11(PhoX),K5(PhoX),3012.525,0,HCD,32,"0, 0, 0",0,,365.18,351.55,1096,705,365…
False,VLPKHSLLYEYFTVYNELTK-KSEETITPWNFEEVVDK,PhoX,Intra,MS Annika,1180.070509,4,4717.260208,158291,70.1902,0,High,VLPKHSLLYEYFTVYNELTK,4,0,2457.306,0.0,KSEETITPWNFEEVVDK,1,0,2050.989,0.0,20250605_Astral2_NEO1_Mueller_MS_TechHub_IMP_THIDRV001_Cas9_PhoX_500ng_FAIMS_001.raw,101,0.0,Q99ZW2,Q99ZW2,2456.299,K4(PhoX),K1(PhoX),2049.982,-48,HCD,32,"0, 0, 0",0,,569.16,351.49,506,467,569.16,351.49,351.49,T,…
False,GKSDNVPSEEVVK-GKSDNVPSEEVVK,PhoX,Intra,MS Annika,995.464651,3,2984.379401,72203,35.178,0,High,GKSDNVPSEEVVK,2,0,1387.706,0.0,GKSDNVPSEEVVK,2,0,1387.708,0.0,20250602_Astral2_NEO1_Mueller_MS_TechHub_IMP_THIDRV001_Cas9_PhoX_250ng_noFAIMS_002.raw,41,0.0,Q99ZW2,Q99ZW2,1386.699,K2(PhoX),K2(PhoX),1386.701,0,HCD,32,"0, 0, 0",0,,351.47,351.47,864,864,351.47,351.47,351.47,T,T,10,1,10,1,0.000809475000…
False,EDIQKAQVSGQGDSLHEHIANLAGSPAIK-GILQTVKVVDELVK,PhoX,Intra,MS Annika,953.492757,5,4763.434681,116771,60.7166,0,High,EDIQKAQVSGQGDSLHEHIANLAGSPAIK,5,0,3013.534,0.0,GILQTVKVVDELVK,7,0,1540.936,0.0,20250605_Astral2_NEO1_Mueller_MS_TechHub_IMP_THIDRV001_Cas9_PhoX_50ng_FAIMS_001.raw,74,0.86,Q99ZW2,Q99ZW2,3012.527,K5(PhoX),K7(PhoX),1539.929,-48,HCD,32,"0, 0, 0",0,,375.13,351.44,705,735,375.13,351.44…
False,VLPKHSLLYEYFTVYNELTK-KSEETITPWNFEEVVDK,PhoX,Intra,MS Annika,1180.069386,4,4717.255713,171011,70.4144,0,High,VLPKHSLLYEYFTVYNELTK,4,0,2457.306,0.0,KSEETITPWNFEEVVDK,1,0,2050.985,0.0,20250602_Astral2_NEO1_Mueller_MS_TechHub_IMP_THIDRV001_Cas9_PhoX_500ng_noFAIMS_003.raw,53,0.0,Q99ZW2,Q99ZW2,2456.299,K4(PhoX),K1(PhoX),2049.978,0,HCD,32,"0, 0, 0",0,,570.21,351.28,506,467,570.21,351.28,351.28,T,T…
False,KSEETITPWNFEEVVDK-TEVQTGGFSKESILPK,PhoX,Intra,MS Annika,995.976212,4,3980.883017,131551,60.3052,0,High,KSEETITPWNFEEVVDK,1,0,2050.997,0.0,TEVQTGGFSKESILPK,10,0,1720.922,0.0,20250602_Astral2_NEO1_Mueller_MS_TechHub_IMP_THIDRV001_Cas9_PhoX_100ng_noFAIMS_002.raw,32,0.0,Q99ZW2,Q99ZW2,2049.99,K1(PhoX),K10(PhoX),1719.914,0,HCD,32,"0, 0, 0",0,,351.28,383.66,467,1097,351.28,383.66,351.28,T,T,11,1,1…
False,KNLIGALLFDSGETAEATR-KNLIGALLFDSGETAEATR,PhoX,Intra,MS Annika,1056.027166,4,4221.086834,155707,73.8472,0,High,KNLIGALLFDSGETAEATR,1,0,2006.055,0.0,KNLIGALLFDSGETAEATR,1,0,2006.067,0.0,20250605_Astral2_NEO1_Mueller_MS_TechHub_IMP_THIDRV001_Cas9_PhoX_100ng_FAIMS_002.raw,86,0.0,Q99ZW2,Q99ZW2,2005.048,K1(PhoX),K1(PhoX),2005.06,-48,HCD,32,"0, 0, 0",0,,351.2,351.2,44,44,351.2,351.2,351.2,T,T,12,1,…
False,KSEETITPWNFEEVVDK-KSEETITPWNFEEVVDK,PhoX,Intra,MS Annika,1078.494143,4,4310.954742,145893,66.1747,0,High,KSEETITPWNFEEVVDK,1,0,2050.997,0.0,KSEETITPWNFEEVVDK,1,0,2050.993,0.0,20250605_Astral2_NEO1_Mueller_MS_TechHub_IMP_THIDRV001_Cas9_PhoX_250ng_FAIMS_001.raw,92,0.0,Q99ZW2,Q99ZW2,2049.99,K1(PhoX),K1(PhoX),2049.986,-60,HCD,32,"0, 0, 0",0,,351.09,351.09,467,467,351.09,351.09,351.09,T,T,12,1,1…
False,KSEETITPWNFEEVVDK-KNLIGALLFDSGETAEATR,PhoX,Intra,MS Annika,1067.259714,4,4266.017026,138743,69.9168,0,High,KSEETITPWNFEEVVDK,1,0,2050.997,0.0,KNLIGALLFDSGETAEATR,1,0,2006.056,0.0,20250605_Astral2_NEO1_Mueller_MS_TechHub_IMP_THIDRV001_Cas9_PhoX_50ng_FAIMS_003.raw,80,0.0,Q99ZW2,Q99ZW2,2049.99,K1(PhoX),K1(PhoX),2005.048,-60,HCD,32,"0, 0, 0",0,,351.03,432.66,467,44,351.03,432.66,351.03,T,T,13,1…
False,VLPKHSLLYEYFTVYNELTK-KSEETITPWNFEEVVDK,PhoX,Intra,MS Annika,1180.069414,4,4717.255826,172952,70.4493,0,High,VLPKHSLLYEYFTVYNELTK,4,0,2457.306,0.0,KSEETITPWNFEEVVDK,1,0,2050.985,0.0,20250602_Astral2_NEO1_Mueller_MS_TechHub_IMP_THIDRV001_Cas9_PhoX_500ng_noFAIMS_001.raw,47,0.0,Q99ZW2,Q99ZW2,2456.299,K4(PhoX),K1(PhoX),2049.978,0,HCD,32,"0, 0, 0",0,,568.96,351.0,506,467,568.96,351.0,351.0,T,T,15…
False,VILADANLDKVLSAYNK-EQAENIIHLFTLTNLGAPAAFKYFDTTIDR,PhoX,Intra,MS Annika,1093.952093,5,5465.731359,172411,73.3603,0,High,VILADANLDKVLSAYNK,10,0,1847.027,0.0,EQAENIIHLFTLTNLGAPAAFKYFDTTIDR,22,0,3409.74,0.0,20250602_Astral2_NEO1_Mueller_MS_TechHub_IMP_THIDRV001_Cas9_PhoX_250ng_noFAIMS_003.raw,44,0.0,Q99ZW2,Q99ZW2,1846.02,K10(PhoX),K22(PhoX),3408.732,0,HCD,32,"0, 0, 0",0,,351.9,350.96,1279,1303,3…
False,KSEETITPWNFEEVVDKGASAQSFIER-GILQTVKVVDELVK,PhoX,Intra,MS Annika,1212.606357,4,4847.403598,173835,71.4796,0,High,KSEETITPWNFEEVVDKGASAQSFIER,17,0,3097.511,0.0,GILQTVKVVDELVK,7,0,1540.928,0.0,20250602_Astral2_NEO1_Mueller_MS_TechHub_IMP_THIDRV001_Cas9_PhoX_500ng_noFAIMS_003.raw,53,0.0,Q99ZW2,Q99ZW2,3096.504,K17(PhoX),K7(PhoX),1539.921,0,HCD,32,"0, 0, 0",0,,760.74,350.94,467,735,760.74,350.94,…
False,VLPKHSLLYEYFTVYNELTK-SEETITPWNFEEVVDKGASAQSFIER,PhoX,Intra,MS Annika,1127.943571,5,5635.68875,163545,72.7604,0,High,VLPKHSLLYEYFTVYNELTK,4,0,2457.306,0.0,SEETITPWNFEEVVDKGASAQSFIER,16,0,2969.418,0.0,20250602_Astral2_NEO1_Mueller_MS_TechHub_IMP_THIDRV001_Cas9_PhoX_100ng_noFAIMS_003.raw,35,0.0,Q99ZW2,Q99ZW2,2456.299,K4(PhoX),K16(PhoX),2968.411,0,HCD,32,"0, 0, 0",0,,350.84,540.4,506,468,350.84…
False,GKSDNVPSEEVVK-GKSDNVPSEEVVK,PhoX,Intra,MS Annika,995.465155,3,2984.380913,72247,35.1946,0,High,GKSDNVPSEEVVK,2,0,1387.706,0.0,GKSDNVPSEEVVK,2,0,1387.71,0.0,20250602_Astral2_NEO1_Mueller_MS_TechHub_IMP_THIDRV001_Cas9_PhoX_250ng_noFAIMS_001.raw,38,0.0,Q99ZW2,Q99ZW2,1386.699,K2(PhoX),K2(PhoX),1386.703,0,HCD,32,"0, 0, 0",0,,350.64,350.64,864,864,350.64,350.64,350.64,T,T,10,1,10,1,0.000251349999…
False,KTEVQTGGFSKESILPK-KYGGFDSPTVAYSVLVVAK,PhoX,Intra,MS Annika,1015.517044,4,4059.046345,109855,57.6344,0,High,KTEVQTGGFSKESILPK,11,0,1849.007,0.0,KYGGFDSPTVAYSVLVVAK,1,0,2001.075,0.0,20250605_Astral2_NEO1_Mueller_MS_TechHub_IMP_THIDRV001_Cas9_PhoX_50ng_FAIMS_002.raw,77,0.0,Q99ZW2,Q99ZW2,1847.999,K11(PhoX),K1(PhoX),2000.068,-48,HCD,32,"0, 0, 0",0,,350.61,397.96,1096,1129,350.61,397.96,350.61,T,…
False,KYPKLESEFVYGDYK-ATAKYFFYSNIMNFFK,PhoX,Intra,MS Annika,1017.47316,4,4066.870811,142816,68.9009,0,High,KYPKLESEFVYGDYK,4,0,1865.932,0.0,ATAKYFFYSNIMNFFK,4,0,1991.974,0.0,20250605_Astral2_NEO1_Mueller_MS_TechHub_IMP_THIDRV001_Cas9_PhoX_100ng_FAIMS_001.raw,83,0.0,Q99ZW2,Q99ZW2,1864.925,K4(PhoX),K4(PhoX),1990.967,-60,HCD,32,"0, 0, 0",0,,350.61,398.12,999,1031,350.61,398.12,350.61,T,T,11,2,12,2,0…
False,KSEETITPWNFEEVVDKGASAQSFIER-GILQTVKVVDELVK,PhoX,Intra,MS Annika,1212.60696,4,4847.406011,160692,71.6078,0,High,KSEETITPWNFEEVVDKGASAQSFIER,17,0,3097.511,0.0,GILQTVKVVDELVK,7,0,1540.93,0.0,20250602_Astral2_NEO1_Mueller_MS_TechHub_IMP_THIDRV001_Cas9_PhoX_100ng_noFAIMS_003.raw,35,0.0,Q99ZW2,Q99ZW2,3096.504,K17(PhoX),K7(PhoX),1539.923,0,HCD,32,"0, 0, 0",0,,790.54,350.51,467,735,790.54,350.51,35…
False,KSEETITPWNFEEVVDK-VNTEITKAPLSASMIK,PhoX,Intra,MS Annika,991.481177,4,3962.90288,133021,60.8915,0,High,KSEETITPWNFEEVVDK,1,0,2050.997,0.0,VNTEITKAPLSASMIK,7,0,1702.942,0.0,20250602_Astral2_NEO1_Mueller_MS_TechHub_IMP_THIDRV001_Cas9_PhoX_100ng_noFAIMS_002.raw,32,0.0,Q99ZW2,Q99ZW2,2049.99,K1(PhoX),K7(PhoX),1701.934,0,HCD,32,"0, 0, 0",0,,350.48,369.74,467,307,350.48,369.74,350.48,T,T,11,1,13,1,…
False,KSEETITPWNFEEVVDK-EDIQKAQVSGQGDSLHEHIANLAGSPAIK,PhoX,Intra,MS Annika,1055.50528,5,5273.497296,118314,54.1072,0,High,KSEETITPWNFEEVVDK,1,0,2050.997,0.0,EDIQKAQVSGQGDSLHEHIANLAGSPAIK,5,0,3013.536,0.0,20250605_Astral2_NEO1_Mueller_MS_TechHub_IMP_THIDRV001_Cas9_PhoX_500ng_FAIMS_001.raw,101,0.0,Q99ZW2,Q99ZW2,2049.99,K1(PhoX),K5(PhoX),3012.529,-48,HCD,32,"0, 0, 0",0,,350.47,407.08,467,705,350.47,…
False,KSEETITPWNFEEVVDK-VNTEITKAPLSASMIK,PhoX,Intra,MS Annika,991.481289,4,3962.903326,144013,60.439,0,High,KSEETITPWNFEEVVDK,1,0,2050.997,0.0,VNTEITKAPLSASMIK,7,0,1702.942,0.0,20250602_Astral2_NEO1_Mueller_MS_TechHub_IMP_THIDRV001_Cas9_PhoX_500ng_noFAIMS_003.raw,53,0.0,Q99ZW2,Q99ZW2,2049.99,K1(PhoX),K7(PhoX),1701.935,0,HCD,32,"0, 0, 0",0,,350.26,406.38,467,307,350.26,406.38,350.26,T,T,12,1,14,1,…
False,GILQTVKVVDELVK-EDIQKAQVSGQGDSLHEHIANLAGSPAIK,PhoX,Intra,MS Annika,1191.613647,4,4763.432757,125691,60.914,0,High,GILQTVKVVDELVK,7,0,1540.931,0.0,EDIQKAQVSGQGDSLHEHIANLAGSPAIK,5,0,3013.537,0.0,20250602_Astral2_NEO1_Mueller_MS_TechHub_IMP_THIDRV001_Cas9_PhoX_50ng_noFAIMS_001.raw,20,0.0,Q99ZW2,Q99ZW2,1539.924,K7(PhoX),K5(PhoX),3012.53,0,HCD,32,"0, 0, 0",0,,350.26,475.92,735,705,350.26,475.92,3…
False,KYPKLESEFVYGDYK-ATAKYFFYSNIMNFFK,PhoX,Intra,MS Annika,1017.473498,4,4066.872163,154634,68.6987,0,High,KYPKLESEFVYGDYK,4,0,1865.932,0.0,ATAKYFFYSNIMNFFK,4,0,1991.976,0.0,20250605_Astral2_NEO1_Mueller_MS_TechHub_IMP_THIDRV001_Cas9_PhoX_500ng_FAIMS_001.raw,101,0.0,Q99ZW2,Q99ZW2,1864.925,K4(PhoX),K4(PhoX),1990.968,-60,HCD,32,"0, 0, 0",0,,350.24,426.32,999,1031,350.24,426.32,350.24,T,T,11,2,11,2…
False,KTEVQTGGFSKESILPK-KYGGFDSPTVAYSVLVVAK,PhoX,Intra,MS Annika,1015.516268,4,4059.043243,117923,57.8097,0,High,KTEVQTGGFSKESILPK,11,0,1849.007,0.0,KYGGFDSPTVAYSVLVVAK,1,0,2001.072,0.0,20250602_Astral2_NEO1_Mueller_MS_TechHub_IMP_THIDRV001_Cas9_PhoX_50ng_noFAIMS_001.raw,20,0.0,Q99ZW2,Q99ZW2,1847.999,K11(PhoX),K1(PhoX),2000.065,0,HCD,32,"0, 0, 0",0,,350.2,431.4,1096,1129,350.2,431.4,350.2,T,T,13,…
False,EDIQKAQVSGQGDSLHEHIANLAGSPAIK-KSEETITPWNFEEVVDK,PhoX,Intra,MS Annika,1055.503943,5,5273.49061,124366,54.5297,0,High,EDIQKAQVSGQGDSLHEHIANLAGSPAIK,5,0,3013.534,0.0,KSEETITPWNFEEVVDK,1,0,2050.992,0.0,20250602_Astral2_NEO1_Mueller_MS_TechHub_IMP_THIDRV001_Cas9_PhoX_250ng_noFAIMS_002.raw,41,0.0,Q99ZW2,Q99ZW2,3012.527,K5(PhoX),K1(PhoX),2049.985,0,HCD,32,"0, 0, 0",0,,407.68,350.18,705,467,407.68,…
False,EDIQKAQVSGQGDSLHEHIANLAGSPAIK-KSEETITPWNFEEVVDK,PhoX,Intra,MS Annika,1055.50361,5,5273.488944,91684,54.8178,0,High,EDIQKAQVSGQGDSLHEHIANLAGSPAIK,5,0,3013.534,0.0,KSEETITPWNFEEVVDK,1,0,2050.991,0.0,20250605_Astral2_NEO1_Mueller_MS_TechHub_IMP_THIDRV001_Cas9_PhoX_10ng_FAIMS_001.raw,65,0.0,Q99ZW2,Q99ZW2,3012.527,K5(PhoX),K1(PhoX),2049.983,-48,HCD,32,"0, 0, 0",0,,351.44,350.09,705,467,351.44,35…
False,KTEVQTGGFSKESILPK-KYGGFDSPTVAYSVLVVAK,PhoX,Intra,MS Annika,1015.516947,4,4059.045959,116664,57.3952,0,High,KTEVQTGGFSKESILPK,11,0,1849.007,0.0,KYGGFDSPTVAYSVLVVAK,1,0,2001.075,0.0,20250605_Astral2_NEO1_Mueller_MS_TechHub_IMP_THIDRV001_Cas9_PhoX_100ng_FAIMS_003.raw,89,0.0,Q99ZW2,Q99ZW2,1847.999,K11(PhoX),K1(PhoX),2000.068,-48,HCD,32,"0, 0, 0",0,,350.08,440.22,1096,1129,350.08,440.22,350.08,T…
False,KTEVQTGGFSKESILPK-EDIQKAQVSGQGDSLHEHIANLAGSPAIK,PhoX,Intra,MS Annika,846.090363,6,5071.505794,74228,47.357,0,High,KTEVQTGGFSKESILPK,11,0,1849.007,0.0,EDIQKAQVSGQGDSLHEHIANLAGSPAIK,5,0,3013.535,0.0,20250605_Astral2_NEO1_Mueller_MS_TechHub_IMP_THIDRV001_Cas9_PhoX_10ng_FAIMS_002.raw,68,0.0,Q99ZW2,Q99ZW2,1847.999,K11(PhoX),K5(PhoX),3012.527,-48,HCD,32,"0, 0, 0",0,,350.0,380.72,1096,705,350.0,38…
False,SEETITPWNFEEVVDKGASAQSFIER-VLPKHSLLYEYFTVYNELTK,PhoX,Intra,MS Annika,1127.942956,5,5635.685673,155321,72.7949,0,High,SEETITPWNFEEVVDKGASAQSFIER,16,0,2969.416,0.0,VLPKHSLLYEYFTVYNELTK,4,0,2457.305,0.0,20250602_Astral2_NEO1_Mueller_MS_TechHub_IMP_THIDRV001_Cas9_PhoX_50ng_noFAIMS_001.raw,20,0.0,Q99ZW2,Q99ZW2,2968.409,K16(PhoX),K4(PhoX),2456.298,0,HCD,32,"0, 0, 0",0,,457.63,349.94,468,506,457.6…
False,KTEVQTGGFSKESILPK-KYGGFDSPTVAYSVLVVAK,PhoX,Intra,MS Annika,1015.515839,4,4059.041528,123842,57.6682,0,High,KTEVQTGGFSKESILPK,11,0,1849.007,0.0,KYGGFDSPTVAYSVLVVAK,1,0,2001.07,0.0,20250602_Astral2_NEO1_Mueller_MS_TechHub_IMP_THIDRV001_Cas9_PhoX_100ng_noFAIMS_001.raw,29,0.0,Q99ZW2,Q99ZW2,1847.999,K11(PhoX),K1(PhoX),2000.063,0,HCD,32,"0, 0, 0",0,,349.88,440.16,1096,1129,349.88,440.16,349.88,T,…
False,KSEETITPWNFEEVVDKGASAQSFIER-GILQTVKVVDELVK,PhoX,Intra,MS Annika,1212.606712,4,4847.405019,160734,71.6247,0,High,KSEETITPWNFEEVVDKGASAQSFIER,17,0,3097.511,0.0,GILQTVKVVDELVK,7,0,1540.929,0.0,20250602_Astral2_NEO1_Mueller_MS_TechHub_IMP_THIDRV001_Cas9_PhoX_100ng_noFAIMS_003.raw,35,0.0,Q99ZW2,Q99ZW2,3096.504,K17(PhoX),K7(PhoX),1539.922,0,HCD,32,"0, 0, 0",0,,780.16,349.79,467,735,780.16,349.79,…
False,SEETITPWNFEEVVDKGASAQSFIER-VLPKHSLLYEYFTVYNELTK,PhoX,Intra,MS Annika,1127.941208,5,5635.676932,141943,72.7846,0,High,SEETITPWNFEEVVDKGASAQSFIER,16,0,2969.416,0.0,VLPKHSLLYEYFTVYNELTK,4,0,2457.296,0.0,20250602_Astral2_NEO1_Mueller_MS_TechHub_IMP_THIDRV001_Cas9_PhoX_10ng_noFAIMS_003.raw,17,0.0,Q99ZW2,Q99ZW2,2968.409,K16(PhoX),K4(PhoX),2456.289,0,HCD,32,"0, 0, 0",0,,455.84,349.69,468,506,455.8…
False,GILQTVKVVDELVK-KSEETITPWNFEEVVDKGASAQSFIER,PhoX,Intra,MS Annika,1212.607149,4,4847.406767,167830,71.5317,0,High,GILQTVKVVDELVK,7,0,1540.931,0.0,KSEETITPWNFEEVVDKGASAQSFIER,17,0,3097.511,0.0,20250602_Astral2_NEO1_Mueller_MS_TechHub_IMP_THIDRV001_Cas9_PhoX_250ng_noFAIMS_003.raw,44,0.0,Q99ZW2,Q99ZW2,1539.924,K7(PhoX),K17(PhoX),3096.504,0,HCD,32,"0, 0, 0",0,,349.65,747.14,735,467,349.65,747.14,…
False,KSEETITPWNFEEVVDKGASAQSFIER-GILQTVKVVDELVK,PhoX,Intra,MS Annika,1212.606283,4,4847.403304,153740,71.6606,0,High,KSEETITPWNFEEVVDKGASAQSFIER,17,0,3097.511,0.0,GILQTVKVVDELVK,7,0,1540.927,0.0,20250602_Astral2_NEO1_Mueller_MS_TechHub_IMP_THIDRV001_Cas9_PhoX_50ng_noFAIMS_003.raw,26,0.0,Q99ZW2,Q99ZW2,3096.504,K17(PhoX),K7(PhoX),1539.92,0,HCD,32,"0, 0, 0",0,,735.08,349.4,467,735,735.08,349.4,349.…
False,KSEETITPWNFEEVVDK-KTEVQTGGFSKESILPK,PhoX,Intra,MS Annika,1027.998564,4,4108.972428,123219,56.8288,0,High,KSEETITPWNFEEVVDK,1,0,2050.997,0.0,KTEVQTGGFSKESILPK,11,0,1849.011,0.0,20250605_Astral2_NEO1_Mueller_MS_TechHub_IMP_THIDRV001_Cas9_PhoX_250ng_FAIMS_002.raw,95,0.66,Q99ZW2,Q99ZW2,2049.99,K1(PhoX),K11(PhoX),1848.004,-48,HCD,32,"0, 0, 0",0,,406.49,349.36,467,1096,406.49,349.36,349.36,T,T,13…
False,KTEVQTGGFSKESILPK-KSEETITPWNFEEVVDK,PhoX,Intra,MS Annika,1027.997703,4,4108.968982,123287,56.8729,0,High,KTEVQTGGFSKESILPK,11,0,1849.007,0.0,KSEETITPWNFEEVVDK,1,0,2050.998,0.0,20250605_Astral2_NEO1_Mueller_MS_TechHub_IMP_THIDRV001_Cas9_PhoX_250ng_FAIMS_003.raw,98,0.0,Q99ZW2,Q99ZW2,1847.999,K11(PhoX),K1(PhoX),2049.991,-48,HCD,32,"0, 0, 0",0,,349.17,379.3,1096,467,349.17,379.3,349.17,T,T,13,4…
False,KTEVQTGGFSKESILPK-KSEETITPWNFEEVVDK,PhoX,Intra,MS Annika,1027.998197,4,4108.970958,123337,56.8764,0,High,KTEVQTGGFSKESILPK,11,0,1849.007,0.0,KSEETITPWNFEEVVDK,1,0,2051.0,0.0,20250605_Astral2_NEO1_Mueller_MS_TechHub_IMP_THIDRV001_Cas9_PhoX_250ng_FAIMS_002.raw,95,0.0,Q99ZW2,Q99ZW2,1847.999,K11(PhoX),K1(PhoX),2049.993,-48,HCD,32,"0, 0, 0",0,,349.13,392.62,1096,467,349.13,392.62,349.13,T,T,13,4…
False,KTEVQTGGFSKESILPK-KSEETITPWNFEEVVDK,PhoX,Intra,MS Annika,1027.998866,4,4108.973635,130228,57.1072,0,High,KTEVQTGGFSKESILPK,11,0,1849.007,0.0,KSEETITPWNFEEVVDK,1,0,2051.003,0.0,20250602_Astral2_NEO1_Mueller_MS_TechHub_IMP_THIDRV001_Cas9_PhoX_250ng_noFAIMS_003.raw,44,0.0,Q99ZW2,Q99ZW2,1847.999,K11(PhoX),K1(PhoX),2049.995,0,HCD,32,"0, 0, 0",0,,349.02,367.22,1096,467,349.02,367.22,349.02,T,T,13…
False,SSFEKNPIDFLEAK-SSFEKNPIDFLEAK,PhoX,Intra,MS Annika,865.406722,4,3458.605058,148188,66.9832,0,High,SSFEKNPIDFLEAK,5,0,1624.822,0.0,SSFEKNPIDFLEAK,5,0,1624.819,0.0,20250605_Astral2_NEO1_Mueller_MS_TechHub_IMP_THIDRV001_Cas9_PhoX_250ng_FAIMS_002.raw,95,0.0,Q99ZW2,Q99ZW2,1623.814,K5(PhoX),K5(PhoX),1623.812,-60,HCD,32,"0, 0, 0",0,,348.98,348.98,1171,1171,348.98,348.98,348.98,T,T,10,1,10,4,0.0004…
False,KTEVQTGGFSKESILPK-KSEETITPWNFEEVVDK,PhoX,Intra,MS Annika,1027.997851,4,4108.969576,134032,56.7782,0,High,KTEVQTGGFSKESILPK,11,0,1849.007,0.0,KSEETITPWNFEEVVDK,1,0,2050.998,0.0,20250602_Astral2_NEO1_Mueller_MS_TechHub_IMP_THIDRV001_Cas9_PhoX_500ng_noFAIMS_002.raw,50,0.0,Q99ZW2,Q99ZW2,1847.999,K11(PhoX),K1(PhoX),2049.991,0,HCD,32,"0, 0, 0",0,,348.92,372.16,1096,467,348.92,372.16,348.92,T,T,13…
False,KTEVQTGGFSKESILPK-KSEETITPWNFEEVVDK,PhoX,Intra,MS Annika,1027.998133,4,4108.970701,130283,57.1284,0,High,KTEVQTGGFSKESILPK,11,0,1849.007,0.0,KSEETITPWNFEEVVDK,1,0,2051.0,0.0,20250602_Astral2_NEO1_Mueller_MS_TechHub_IMP_THIDRV001_Cas9_PhoX_250ng_noFAIMS_003.raw,44,0.0,Q99ZW2,Q99ZW2,1847.999,K11(PhoX),K1(PhoX),2049.992,0,HCD,32,"0, 0, 0",0,,348.91,379.11,1096,467,348.91,379.11,348.91,T,T,13,4…
False,TILDFLKSDGFANR-TILDFLKSDGFANR,PhoX,Intra,MS Annika,851.415411,4,3402.639815,163627,73.5346,0,High,TILDFLKSDGFANR,7,0,1596.838,0.0,TILDFLKSDGFANR,7,0,1596.837,0.0,20250605_Astral2_NEO1_Mueller_MS_TechHub_IMP_THIDRV001_Cas9_PhoX_250ng_FAIMS_001.raw,92,0.0,Q99ZW2,Q99ZW2,1595.831,K7(PhoX),K7(PhoX),1595.83,-60,HCD,32,"0, 0, 0",0,,348.63,348.63,677,677,348.63,348.63,348.63,T,T,11,1,11,1,0.0497417…
False,TILDFLKSDGFANR-TILDFLKSDGFANR,PhoX,Intra,MS Annika,851.4152,4,3402.638969,163794,73.4937,0,High,TILDFLKSDGFANR,7,0,1596.838,0.0,TILDFLKSDGFANR,7,0,1596.836,0.0,20250605_Astral2_NEO1_Mueller_MS_TechHub_IMP_THIDRV001_Cas9_PhoX_250ng_FAIMS_003.raw,98,0.0,Q99ZW2,Q99ZW2,1595.831,K7(PhoX),K7(PhoX),1595.829,-60,HCD,32,"0, 0, 0",0,,348.62,348.62,677,677,348.62,348.62,348.62,T,T,11,1,11,1,0.00307045…
False,EDIQKAQVSGQGDSLHEHIANLAGSPAIK-KTEVQTGGFSKESILPK,PhoX,Intra,MS Annika,846.089996,6,5071.503594,84932,47.2321,0,High,EDIQKAQVSGQGDSLHEHIANLAGSPAIK,5,0,3013.534,0.0,KTEVQTGGFSKESILPK,11,0,1849.005,0.0,20250605_Astral2_NEO1_Mueller_MS_TechHub_IMP_THIDRV001_Cas9_PhoX_50ng_FAIMS_003.raw,80,0.0,Q99ZW2,Q99ZW2,3012.527,K5(PhoX),K11(PhoX),1847.998,-48,HCD,32,"0, 0, 0",0,,420.58,348.61,705,1096,420.58…
False,ELGSQILKEHPVENTQLQNEK-ELGSQILKEHPVENTQLQNEK,PhoX,Intra,MS Annika,1016.301551,5,5077.478648,81010,45.9146,0,High,ELGSQILKEHPVENTQLQNEK,8,0,2434.257,0.0,ELGSQILKEHPVENTQLQNEK,8,0,2434.257,0.0,20250605_Astral2_NEO1_Mueller_MS_TechHub_IMP_THIDRV001_Cas9_PhoX_50ng_FAIMS_001.raw,74,0.96,Q99ZW2,Q99ZW2,2433.25,K8(PhoX),K8(PhoX),2433.25,-60,HCD,32,"0, 0, 0",0,,348.55,348.55,789,789,348.55,348.55,348…
False,GKSDNVPSEEVVK-KNLIGALLFDSGETAEATR,PhoX,Intra,MS Annika,1201.581629,3,3602.730333,141894,59.6779,0,High,GKSDNVPSEEVVK,2,0,1387.706,0.0,KNLIGALLFDSGETAEATR,1,0,2006.059,0.0,20250602_Astral2_NEO1_Mueller_MS_TechHub_IMP_THIDRV001_Cas9_PhoX_500ng_noFAIMS_002.raw,50,0.0,Q99ZW2,Q99ZW2,1386.699,K2(PhoX),K1(PhoX),2005.052,0,HCD,32,"0, 0, 0",0,,348.32,532.07,864,44,348.32,532.07,348.32,T,T,10,1,16,1,…
False,KNGLFGNLIALSLGLTPNFK-GKSDNVPSEEVVK,PhoX,Intra,MS Annika,1238.630839,3,3713.877963,167447,71.3813,0,High,KNGLFGNLIALSLGLTPNFK,1,0,2117.212,0.0,GKSDNVPSEEVVK,2,0,1387.702,0.0,20250602_Astral2_NEO1_Mueller_MS_TechHub_IMP_THIDRV001_Cas9_PhoX_250ng_noFAIMS_003.raw,44,0.0,Q99ZW2,Q99ZW2,2116.205,K1(PhoX),K2(PhoX),1386.694,0,HCD,32,"0, 0, 0",0,,574.92,348.06,233,864,574.92,348.06,348.06,T,T,14,2,10…
False,KSEETITPWNFEEVVDK-EDIQKAQVSGQGDSLHEHIANLAGSPAIK,PhoX,Intra,MS Annika,1055.504561,5,5273.493701,111511,54.9749,0,High,KSEETITPWNFEEVVDK,1,0,2050.997,0.0,EDIQKAQVSGQGDSLHEHIANLAGSPAIK,5,0,3013.532,0.0,20250602_Astral2_NEO1_Mueller_MS_TechHub_IMP_THIDRV001_Cas9_PhoX_50ng_noFAIMS_002.raw,23,0.0,Q99ZW2,Q99ZW2,2049.99,K1(PhoX),K5(PhoX),3012.525,0,HCD,32,"0, 0, 0",0,,357.62,348.0,467,705,357.62,34…
False,GILQTVKVVDELVK-KSEETITPWNFEEVVDK,PhoX,Intra,MS Annika,1267.635705,3,3800.892561,158085,71.1049,0,High,GILQTVKVVDELVK,7,0,1540.931,0.0,KSEETITPWNFEEVVDK,1,0,2050.997,0.0,20250605_Astral2_NEO1_Mueller_MS_TechHub_IMP_THIDRV001_Cas9_PhoX_250ng_FAIMS_003.raw,98,0.0,Q99ZW2,Q99ZW2,1539.924,K7(PhoX),K1(PhoX),2049.99,-48,HCD,32,"0, 0, 0",0,,347.99,378.46,735,467,347.99,378.46,347.99,T,T,10,2,11,1,0.…
False,EIFFDQSKNGYAGYIDGGASQEEFYK-YDEHHQDLTLLKALVR,PhoX,Intra,MS Annika,1281.590506,4,5123.340196,146773,63.4093,0,High,EIFFDQSKNGYAGYIDGGASQEEFYK,8,0,2963.337,0.0,YDEHHQDLTLLKALVR,12,0,1951.039,0.0,20250602_Astral2_NEO1_Mueller_MS_TechHub_IMP_THIDRV001_Cas9_PhoX_250ng_noFAIMS_003.raw,44,0.0,Q99ZW2,Q99ZW2,2962.33,K8(PhoX),K12(PhoX),1950.031,0,HCD,32,"0, 0, 0",0,,729.83,347.91,348,324,729.83,347.91…
False,VNTEITKAPLSASMIK-KSEETITPWNFEEVVDK,PhoX,Intra,MS Annika,991.48186,4,3962.905611,122891,60.6529,0,High,VNTEITKAPLSASMIK,7,0,1702.941,0.0,KSEETITPWNFEEVVDK,1,0,2051.0,0.0,20250605_Astral2_NEO1_Mueller_MS_TechHub_IMP_THIDRV001_Cas9_PhoX_100ng_FAIMS_001.raw,83,0.0,Q99ZW2,Q99ZW2,1701.934,K7(PhoX),K1(PhoX),2049.993,-60,HCD,32,"0, 0, 0",0,,347.85,391.94,307,467,347.85,391.94,347.85,T,T,13,1,12,3,0…
False,KSEETITPWNFEEVVDK-GILQTVKVVDELVK,PhoX,Intra,MS Annika,1267.635285,3,3800.891303,159304,71.244,0,High,KSEETITPWNFEEVVDK,1,0,2050.997,0.0,GILQTVKVVDELVK,7,0,1540.93,0.0,20250602_Astral2_NEO1_Mueller_MS_TechHub_IMP_THIDRV001_Cas9_PhoX_100ng_noFAIMS_002.raw,32,0.97,Q99ZW2,Q99ZW2,2049.99,K1(PhoX),K7(PhoX),1539.923,0,HCD,32,"0, 0, 0",0,,557.25,347.83,467,735,557.25,347.83,347.83,T,T,15,1,10,2,0.1…
False,KSEETITPWNFEEVVDK-GILQTVKVVDELVK,PhoX,Intra,MS Annika,950.978406,4,3800.891796,139018,71.2981,0,High,KSEETITPWNFEEVVDK,1,0,2050.997,0.0,GILQTVKVVDELVK,7,0,1540.93,0.0,20250602_Astral2_NEO1_Mueller_MS_TechHub_IMP_THIDRV001_Cas9_PhoX_10ng_noFAIMS_002.raw,14,0.0,Q99ZW2,Q99ZW2,2049.99,K1(PhoX),K7(PhoX),1539.923,0,HCD,32,"0, 0, 0",0,,393.28,347.78,467,735,393.28,347.78,347.78,T,T,12,1,10,2,0.040…
False,VLPKHSLLYEYFTVYNELTK-KSEETITPWNFEEVVDK,PhoX,Intra,MS Annika,1180.071691,4,4717.264936,146545,70.4651,0,High,VLPKHSLLYEYFTVYNELTK,4,0,2457.306,0.0,KSEETITPWNFEEVVDK,1,0,2050.994,0.0,20250605_Astral2_NEO1_Mueller_MS_TechHub_IMP_THIDRV001_Cas9_PhoX_100ng_FAIMS_001.raw,83,0.0,Q99ZW2,Q99ZW2,2456.299,K4(PhoX),K1(PhoX),2049.987,-48,HCD,32,"0, 0, 0",0,,441.71,347.77,506,467,441.71,347.77,347.77,T,T…
False,KSEETITPWNFEEVVDK-GILQTVKVVDELVK,PhoX,Intra,MS Annika,1267.636085,3,3800.893703,139020,71.299,0,High,KSEETITPWNFEEVVDK,1,0,2050.997,0.0,GILQTVKVVDELVK,7,0,1540.932,0.0,20250602_Astral2_NEO1_Mueller_MS_TechHub_IMP_THIDRV001_Cas9_PhoX_10ng_noFAIMS_002.raw,14,1.0,Q99ZW2,Q99ZW2,2049.99,K1(PhoX),K7(PhoX),1539.925,0,HCD,32,"0, 0, 0",0,,515.13,347.64,467,735,515.13,347.64,347.64,T,T,13,1,10,2,0.03…
False,EDIQKAQVSGQGDSLHEHIANLAGSPAIK-KTEVQTGGFSKESILPK,PhoX,Intra,MS Annika,1015.107175,5,5071.506771,105973,46.8017,0,High,EDIQKAQVSGQGDSLHEHIANLAGSPAIK,5,0,3013.534,0.0,KTEVQTGGFSKESILPK,11,0,1849.008,0.0,20250602_Astral2_NEO1_Mueller_MS_TechHub_IMP_THIDRV001_Cas9_PhoX_500ng_noFAIMS_003.raw,53,0.0,Q99ZW2,Q99ZW2,3012.527,K5(PhoX),K11(PhoX),1848.001,0,HCD,32,"0, 0, 0",0,,347.63,377.83,705,1096,347…
False,KSEETITPWNFEEVVDK-GILQTVKVVDELVK,PhoX,Intra,MS Annika,1267.635768,3,3800.892752,159821,71.259,0,High,KSEETITPWNFEEVVDK,1,0,2050.997,0.0,GILQTVKVVDELVK,7,0,1540.931,0.0,20250602_Astral2_NEO1_Mueller_MS_TechHub_IMP_THIDRV001_Cas9_PhoX_100ng_noFAIMS_003.raw,35,0.97,Q99ZW2,Q99ZW2,2049.99,K1(PhoX),K7(PhoX),1539.924,0,HCD,32,"0, 0, 0",0,,520.7,347.63,467,735,520.7,347.63,347.63,T,T,15,1,10,2,0.11…
False,KSEETITPWNFEEVVDK-GILQTVKVVDELVK,PhoX,Intra,MS Annika,1267.634729,3,3800.889633,172808,71.1145,0,High,KSEETITPWNFEEVVDK,1,0,2050.997,0.0,GILQTVKVVDELVK,7,0,1540.928,0.0,20250602_Astral2_NEO1_Mueller_MS_TechHub_IMP_THIDRV001_Cas9_PhoX_500ng_noFAIMS_002.raw,50,0.97,Q99ZW2,Q99ZW2,2049.99,K1(PhoX),K7(PhoX),1539.921,0,HCD,32,"0, 0, 0",0,,614.98,347.47,467,735,614.98,347.47,347.47,T,T,15,1,10,2,0…
False,KSEETITPWNFEEVVDK-GILQTVKVVDELVK,PhoX,Intra,MS Annika,1267.632719,3,3800.883604,151600,71.2808,0,High,KSEETITPWNFEEVVDK,1,0,2050.997,0.0,GILQTVKVVDELVK,7,0,1540.922,0.0,20250602_Astral2_NEO1_Mueller_MS_TechHub_IMP_THIDRV001_Cas9_PhoX_50ng_noFAIMS_001.raw,20,0.97,Q99ZW2,Q99ZW2,2049.99,K1(PhoX),K7(PhoX),1539.915,0,HCD,32,"0, 0, 0",0,,558.11,347.45,467,735,558.11,347.45,347.45,T,T,15,1,10,2,0.…
False,KSEETITPWNFEEVVDK-KNLIGALLFDSGETAEATR,PhoX,Intra,MS Annika,1067.260289,4,4266.019327,138228,70.0184,0,High,KSEETITPWNFEEVVDK,1,0,2050.997,0.0,KNLIGALLFDSGETAEATR,1,0,2006.058,0.0,20250605_Astral2_NEO1_Mueller_MS_TechHub_IMP_THIDRV001_Cas9_PhoX_50ng_FAIMS_001.raw,74,0.0,Q99ZW2,Q99ZW2,2049.99,K1(PhoX),K1(PhoX),2005.051,-48,HCD,32,"0, 0, 0",0,,347.43,424.23,467,44,347.43,424.23,347.43,T,T,13,1…
False,KNLIGALLFDSGETAEATR-KNLIGALLFDSGETAEATR,PhoX,Intra,MS Annika,1056.024571,4,4221.076455,166954,73.7633,0,High,KNLIGALLFDSGETAEATR,1,0,2006.055,0.0,KNLIGALLFDSGETAEATR,1,0,2006.057,0.0,20250605_Astral2_NEO1_Mueller_MS_TechHub_IMP_THIDRV001_Cas9_PhoX_500ng_FAIMS_001.raw,101,0.0,Q99ZW2,Q99ZW2,2005.048,K1(PhoX),K1(PhoX),2005.049,-60,HCD,32,"0, 0, 0",0,,347.33,347.32,44,44,347.33,347.32,347.32,T,…
False,VNTEITKAPLSASMIK-KSEETITPWNFEEVVDK,PhoX,Intra,MS Annika,991.481562,4,3962.90442,131957,60.5053,0,High,VNTEITKAPLSASMIK,7,0,1702.941,0.0,KSEETITPWNFEEVVDK,1,0,2050.999,0.0,20250605_Astral2_NEO1_Mueller_MS_TechHub_IMP_THIDRV001_Cas9_PhoX_250ng_FAIMS_001.raw,92,0.0,Q99ZW2,Q99ZW2,1701.934,K7(PhoX),K1(PhoX),2049.992,-60,HCD,32,"0, 0, 0",0,,347.23,348.31,307,467,347.23,348.31,347.23,T,T,12,1,12,3…
False,KSEETITPWNFEEVVDK-GILQTVKVVDELVK,PhoX,Intra,MS Annika,950.979635,4,3800.896712,151595,71.2788,0,High,KSEETITPWNFEEVVDK,1,0,2050.997,0.0,GILQTVKVVDELVK,7,0,1540.935,0.0,20250602_Astral2_NEO1_Mueller_MS_TechHub_IMP_THIDRV001_Cas9_PhoX_50ng_noFAIMS_001.raw,20,0.99,Q99ZW2,Q99ZW2,2049.99,K1(PhoX),K7(PhoX),1539.928,0,HCD,32,"0, 0, 0",0,,351.65,347.18,467,735,351.65,347.18,347.18,T,T,12,1,10,2,0.4…
False,GILQTVKVVDELVK-KSEETITPWNFEEVVDK,PhoX,Intra,MS Annika,1267.637926,3,3800.899226,169256,71.5031,0,High,GILQTVKVVDELVK,7,0,1540.931,0.0,KSEETITPWNFEEVVDK,1,0,2051.004,0.0,20250602_Astral2_NEO1_Mueller_MS_TechHub_IMP_THIDRV001_Cas9_PhoX_250ng_noFAIMS_001.raw,38,0.0,Q99ZW2,Q99ZW2,1539.924,K7(PhoX),K1(PhoX),2049.997,0,HCD,32,"0, 0, 0",0,,347.05,392.62,735,467,347.05,392.62,347.05,T,T,10,2,12,3,0…
False,KSEETITPWNFEEVVDK-VNTEITKAPLSASMIK,PhoX,Intra,MS Annika,991.481871,4,3962.905654,125915,61.004,0,High,KSEETITPWNFEEVVDK,1,0,2050.997,0.0,VNTEITKAPLSASMIK,7,0,1702.944,0.0,20250602_Astral2_NEO1_Mueller_MS_TechHub_IMP_THIDRV001_Cas9_PhoX_50ng_noFAIMS_001.raw,20,0.0,Q99ZW2,Q99ZW2,2049.99,K1(PhoX),K7(PhoX),1701.937,0,HCD,32,"0, 0, 0",0,,347.02,419.58,467,307,347.02,419.58,347.02,T,T,11,1,13,1,0…
False,VLPKHSLLYEYFTVYNELTK-TEVQTGGFSKESILPK,PhoX,Intra,MS Annika,1097.550669,4,4387.180846,150715,68.0264,0,High,VLPKHSLLYEYFTVYNELTK,4,0,2457.306,0.0,TEVQTGGFSKESILPK,10,0,1720.91,0.0,20250605_Astral2_NEO1_Mueller_MS_TechHub_IMP_THIDRV001_Cas9_PhoX_250ng_FAIMS_002.raw,95,0.0,Q99ZW2,Q99ZW2,2456.299,K4(PhoX),K10(PhoX),1719.903,-48,HCD,32,"0, 0, 0",0,,483.37,346.9,506,1097,483.37,346.9,346.9,T,T,12…
False,TILDFLKSDGFANR-TILDFLKSDGFANR,PhoX,Intra,MS Annika,851.416023,4,3402.642261,153545,73.4837,0,High,TILDFLKSDGFANR,7,0,1596.838,0.0,TILDFLKSDGFANR,7,0,1596.84,0.0,20250605_Astral2_NEO1_Mueller_MS_TechHub_IMP_THIDRV001_Cas9_PhoX_100ng_FAIMS_001.raw,83,0.0,Q99ZW2,Q99ZW2,1595.831,K7(PhoX),K7(PhoX),1595.832,-60,HCD,32,"0, 0, 0",0,,346.89,346.89,677,677,346.89,346.89,346.89,T,T,10,1,10,1,0.0230836…
False,EIFFDQSKNGYAGYIDGGASQEEFYK-YDEHHQDLTLLKALVR,PhoX,Intra,MS Annika,1281.590468,4,5123.340044,139074,63.647,0,High,EIFFDQSKNGYAGYIDGGASQEEFYK,8,0,2963.337,0.0,YDEHHQDLTLLKALVR,12,0,1951.039,0.0,20250602_Astral2_NEO1_Mueller_MS_TechHub_IMP_THIDRV001_Cas9_PhoX_100ng_noFAIMS_001.raw,29,0.0,Q99ZW2,Q99ZW2,2962.33,K8(PhoX),K12(PhoX),1950.031,0,HCD,32,"0, 0, 0",0,,678.73,346.76,348,324,678.73,346.76,…
False,EDIQKAQVSGQGDSLHEHIANLAGSPAIK-TEVQTGGFSKESILPK,PhoX,Intra,MS Annika,989.487803,5,4943.40991,96697,49.0977,0,High,EDIQKAQVSGQGDSLHEHIANLAGSPAIK,5,0,3013.534,0.0,TEVQTGGFSKESILPK,10,0,1720.912,0.0,20250602_Astral2_NEO1_Mueller_MS_TechHub_IMP_THIDRV001_Cas9_PhoX_50ng_noFAIMS_002.raw,23,0.0,Q99ZW2,Q99ZW2,3012.527,K5(PhoX),K10(PhoX),1719.904,0,HCD,32,"0, 0, 0",0,,475.38,346.7,705,1097,475.38,346…
False,TEVQTGGFSKESILPK-KSEETITPWNFEEVVDK,PhoX,Intra,MS Annika,995.974805,4,3980.87739,131640,60.3414,0,High,TEVQTGGFSKESILPK,10,0,1720.912,0.0,KSEETITPWNFEEVVDK,1,0,2051.001,0.0,20250602_Astral2_NEO1_Mueller_MS_TechHub_IMP_THIDRV001_Cas9_PhoX_100ng_noFAIMS_002.raw,32,0.0,Q99ZW2,Q99ZW2,1719.904,K10(PhoX),K1(PhoX),2049.994,0,HCD,32,"0, 0, 0",0,,346.61,351.54,1097,467,346.61,351.54,346.61,T,T,13,1,1…
False,VNTEITKAPLSASMIK-KSEETITPWNFEEVVDK,PhoX,Intra,MS Annika,991.481709,4,3962.905008,139671,60.7178,0,High,VNTEITKAPLSASMIK,7,0,1702.941,0.0,KSEETITPWNFEEVVDK,1,0,2051.0,0.0,20250602_Astral2_NEO1_Mueller_MS_TechHub_IMP_THIDRV001_Cas9_PhoX_250ng_noFAIMS_003.raw,44,0.0,Q99ZW2,Q99ZW2,1701.934,K7(PhoX),K1(PhoX),2049.992,0,HCD,32,"0, 0, 0",0,,346.55,350.72,307,467,346.55,350.72,346.55,T,T,13,1,11,3,…
False,TILDFLKSDGFANR-TILDFLKSDGFANR,PhoX,Intra,MS Annika,851.415714,4,3402.641029,163516,73.488,0,High,TILDFLKSDGFANR,7,0,1596.838,0.0,TILDFLKSDGFANR,7,0,1596.838,0.0,20250605_Astral2_NEO1_Mueller_MS_TechHub_IMP_THIDRV001_Cas9_PhoX_250ng_FAIMS_001.raw,92,0.0,Q99ZW2,Q99ZW2,1595.831,K7(PhoX),K7(PhoX),1595.831,-60,HCD,32,"0, 0, 0",0,,346.42,346.42,677,677,346.42,346.42,346.42,T,T,10,1,10,1,0.0031417…
False,KNLIGALLFDSGETAEATR-TILDFLKSDGFANR,PhoX,Intra,MS Annika,1271.288599,3,3811.851244,180983,73.5351,0,High,KNLIGALLFDSGETAEATR,1,0,2006.055,0.0,TILDFLKSDGFANR,7,0,1596.831,0.0,20250602_Astral2_NEO1_Mueller_MS_TechHub_IMP_THIDRV001_Cas9_PhoX_500ng_noFAIMS_001.raw,47,0.0,Q99ZW2,Q99ZW2,2005.048,K1(PhoX),K7(PhoX),1595.824,0,HCD,32,"0, 0, 0",0,,505.13,346.36,44,677,505.13,346.36,346.36,T,T,17,1,12,…
False,KSEETITPWNFEEVVDK-GILQTVKVVDELVK,PhoX,Intra,MS Annika,1267.637205,3,3800.897063,166859,71.1517,0,High,KSEETITPWNFEEVVDK,1,0,2050.997,0.0,GILQTVKVVDELVK,7,0,1540.936,0.0,20250602_Astral2_NEO1_Mueller_MS_TechHub_IMP_THIDRV001_Cas9_PhoX_250ng_noFAIMS_003.raw,44,0.99,Q99ZW2,Q99ZW2,2049.99,K1(PhoX),K7(PhoX),1539.928,0,HCD,32,"0, 0, 0",0,,515.1,346.32,467,735,515.1,346.32,346.32,T,T,13,1,11,2,0.1…
False,KSEETITPWNFEEVVDK-GILQTVKVVDELVK,PhoX,Intra,MS Annika,1267.635469,3,3800.891856,158343,71.2596,0,High,KSEETITPWNFEEVVDK,1,0,2050.997,0.0,GILQTVKVVDELVK,7,0,1540.931,0.0,20250602_Astral2_NEO1_Mueller_MS_TechHub_IMP_THIDRV001_Cas9_PhoX_100ng_noFAIMS_001.raw,29,0.92,Q99ZW2,Q99ZW2,2049.99,K1(PhoX),K7(PhoX),1539.923,0,HCD,32,"0, 0, 0",0,,519.37,346.3,467,735,519.37,346.3,346.3,T,T,15,1,11,2,0.11…
False,TILDFLKSDGFANR-KNLIGALLFDSGETAEATR,PhoX,Intra,MS Annika,953.722729,4,3811.869087,163363,73.4238,0,High,TILDFLKSDGFANR,7,0,1596.838,0.0,KNLIGALLFDSGETAEATR,1,0,2006.066,0.0,20250605_Astral2_NEO1_Mueller_MS_TechHub_IMP_THIDRV001_Cas9_PhoX_250ng_FAIMS_001.raw,92,0.88,Q99ZW2,Q99ZW2,1595.831,K7(PhoX),K1(PhoX),2005.059,-48,HCD,32,"0, 0, 0",0,,346.21,393.66,677,44,346.21,393.66,346.21,T,T,12,1,14,…
False,KSEETITPWNFEEVVDK-GILQTVKVVDELVK,PhoX,Intra,MS Annika,1267.63357,3,3800.886158,151633,71.2936,0,High,KSEETITPWNFEEVVDK,1,0,2050.997,0.0,GILQTVKVVDELVK,7,0,1540.925,0.0,20250602_Astral2_NEO1_Mueller_MS_TechHub_IMP_THIDRV001_Cas9_PhoX_50ng_noFAIMS_001.raw,20,0.97,Q99ZW2,Q99ZW2,2049.99,K1(PhoX),K7(PhoX),1539.918,0,HCD,32,"0, 0, 0",0,,564.69,346.21,467,735,564.69,346.21,346.21,T,T,14,1,11,2,0.0…
False,KSEETITPWNFEEVVDK-GILQTVKVVDELVK,PhoX,Intra,MS Annika,1267.635614,3,3800.892289,166894,71.1651,0,High,KSEETITPWNFEEVVDK,1,0,2050.997,0.0,GILQTVKVVDELVK,7,0,1540.931,0.0,20250602_Astral2_NEO1_Mueller_MS_TechHub_IMP_THIDRV001_Cas9_PhoX_250ng_noFAIMS_003.raw,44,0.98,Q99ZW2,Q99ZW2,2049.99,K1(PhoX),K7(PhoX),1539.924,0,HCD,32,"0, 0, 0",0,,564.15,346.19,467,735,564.15,346.19,346.19,T,T,14,1,11,2,0…
False,KSEETITPWNFEEVVDK-GILQTVKVVDELVK,PhoX,Intra,MS Annika,1267.634922,3,3800.890212,160284,70.9945,0,High,KSEETITPWNFEEVVDK,1,0,2050.997,0.0,GILQTVKVVDELVK,7,0,1540.929,0.0,20250605_Astral2_NEO1_Mueller_MS_TechHub_IMP_THIDRV001_Cas9_PhoX_500ng_FAIMS_001.raw,101,0.97,Q99ZW2,Q99ZW2,2049.99,K1(PhoX),K7(PhoX),1539.922,-48,HCD,32,"0, 0, 0",0,,564.79,346.15,467,735,564.79,346.15,346.15,T,T,14,1,11,2,…
False,KSEETITPWNFEEVVDK-GILQTVKVVDELVK,PhoX,Intra,MS Annika,1267.636632,3,3800.895343,159744,71.2293,0,High,KSEETITPWNFEEVVDK,1,0,2050.997,0.0,GILQTVKVVDELVK,7,0,1540.934,0.0,20250602_Astral2_NEO1_Mueller_MS_TechHub_IMP_THIDRV001_Cas9_PhoX_100ng_noFAIMS_003.raw,35,0.98,Q99ZW2,Q99ZW2,2049.99,K1(PhoX),K7(PhoX),1539.927,0,HCD,32,"0, 0, 0",0,,519.63,346.14,467,735,519.63,346.14,346.14,T,T,15,1,11,2,0…
False,EDIQKAQVSGQGDSLHEHIANLAGSPAIK-TEVQTGGFSKESILPK,PhoX,Intra,MS Annika,1236.606925,4,4943.405869,96909,49.1812,0,High,EDIQKAQVSGQGDSLHEHIANLAGSPAIK,5,0,3013.534,0.0,TEVQTGGFSKESILPK,10,0,1720.908,0.0,20250602_Astral2_NEO1_Mueller_MS_TechHub_IMP_THIDRV001_Cas9_PhoX_50ng_noFAIMS_002.raw,23,0.0,Q99ZW2,Q99ZW2,3012.527,K5(PhoX),K10(PhoX),1719.9,0,HCD,32,"0, 0, 0",0,,444.64,346.1,705,1097,444.64,346…
False,EDIQKAQVSGQGDSLHEHIANLAGSPAIK-KSEETITPWNFEEVVDK,PhoX,Intra,MS Annika,1055.504822,5,5273.495006,127002,54.2354,0,High,EDIQKAQVSGQGDSLHEHIANLAGSPAIK,5,0,3013.534,0.0,KSEETITPWNFEEVVDK,1,0,2050.997,0.0,20250602_Astral2_NEO1_Mueller_MS_TechHub_IMP_THIDRV001_Cas9_PhoX_500ng_noFAIMS_003.raw,53,0.0,Q99ZW2,Q99ZW2,3012.527,K5(PhoX),K1(PhoX),2049.989,0,HCD,32,"0, 0, 0",0,,406.95,346.07,705,467,406.95…
False,KSEETITPWNFEEVVDK-GILQTVKVVDELVK,PhoX,Intra,MS Annika,1267.636068,3,3800.893652,167974,71.1663,0,High,KSEETITPWNFEEVVDK,1,0,2050.997,0.0,GILQTVKVVDELVK,7,0,1540.932,0.0,20250602_Astral2_NEO1_Mueller_MS_TechHub_IMP_THIDRV001_Cas9_PhoX_250ng_noFAIMS_002.raw,41,0.98,Q99ZW2,Q99ZW2,2049.99,K1(PhoX),K7(PhoX),1539.925,0,HCD,32,"0, 0, 0",0,,557.46,346.06,467,735,557.46,346.06,346.06,T,T,15,1,11,2,0…
False,KSEETITPWNFEEVVDK-GILQTVKVVDELVK,PhoX,Intra,MS Annika,1267.636144,3,3800.893879,159263,71.2285,0,High,KSEETITPWNFEEVVDK,1,0,2050.997,0.0,GILQTVKVVDELVK,7,0,1540.933,0.0,20250602_Astral2_NEO1_Mueller_MS_TechHub_IMP_THIDRV001_Cas9_PhoX_100ng_noFAIMS_002.raw,32,0.98,Q99ZW2,Q99ZW2,2049.99,K1(PhoX),K7(PhoX),1539.925,0,HCD,32,"0, 0, 0",0,,519.69,346.01,467,735,519.69,346.01,346.01,T,T,15,1,11,2,0…
False,ELGSQILKEHPVENTQLQNEK-GILQTVKVVDELVK,PhoX,Intra,MS Annika,1046.793518,4,4184.152243,150028,62.0033,0,High,ELGSQILKEHPVENTQLQNEK,8,0,2434.257,0.0,GILQTVKVVDELVK,7,0,1540.93,0.0,20250602_Astral2_NEO1_Mueller_MS_TechHub_IMP_THIDRV001_Cas9_PhoX_500ng_noFAIMS_001.raw,47,0.0,Q99ZW2,Q99ZW2,2433.25,K8(PhoX),K7(PhoX),1539.923,0,HCD,32,"0, 0, 0",0,,413.18,346.0,789,735,413.18,346.0,346.0,T,T,15,2,10,…
False,TILDFLKSDGFANR-KNLIGALLFDSGETAEATR,PhoX,Intra,MS Annika,953.721132,4,3811.862697,174406,73.5509,0,High,TILDFLKSDGFANR,7,0,1596.838,0.0,KNLIGALLFDSGETAEATR,1,0,2006.06,0.0,20250602_Astral2_NEO1_Mueller_MS_TechHub_IMP_THIDRV001_Cas9_PhoX_250ng_noFAIMS_001.raw,38,0.0,Q99ZW2,Q99ZW2,1595.831,K7(PhoX),K1(PhoX),2005.053,0,HCD,32,"0, 0, 0",0,,345.99,468.84,677,44,345.99,468.84,345.99,T,T,12,1,13,1,…
False,KSEETITPWNFEEVVDK-GILQTVKVVDELVK,PhoX,Intra,MS Annika,1267.634954,3,3800.890308,172884,71.1135,0,High,KSEETITPWNFEEVVDK,1,0,2050.997,0.0,GILQTVKVVDELVK,7,0,1540.929,0.0,20250602_Astral2_NEO1_Mueller_MS_TechHub_IMP_THIDRV001_Cas9_PhoX_500ng_noFAIMS_003.raw,53,0.92,Q99ZW2,Q99ZW2,2049.99,K1(PhoX),K7(PhoX),1539.922,0,HCD,32,"0, 0, 0",0,,564.49,345.9,467,735,564.49,345.9,345.9,T,T,14,1,11,2,0.10…
False,EDIQKAQVSGQGDSLHEHIANLAGSPAIK-KTEVQTGGFSKESILPK,PhoX,Intra,MS Annika,1015.10679,5,5071.504845,91659,47.4303,0,High,EDIQKAQVSGQGDSLHEHIANLAGSPAIK,5,0,3013.534,0.0,KTEVQTGGFSKESILPK,11,0,1849.007,0.0,20250602_Astral2_NEO1_Mueller_MS_TechHub_IMP_THIDRV001_Cas9_PhoX_50ng_noFAIMS_001.raw,20,0.0,Q99ZW2,Q99ZW2,3012.527,K5(PhoX),K11(PhoX),1847.999,0,HCD,32,"0, 0, 0",0,,429.4,345.88,705,1096,429.4,3…
False,TEVQTGGFSKESILPK-EDIQKAQVSGQGDSLHEHIANLAGSPAIK,PhoX,Intra,MS Annika,989.488511,5,4943.413448,109771,49.0302,0,High,TEVQTGGFSKESILPK,10,0,1720.912,0.0,EDIQKAQVSGQGDSLHEHIANLAGSPAIK,5,0,3013.537,0.0,20250602_Astral2_NEO1_Mueller_MS_TechHub_IMP_THIDRV001_Cas9_PhoX_250ng_noFAIMS_001.raw,38,0.0,Q99ZW2,Q99ZW2,1719.904,K10(PhoX),K5(PhoX),3012.53,0,HCD,32,"0, 0, 0",0,,345.84,492.61,1097,705,345.84,…
False,KSEETITPWNFEEVVDK-GILQTVKVVDELVK,PhoX,Intra,MS Annika,1267.633023,3,3800.884515,174757,71.1168,0,High,KSEETITPWNFEEVVDK,1,0,2050.997,0.0,GILQTVKVVDELVK,7,0,1540.923,0.0,20250602_Astral2_NEO1_Mueller_MS_TechHub_IMP_THIDRV001_Cas9_PhoX_500ng_noFAIMS_001.raw,47,0.98,Q99ZW2,Q99ZW2,2049.99,K1(PhoX),K7(PhoX),1539.916,0,HCD,32,"0, 0, 0",0,,557.42,345.82,467,735,557.42,345.82,345.82,T,T,15,1,11,2,0…
False,TILDFLKSDGFANR-TILDFLKSDGFANR,PhoX,Intra,MS Annika,851.415179,4,3402.638886,166040,73.3811,0,High,TILDFLKSDGFANR,7,0,1596.838,0.0,TILDFLKSDGFANR,7,0,1596.836,0.0,20250605_Astral2_NEO1_Mueller_MS_TechHub_IMP_THIDRV001_Cas9_PhoX_500ng_FAIMS_001.raw,101,0.0,Q99ZW2,Q99ZW2,1595.831,K7(PhoX),K7(PhoX),1595.829,-60,HCD,32,"0, 0, 0",0,,345.76,345.77,677,677,345.76,345.77,345.76,T,T,10,1,10,1,0.04293…
False,TEVQTGGFSKESILPK-EDIQKAQVSGQGDSLHEHIANLAGSPAIK,PhoX,Intra,MS Annika,989.489853,5,4943.420157,102769,48.6365,0,High,TEVQTGGFSKESILPK,10,0,1720.912,0.0,EDIQKAQVSGQGDSLHEHIANLAGSPAIK,5,0,3013.544,0.0,20250605_Astral2_NEO1_Mueller_MS_TechHub_IMP_THIDRV001_Cas9_PhoX_250ng_FAIMS_003.raw,98,0.0,Q99ZW2,Q99ZW2,1719.904,K10(PhoX),K5(PhoX),3012.537,-48,HCD,32,"0, 0, 0",0,,345.74,475.17,1097,705,345.74…
False,TEVQTGGFSKESILPK-EDIQKAQVSGQGDSLHEHIANLAGSPAIK,PhoX,Intra,MS Annika,989.489094,5,4943.416366,102481,49.0076,0,High,TEVQTGGFSKESILPK,10,0,1720.912,0.0,EDIQKAQVSGQGDSLHEHIANLAGSPAIK,5,0,3013.54,0.0,20250602_Astral2_NEO1_Mueller_MS_TechHub_IMP_THIDRV001_Cas9_PhoX_100ng_noFAIMS_002.raw,32,0.0,Q99ZW2,Q99ZW2,1719.904,K10(PhoX),K5(PhoX),3012.533,0,HCD,32,"0, 0, 0",0,,345.69,452.19,1097,705,345.69,…
False,EDIQKAQVSGQGDSLHEHIANLAGSPAIK-TEVQTGGFSKESILPK,PhoX,Intra,MS Annika,1236.606935,4,4943.405911,96098,49.1521,0,High,EDIQKAQVSGQGDSLHEHIANLAGSPAIK,5,0,3013.534,0.0,TEVQTGGFSKESILPK,10,0,1720.908,0.0,20250602_Astral2_NEO1_Mueller_MS_TechHub_IMP_THIDRV001_Cas9_PhoX_50ng_noFAIMS_001.raw,20,0.0,Q99ZW2,Q99ZW2,3012.527,K5(PhoX),K10(PhoX),1719.9,0,HCD,32,"0, 0, 0",0,,400.54,345.67,705,1097,400.54,34…
False,TEVQTGGFSKESILPK-EDIQKAQVSGQGDSLHEHIANLAGSPAIK,PhoX,Intra,MS Annika,1236.609572,4,4943.416457,111322,48.6798,0,High,TEVQTGGFSKESILPK,10,0,1720.912,0.0,EDIQKAQVSGQGDSLHEHIANLAGSPAIK,5,0,3013.54,0.0,20250602_Astral2_NEO1_Mueller_MS_TechHub_IMP_THIDRV001_Cas9_PhoX_500ng_noFAIMS_002.raw,50,0.0,Q99ZW2,Q99ZW2,1719.904,K10(PhoX),K5(PhoX),3012.533,0,HCD,32,"0, 0, 0",0,,345.63,414.5,1097,705,345.63,…
False,SSFEKNPIDFLEAK-KSEETITPWNFEEVVDK,PhoX,Intra,MS Annika,971.951827,4,3884.785479,149965,66.7917,0,High,SSFEKNPIDFLEAK,5,0,1624.822,0.0,KSEETITPWNFEEVVDK,1,0,2050.999,0.0,20250605_Astral2_NEO1_Mueller_MS_TechHub_IMP_THIDRV001_Cas9_PhoX_500ng_FAIMS_001.raw,101,0.0,Q99ZW2,Q99ZW2,1623.814,K5(PhoX),K1(PhoX),2049.992,-60,HCD,32,"0, 0, 0",0,,345.61,353.24,1171,467,345.61,353.24,345.61,T,T,10,1,11,3,…
False,KNLIGALLFDSGETAEATR-KNLIGALLFDSGETAEATR,PhoX,Intra,MS Annika,1056.025625,4,4221.080672,164630,73.8443,0,High,KNLIGALLFDSGETAEATR,1,0,2006.055,0.0,KNLIGALLFDSGETAEATR,1,0,2006.061,0.0,20250605_Astral2_NEO1_Mueller_MS_TechHub_IMP_THIDRV001_Cas9_PhoX_250ng_FAIMS_003.raw,98,0.0,Q99ZW2,Q99ZW2,2005.048,K1(PhoX),K1(PhoX),2005.054,-48,HCD,32,"0, 0, 0",0,,345.42,345.42,44,44,345.42,345.42,345.42,T,T…
False,KSEETITPWNFEEVVDK-GILQTVKVVDELVK,PhoX,Intra,MS Annika,1267.633294,3,3800.88533,169163,71.4673,0,High,KSEETITPWNFEEVVDK,1,0,2050.997,0.0,GILQTVKVVDELVK,7,0,1540.924,0.0,20250602_Astral2_NEO1_Mueller_MS_TechHub_IMP_THIDRV001_Cas9_PhoX_250ng_noFAIMS_001.raw,38,0.0,Q99ZW2,Q99ZW2,2049.99,K1(PhoX),K7(PhoX),1539.917,0,HCD,32,"0, 0, 0",0,,388.58,345.18,467,735,388.58,345.18,345.18,T,T,13,1,11,2,0.1…
False,TEVQTGGFSKESILPK-KYGGFDSPTVAYSVLVVAK,PhoX,Intra,MS Annika,983.493639,4,3930.952728,111721,60.5384,0,High,TEVQTGGFSKESILPK,10,0,1720.912,0.0,KYGGFDSPTVAYSVLVVAK,1,0,2001.077,0.0,20250602_Astral2_NEO1_Mueller_MS_TechHub_IMP_THIDRV001_Cas9_PhoX_10ng_noFAIMS_001.raw,11,0.0,Q99ZW2,Q99ZW2,1719.904,K10(PhoX),K1(PhoX),2000.069,0,HCD,32,"0, 0, 0",0,,344.95,381.38,1097,1129,344.95,381.38,344.95,T,T,1…
False,TEVQTGGFSKESILPK-KYGGFDSPTVAYSVLVVAK,PhoX,Intra,MS Annika,983.492436,4,3930.947916,132046,60.504,0,High,TEVQTGGFSKESILPK,10,0,1720.912,0.0,KYGGFDSPTVAYSVLVVAK,1,0,2001.072,0.0,20250602_Astral2_NEO1_Mueller_MS_TechHub_IMP_THIDRV001_Cas9_PhoX_100ng_noFAIMS_002.raw,32,0.0,Q99ZW2,Q99ZW2,1719.904,K10(PhoX),K1(PhoX),2000.065,0,HCD,32,"0, 0, 0",0,,344.8,411.66,1097,1129,344.8,411.66,344.8,T,T,10,1…
False,GILQTVKVVDELVK-YTSTKEVLDATLIHQSITGLYETR,PhoX,Intra,MS Annika,1123.085703,4,4489.320982,156795,70.0922,0,High,GILQTVKVVDELVK,7,0,1540.931,0.0,YTSTKEVLDATLIHQSITGLYETR,5,0,2739.426,0.0,20250602_Astral2_NEO1_Mueller_MS_TechHub_IMP_THIDRV001_Cas9_PhoX_100ng_noFAIMS_003.raw,35,0.0,Q99ZW2,Q99ZW2,1539.924,K7(PhoX),K5(PhoX),2738.418,0,HCD,32,"0, 0, 0",0,,344.79,368.68,735,1335,344.79,368.68,344.79,…
False,GILQTVKVVDELVK-KSEETITPWNFEEVVDK,PhoX,Intra,MS Annika,950.979155,4,3800.894792,172851,71.1306,0,High,GILQTVKVVDELVK,7,0,1540.931,0.0,KSEETITPWNFEEVVDK,1,0,2050.999,0.0,20250602_Astral2_NEO1_Mueller_MS_TechHub_IMP_THIDRV001_Cas9_PhoX_500ng_noFAIMS_002.raw,50,0.0,Q99ZW2,Q99ZW2,1539.924,K7(PhoX),K1(PhoX),2049.992,0,HCD,32,"0, 0, 0",0,,344.65,352.4,735,467,344.65,352.4,344.65,T,T,11,2,11,3,0.09…
False,YTSTKEVLDATLIHQSITGLYETR-GILQTVKVVDELVK,PhoX,Intra,MS Annika,1123.084225,4,4489.315069,163729,69.9815,0,High,YTSTKEVLDATLIHQSITGLYETR,5,0,2739.42,0.0,GILQTVKVVDELVK,7,0,1540.931,0.0,20250602_Astral2_NEO1_Mueller_MS_TechHub_IMP_THIDRV001_Cas9_PhoX_250ng_noFAIMS_003.raw,44,0.98,Q99ZW2,Q99ZW2,2738.413,K5(PhoX),K7(PhoX),1539.923,0,HCD,32,"0, 0, 0",0,,401.69,344.59,1335,735,401.69,344.59,344.59,…
False,TILDFLKSDGFANR-TILDFLKSDGFANR,PhoX,Intra,MS Annika,851.415821,4,3402.641453,163804,73.4533,0,High,TILDFLKSDGFANR,7,0,1596.838,0.0,TILDFLKSDGFANR,7,0,1596.839,0.0,20250605_Astral2_NEO1_Mueller_MS_TechHub_IMP_THIDRV001_Cas9_PhoX_250ng_FAIMS_002.raw,95,0.0,Q99ZW2,Q99ZW2,1595.831,K7(PhoX),K7(PhoX),1595.832,-60,HCD,32,"0, 0, 0",0,,344.39,344.39,677,677,344.39,344.39,344.39,T,T,10,1,10,1,0.047003…
False,GILQTVKVVDELVK-KSEETITPWNFEEVVDK,PhoX,Intra,MS Annika,950.979399,4,3800.895768,174838,71.1465,0,High,GILQTVKVVDELVK,7,0,1540.931,0.0,KSEETITPWNFEEVVDK,1,0,2051.0,0.0,20250602_Astral2_NEO1_Mueller_MS_TechHub_IMP_THIDRV001_Cas9_PhoX_500ng_noFAIMS_001.raw,47,0.0,Q99ZW2,Q99ZW2,1539.924,K7(PhoX),K1(PhoX),2049.993,0,HCD,32,"0, 0, 0",0,,344.33,371.54,735,467,344.33,371.54,344.33,T,T,11,2,12,3,0.15…
False,SVKELLGITIMER-LPKYSLFELENGR,PhoX,Intra,MS Annika,816.666942,4,3263.645938,151276,67.3297,0,High,SVKELLGITIMER,3,0,1488.845,0.0,LPKYSLFELENGR,3,0,1565.836,0.0,20250605_Astral2_NEO1_Mueller_MS_TechHub_IMP_THIDRV001_Cas9_PhoX_500ng_FAIMS_001.raw,101,0.0,Q99ZW2,Q99ZW2,1487.838,K3(PhoX),K3(PhoX),1564.829,-60,HCD,32,"0, 0, 0",0,,344.16,354.91,1158,1197,344.16,354.91,344.16,T,T,10,1,11,1,0.1111801…
False,KNLIGALLFDSGETAEATR-GILQTVKVVDELVK,PhoX,Intra,MS Annika,1252.654599,3,3755.949245,166719,74.6486,0,High,KNLIGALLFDSGETAEATR,1,0,2006.055,0.0,GILQTVKVVDELVK,7,0,1540.929,0.0,20250602_Astral2_NEO1_Mueller_MS_TechHub_IMP_THIDRV001_Cas9_PhoX_100ng_noFAIMS_001.raw,29,0.0,Q99ZW2,Q99ZW2,2005.048,K1(PhoX),K7(PhoX),1539.922,0,HCD,32,"0, 0, 0",0,,549.2,343.96,44,735,549.2,343.96,343.96,T,T,17,1,10,2,…
False,TEVQTGGFSKESILPK-KSEETITPWNFEEVVDK,PhoX,Intra,MS Annika,995.975764,4,3980.881225,138122,60.1166,0,High,TEVQTGGFSKESILPK,10,0,1720.912,0.0,KSEETITPWNFEEVVDK,1,0,2051.005,0.0,20250602_Astral2_NEO1_Mueller_MS_TechHub_IMP_THIDRV001_Cas9_PhoX_250ng_noFAIMS_003.raw,44,0.0,Q99ZW2,Q99ZW2,1719.904,K10(PhoX),K1(PhoX),2049.998,0,HCD,32,"0, 0, 0",0,,343.87,351.51,1097,467,343.87,351.51,343.87,T,T,10,1,…
False,KSEETITPWNFEEVVDK-GILQTVKVVDELVK,PhoX,Intra,MS Annika,950.980015,4,3800.898229,157848,71.0079,0,High,KSEETITPWNFEEVVDK,1,0,2050.997,0.0,GILQTVKVVDELVK,7,0,1540.937,0.0,20250605_Astral2_NEO1_Mueller_MS_TechHub_IMP_THIDRV001_Cas9_PhoX_250ng_FAIMS_003.raw,98,0.0,Q99ZW2,Q99ZW2,2049.99,K1(PhoX),K7(PhoX),1539.93,-48,HCD,32,"0, 0, 0",0,,378.66,343.8,467,735,378.66,343.8,343.8,T,T,11,1,11,2,2.28488…
False,EDIQKAQVSGQGDSLHEHIANLAGSPAIK-GILQTVKVVDELVK,PhoX,Intra,MS Annika,1191.613552,4,4763.432379,145377,60.3502,0,High,EDIQKAQVSGQGDSLHEHIANLAGSPAIK,5,0,3013.534,0.0,GILQTVKVVDELVK,7,0,1540.934,0.0,20250602_Astral2_NEO1_Mueller_MS_TechHub_IMP_THIDRV001_Cas9_PhoX_500ng_noFAIMS_001.raw,47,0.99,Q99ZW2,Q99ZW2,3012.527,K5(PhoX),K7(PhoX),1539.927,0,HCD,32,"0, 0, 0",0,,494.42,343.77,705,735,494.42,343.…
False,SVKELLGITIMER-LPKYSLFELENGR,PhoX,Intra,MS Annika,1088.552603,3,3263.643256,165226,67.5925,0,High,SVKELLGITIMER,3,0,1488.845,0.0,LPKYSLFELENGR,3,0,1565.833,0.0,20250602_Astral2_NEO1_Mueller_MS_TechHub_IMP_THIDRV001_Cas9_PhoX_500ng_noFAIMS_001.raw,47,0.0,Q99ZW2,Q99ZW2,1487.838,K3(PhoX),K3(PhoX),1564.826,0,HCD,32,"0, 0, 0",0,,343.6,372.11,1158,1197,343.6,372.11,343.6,T,T,10,1,10,1,0.0311078166…
False,EDIQKAQVSGQGDSLHEHIANLAGSPAIKK-GILQTVKVVDELVK,PhoX,Intra,MS Annika,979.1089,5,4891.515392,135595,57.3277,0,High,EDIQKAQVSGQGDSLHEHIANLAGSPAIKK,5,0,3141.629,0.0,GILQTVKVVDELVK,7,0,1540.922,0.0,20250602_Astral2_NEO1_Mueller_MS_TechHub_IMP_THIDRV001_Cas9_PhoX_500ng_noFAIMS_003.raw,53,0.74,Q99ZW2,Q99ZW2,3140.621,K5(PhoX),K7(PhoX),1539.915,0,HCD,32,"0, 0, 0",0,,450.68,342.89,705,735,450.68,342.8…
False,TILDFLKSDGFANR-KNLIGALLFDSGETAEATR,PhoX,Intra,MS Annika,953.720306,4,3811.859393,164153,73.6034,0,High,TILDFLKSDGFANR,7,0,1596.838,0.0,KNLIGALLFDSGETAEATR,1,0,2006.057,0.0,20250602_Astral2_NEO1_Mueller_MS_TechHub_IMP_THIDRV001_Cas9_PhoX_100ng_noFAIMS_001.raw,29,0.0,Q99ZW2,Q99ZW2,1595.831,K7(PhoX),K1(PhoX),2005.05,0,HCD,32,"0, 0, 0",0,,342.85,476.83,677,44,342.85,476.83,342.85,T,T,12,1,14,2,…
False,TILDFLKSDGFANR-TILDFLKSDGFANR,PhoX,Intra,MS Annika,851.415261,4,3402.639213,163591,73.408,0,High,TILDFLKSDGFANR,7,0,1596.838,0.0,TILDFLKSDGFANR,7,0,1596.837,0.0,20250605_Astral2_NEO1_Mueller_MS_TechHub_IMP_THIDRV001_Cas9_PhoX_250ng_FAIMS_003.raw,98,0.0,Q99ZW2,Q99ZW2,1595.831,K7(PhoX),K7(PhoX),1595.829,-60,HCD,32,"0, 0, 0",0,,342.68,342.68,677,677,342.68,342.68,342.68,T,T,11,1,11,1,0.0826295…
False,VLPKHSLLYEYFTVYNELTK-KIECFDSVEISGVEDR,PhoX,Intra,MS Annika,1138.044601,4,4549.156576,139671,67.5804,0,High,VLPKHSLLYEYFTVYNELTK,4,0,2457.306,0.0,KIECFDSVEISGVEDR,1,0,1882.886,30300.30043,20250605_Astral2_NEO1_Mueller_MS_TechHub_IMP_THIDRV001_Cas9_PhoX_100ng_FAIMS_001.raw,83,0.0,Q99ZW2,Q99ZW2,2456.299,K4(PhoX),K1(PhoX);C4(Carbamidomethyl),1881.878,-48,HCD,32,"0, 0, 0",0,,342.63,420.36,506,57…
False,YTSTKEVLDATLIHQSITGLYETR-GILQTVKVVDELVK,PhoX,Intra,MS Annika,1123.083105,4,4489.310591,169345,69.8334,0,High,YTSTKEVLDATLIHQSITGLYETR,5,0,2739.42,0.0,GILQTVKVVDELVK,7,0,1540.926,0.0,20250602_Astral2_NEO1_Mueller_MS_TechHub_IMP_THIDRV001_Cas9_PhoX_500ng_noFAIMS_003.raw,53,0.0,Q99ZW2,Q99ZW2,2738.413,K5(PhoX),K7(PhoX),1539.919,0,HCD,32,"0, 0, 0",0,,437.24,342.48,1335,735,437.24,342.48,342.48,T…
False,KSEETITPWNFEEVVDK-GILQTVKVVDELVK,PhoX,Intra,MS Annika,1267.635764,3,3800.892739,151674,71.3098,0,High,KSEETITPWNFEEVVDK,1,0,2050.997,0.0,GILQTVKVVDELVK,7,0,1540.931,0.0,20250602_Astral2_NEO1_Mueller_MS_TechHub_IMP_THIDRV001_Cas9_PhoX_50ng_noFAIMS_001.raw,20,0.97,Q99ZW2,Q99ZW2,2049.99,K1(PhoX),K7(PhoX),1539.924,0,HCD,32,"0, 0, 0",0,,511.94,342.47,467,735,511.94,342.47,342.47,T,T,14,1,12,2,0.…
False,TEVQTGGFSKESILPK-GILQTVKVVDELVK,PhoX,Intra,MS Annika,1157.607033,3,3470.806547,150151,68.0091,0,High,TEVQTGGFSKESILPK,10,0,1720.912,0.0,GILQTVKVVDELVK,7,0,1540.93,0.0,20250602_Astral2_NEO1_Mueller_MS_TechHub_IMP_THIDRV001_Cas9_PhoX_100ng_noFAIMS_001.raw,29,0.91,Q99ZW2,Q99ZW2,1719.904,K10(PhoX),K7(PhoX),1539.923,0,HCD,32,"0, 0, 0",0,,342.38,365.41,1097,735,342.38,365.41,342.38,T,T,11,1,13,2,…
False,KSEETITPWNFEEVVDK-GILQTVKVVDELVK,PhoX,Intra,MS Annika,1267.635578,3,3800.892181,174840,71.1469,0,High,KSEETITPWNFEEVVDK,1,0,2050.997,0.0,GILQTVKVVDELVK,7,0,1540.931,0.0,20250602_Astral2_NEO1_Mueller_MS_TechHub_IMP_THIDRV001_Cas9_PhoX_500ng_noFAIMS_001.raw,47,0.97,Q99ZW2,Q99ZW2,2049.99,K1(PhoX),K7(PhoX),1539.924,0,HCD,32,"0, 0, 0",0,,515.75,342.37,467,735,515.75,342.37,342.37,T,T,13,1,12,2,0…
False,KSEETITPWNFEEVVDK-GILQTVKVVDELVK,PhoX,Intra,MS Annika,1267.635316,3,3800.891394,172932,71.1319,0,High,KSEETITPWNFEEVVDK,1,0,2050.997,0.0,GILQTVKVVDELVK,7,0,1540.93,0.0,20250602_Astral2_NEO1_Mueller_MS_TechHub_IMP_THIDRV001_Cas9_PhoX_500ng_noFAIMS_003.raw,53,0.97,Q99ZW2,Q99ZW2,2049.99,K1(PhoX),K7(PhoX),1539.923,0,HCD,32,"0, 0, 0",0,,519.89,342.3,467,735,519.89,342.3,342.3,T,T,15,1,12,2,0.091…
False,KSEETITPWNFEEVVDK-GILQTVKVVDELVK,PhoX,Intra,MS Annika,1267.635334,3,3800.89145,172854,71.1311,0,High,KSEETITPWNFEEVVDK,1,0,2050.997,0.0,GILQTVKVVDELVK,7,0,1540.93,0.0,20250602_Astral2_NEO1_Mueller_MS_TechHub_IMP_THIDRV001_Cas9_PhoX_500ng_noFAIMS_002.raw,50,0.97,Q99ZW2,Q99ZW2,2049.99,K1(PhoX),K7(PhoX),1539.923,0,HCD,32,"0, 0, 0",0,,615.18,342.26,467,735,615.18,342.26,342.26,T,T,15,1,12,2,0.1…
False,YDEHHQDLTLLKALVR-EIFFDQSKNGYAGYIDGGASQEEFYK,PhoX,Intra,MS Annika,1025.475931,5,5123.350548,153155,63.1215,0,High,YDEHHQDLTLLKALVR,12,0,1951.04,0.0,EIFFDQSKNGYAGYIDGGASQEEFYK,8,0,2963.346,0.0,20250602_Astral2_NEO1_Mueller_MS_TechHub_IMP_THIDRV001_Cas9_PhoX_500ng_noFAIMS_001.raw,47,0.0,Q99ZW2,Q99ZW2,1950.032,K12(PhoX),K8(PhoX),2962.339,0,HCD,32,"0, 0, 0",0,,341.95,582.01,324,348,341.95,582.01…
False,VLPKHSLLYEYFTVYNELTK-KIECFDSVEISGVEDR,PhoX,Intra,MS Annika,1138.046905,4,4549.165791,149142,67.4175,0,High,VLPKHSLLYEYFTVYNELTK,4,0,2457.306,0.0,KIECFDSVEISGVEDR,1,0,1882.895,30300.30043,20250605_Astral2_NEO1_Mueller_MS_TechHub_IMP_THIDRV001_Cas9_PhoX_250ng_FAIMS_003.raw,98,0.0,Q99ZW2,Q99ZW2,2456.299,K4(PhoX),K1(PhoX);C4(Carbamidomethyl),1881.888,-48,HCD,32,"0, 0, 0",0,,341.87,439.58,506,57…
False,YTSTKEVLDATLIHQSITGLYETR-GILQTVKVVDELVK,PhoX,Intra,MS Annika,1123.083367,4,4489.311638,163764,69.9947,0,High,YTSTKEVLDATLIHQSITGLYETR,5,0,2739.42,0.0,GILQTVKVVDELVK,7,0,1540.927,0.0,20250602_Astral2_NEO1_Mueller_MS_TechHub_IMP_THIDRV001_Cas9_PhoX_250ng_noFAIMS_003.raw,44,0.0,Q99ZW2,Q99ZW2,2738.413,K5(PhoX),K7(PhoX),1539.92,0,HCD,32,"0, 0, 0",0,,399.64,341.82,1335,735,399.64,341.82,341.82,T,…
False,GILQTVKVVDELVK-KSEETITPWNFEEVVDK,PhoX,Intra,MS Annika,950.979584,4,3800.896505,157847,71.1079,0,High,GILQTVKVVDELVK,7,0,1540.931,0.0,KSEETITPWNFEEVVDK,1,0,2051.001,0.0,20250605_Astral2_NEO1_Mueller_MS_TechHub_IMP_THIDRV001_Cas9_PhoX_250ng_FAIMS_001.raw,92,0.0,Q99ZW2,Q99ZW2,1539.924,K7(PhoX),K1(PhoX),2049.994,-48,HCD,32,"0, 0, 0",0,,341.71,370.33,735,467,341.71,370.33,341.71,T,T,12,2,12,3,0.…
False,TEVQTGGFSKESILPK-KYGGFDSPTVAYSVLVVAK,PhoX,Intra,MS Annika,983.49367,4,3930.952849,124962,60.6183,0,High,TEVQTGGFSKESILPK,10,0,1720.912,0.0,KYGGFDSPTVAYSVLVVAK,1,0,2001.077,0.0,20250602_Astral2_NEO1_Mueller_MS_TechHub_IMP_THIDRV001_Cas9_PhoX_50ng_noFAIMS_001.raw,20,0.0,Q99ZW2,Q99ZW2,1719.904,K10(PhoX),K1(PhoX),2000.069,0,HCD,32,"0, 0, 0",0,,341.56,416.14,1097,1129,341.56,416.14,341.56,T,T,11…
False,SEETITPWNFEEVVDKGASAQSFIER-GNELALPSKYVNFLYLASHYEK,PhoX,Intra,MS Annika,1147.744405,5,5734.69292,174832,71.8661,0,High,SEETITPWNFEEVVDKGASAQSFIER,16,0,2969.416,0.0,GNELALPSKYVNFLYLASHYEK,9,0,2556.312,0.0,20250602_Astral2_NEO1_Mueller_MS_TechHub_IMP_THIDRV001_Cas9_PhoX_500ng_noFAIMS_003.raw,53,0.0,Q99ZW2,Q99ZW2,2968.409,K16(PhoX),K9(PhoX),2555.305,0,HCD,32,"0, 0, 0",0,,344.51,341.46,468,1222,…
False,TILDFLKSDGFANR-KNLIGALLFDSGETAEATR,PhoX,Intra,MS Annika,953.722304,4,3811.867385,163536,73.3853,0,High,TILDFLKSDGFANR,7,0,1596.838,0.0,KNLIGALLFDSGETAEATR,1,0,2006.065,0.0,20250605_Astral2_NEO1_Mueller_MS_TechHub_IMP_THIDRV001_Cas9_PhoX_250ng_FAIMS_003.raw,98,0.0,Q99ZW2,Q99ZW2,1595.831,K7(PhoX),K1(PhoX),2005.057,-48,HCD,32,"0, 0, 0",0,,341.46,452.05,677,44,341.46,452.05,341.46,T,T,10,1,14,1…
False,TILDFLKSDGFANR-KNLIGALLFDSGETAEATR,PhoX,Intra,MS Annika,953.721999,4,3811.866165,163653,73.4339,0,High,TILDFLKSDGFANR,7,0,1596.838,0.0,KNLIGALLFDSGETAEATR,1,0,2006.064,0.0,20250605_Astral2_NEO1_Mueller_MS_TechHub_IMP_THIDRV001_Cas9_PhoX_250ng_FAIMS_003.raw,98,0.0,Q99ZW2,Q99ZW2,1595.831,K7(PhoX),K1(PhoX),2005.056,-48,HCD,32,"0, 0, 0",0,,341.43,381.35,677,44,341.43,381.35,341.43,T,T,10,1,11,1…
False,LPKYSLFELENGR-KYGGFDSPTVAYSVLVVAK,PhoX,Intra,MS Annika,1259.293954,3,3775.867308,142093,64.8568,0,High,LPKYSLFELENGR,3,0,1565.832,0.0,KYGGFDSPTVAYSVLVVAK,1,0,2001.071,0.0,20250602_Astral2_NEO1_Mueller_MS_TechHub_IMP_THIDRV001_Cas9_PhoX_100ng_noFAIMS_001.raw,29,0.0,Q99ZW2,Q99ZW2,1564.825,K3(PhoX),K1(PhoX),2000.063,0,HCD,32,"0, 0, 0",0,,341.35,366.14,1197,1129,341.35,366.14,341.35,T,T,10,1,14…
False,QLFVEQHKHYLDEIIEQISEFSK-GNELALPSKYVNFLYLASHYEK,PhoX,Intra,MS Annika,938.461698,6,5625.733805,155830,70.5643,0,High,QLFVEQHKHYLDEIIEQISEFSK,8,0,2860.452,0.0,GNELALPSKYVNFLYLASHYEK,9,0,2556.318,0.0,20250605_Astral2_NEO1_Mueller_MS_TechHub_IMP_THIDRV001_Cas9_PhoX_500ng_FAIMS_002.raw,104,0.0,Q99ZW2,Q99ZW2,2859.444,K8(PhoX),K9(PhoX),2555.31,-48,HCD,32,"0, 0, 0",0,,341.19,490.14,1255,1222,341.19,…
False,SSFEKNPIDFLEAK-KYGGFDSPTVAYSVLVVAK,PhoX,Intra,MS Annika,959.471375,4,3834.86367,147685,66.8137,0,High,SSFEKNPIDFLEAK,5,0,1624.822,0.0,KYGGFDSPTVAYSVLVVAK,1,0,2001.077,0.0,20250605_Astral2_NEO1_Mueller_MS_TechHub_IMP_THIDRV001_Cas9_PhoX_250ng_FAIMS_003.raw,98,0.0,Q99ZW2,Q99ZW2,1623.814,K5(PhoX),K1(PhoX),2000.07,-48,HCD,32,"0, 0, 0",0,,341.17,357.29,1171,1129,341.17,357.29,341.17,T,T,8,1,11,2…
False,LPKYSLFELENGR-KYGGFDSPTVAYSVLVVAK,PhoX,Intra,MS Annika,1259.294377,3,3775.868578,143465,64.8152,0,High,LPKYSLFELENGR,3,0,1565.832,0.0,KYGGFDSPTVAYSVLVVAK,1,0,2001.072,0.0,20250602_Astral2_NEO1_Mueller_MS_TechHub_IMP_THIDRV001_Cas9_PhoX_100ng_noFAIMS_003.raw,35,0.0,Q99ZW2,Q99ZW2,1564.825,K3(PhoX),K1(PhoX),2000.065,0,HCD,32,"0, 0, 0",0,,340.95,388.46,1197,1129,340.95,388.46,340.95,T,T,10,1,13…
False,SSFEKNPIDFLEAK-KYGGFDSPTVAYSVLVVAK,PhoX,Intra,MS Annika,1278.957333,3,3834.857447,162442,66.5329,0,High,SSFEKNPIDFLEAK,5,0,1624.822,0.0,KYGGFDSPTVAYSVLVVAK,1,0,2001.071,0.0,20250602_Astral2_NEO1_Mueller_MS_TechHub_IMP_THIDRV001_Cas9_PhoX_500ng_noFAIMS_001.raw,47,0.0,Q99ZW2,Q99ZW2,1623.814,K5(PhoX),K1(PhoX),2000.064,0,HCD,32,"0, 0, 0",0,,340.93,611.75,1171,1129,340.93,611.75,340.93,T,T,8,1,1…
False,LPKYSLFELENGR-KYGGFDSPTVAYSVLVVAK,PhoX,Intra,MS Annika,1259.293928,3,3775.86723,149865,64.6207,0,High,LPKYSLFELENGR,3,0,1565.832,0.0,KYGGFDSPTVAYSVLVVAK,1,0,2001.071,0.0,20250602_Astral2_NEO1_Mueller_MS_TechHub_IMP_THIDRV001_Cas9_PhoX_250ng_noFAIMS_003.raw,44,0.0,Q99ZW2,Q99ZW2,1564.825,K3(PhoX),K1(PhoX),2000.063,0,HCD,32,"0, 0, 0",0,,340.89,437.97,1197,1129,340.89,437.97,340.89,T,T,10,1,16,…
False,LPKYSLFELENGR-KYGGFDSPTVAYSVLVVAK,PhoX,Intra,MS Annika,1259.294661,3,3775.86943,149910,64.6374,0,High,LPKYSLFELENGR,3,0,1565.832,0.0,KYGGFDSPTVAYSVLVVAK,1,0,2001.073,0.0,20250602_Astral2_NEO1_Mueller_MS_TechHub_IMP_THIDRV001_Cas9_PhoX_250ng_noFAIMS_003.raw,44,0.0,Q99ZW2,Q99ZW2,1564.825,K3(PhoX),K1(PhoX),2000.065,0,HCD,32,"0, 0, 0",0,,340.84,427.01,1197,1129,340.84,427.01,340.84,T,T,10,1,12,…
False,VLPKHSLLYEYFTVYNELTK-KSEETITPWNFEEVVDKGASAQSFIER,PhoX,Intra,MS Annika,1153.564243,5,5763.792107,157693,70.8959,0,High,VLPKHSLLYEYFTVYNELTK,4,0,2457.306,0.0,KSEETITPWNFEEVVDKGASAQSFIER,17,0,3097.521,0.0,20250605_Astral2_NEO1_Mueller_MS_TechHub_IMP_THIDRV001_Cas9_PhoX_250ng_FAIMS_002.raw,95,0.0,Q99ZW2,Q99ZW2,2456.299,K4(PhoX),K17(PhoX),3096.514,-48,HCD,32,"0, 0, 0",0,,340.71,590.18,506,467,34…
False,TILDFLKSDGFANR-KNLIGALLFDSGETAEATR,PhoX,Intra,MS Annika,1271.291305,3,3811.859361,178994,73.5061,0,High,TILDFLKSDGFANR,7,0,1596.838,0.0,KNLIGALLFDSGETAEATR,1,0,2006.057,0.0,20250602_Astral2_NEO1_Mueller_MS_TechHub_IMP_THIDRV001_Cas9_PhoX_500ng_noFAIMS_003.raw,53,0.0,Q99ZW2,Q99ZW2,1595.831,K7(PhoX),K1(PhoX),2005.049,0,HCD,32,"0, 0, 0",0,,340.69,533.28,677,44,340.69,533.28,340.69,T,T,10,1,16,…
False,LPKYSLFELENGR-KYGGFDSPTVAYSVLVVAK,PhoX,Intra,MS Annika,1259.294785,3,3775.869802,143003,64.8269,0,High,LPKYSLFELENGR,3,0,1565.832,0.0,KYGGFDSPTVAYSVLVVAK,1,0,2001.073,0.0,20250602_Astral2_NEO1_Mueller_MS_TechHub_IMP_THIDRV001_Cas9_PhoX_100ng_noFAIMS_002.raw,32,0.0,Q99ZW2,Q99ZW2,1564.825,K3(PhoX),K1(PhoX),2000.066,0,HCD,32,"0, 0, 0",0,,340.66,491.6,1197,1129,340.66,491.6,340.66,T,T,10,1,15,2…
False,LPKYSLFELENGR-KYGGFDSPTVAYSVLVVAK,PhoX,Intra,MS Annika,1259.295464,3,3775.87184,151245,64.6256,0,High,LPKYSLFELENGR,3,0,1565.832,0.0,KYGGFDSPTVAYSVLVVAK,1,0,2001.075,0.0,20250602_Astral2_NEO1_Mueller_MS_TechHub_IMP_THIDRV001_Cas9_PhoX_250ng_noFAIMS_001.raw,38,0.0,Q99ZW2,Q99ZW2,1564.825,K3(PhoX),K1(PhoX),2000.068,0,HCD,32,"0, 0, 0",0,,340.6,477.27,1197,1129,340.6,477.27,340.6,T,T,10,1,14,2,0…
False,LPKYSLFELENGR-KYGGFDSPTVAYSVLVVAK,PhoX,Intra,MS Annika,1259.294917,3,3775.870197,150837,64.6036,0,High,LPKYSLFELENGR,3,0,1565.832,0.0,KYGGFDSPTVAYSVLVVAK,1,0,2001.073,0.0,20250602_Astral2_NEO1_Mueller_MS_TechHub_IMP_THIDRV001_Cas9_PhoX_250ng_noFAIMS_002.raw,41,0.0,Q99ZW2,Q99ZW2,1564.825,K3(PhoX),K1(PhoX),2000.066,0,HCD,32,"0, 0, 0",0,,340.59,437.23,1197,1129,340.59,437.23,340.59,T,T,10,1,16…
False,LPKYSLFELENGR-KYGGFDSPTVAYSVLVVAK,PhoX,Intra,MS Annika,1259.295233,3,3775.871145,143501,64.8295,0,High,LPKYSLFELENGR,3,0,1565.832,0.0,KYGGFDSPTVAYSVLVVAK,1,0,2001.074,0.0,20250602_Astral2_NEO1_Mueller_MS_TechHub_IMP_THIDRV001_Cas9_PhoX_100ng_noFAIMS_003.raw,35,0.0,Q99ZW2,Q99ZW2,1564.825,K3(PhoX),K1(PhoX),2000.067,0,HCD,32,"0, 0, 0",0,,340.58,389.26,1197,1129,340.58,389.26,340.58,T,T,10,1,13…
False,GILQTVKVVDELVK-KSEETITPWNFEEVVDK,PhoX,Intra,MS Annika,950.980007,4,3800.898201,158024,71.0319,0,High,GILQTVKVVDELVK,7,0,1540.931,0.0,KSEETITPWNFEEVVDK,1,0,2051.003,0.0,20250605_Astral2_NEO1_Mueller_MS_TechHub_IMP_THIDRV001_Cas9_PhoX_250ng_FAIMS_002.raw,95,0.0,Q99ZW2,Q99ZW2,1539.924,K7(PhoX),K1(PhoX),2049.996,-48,HCD,32,"0, 0, 0",0,,340.57,379.88,735,467,340.57,379.88,340.57,T,T,12,2,11,3,0.…
False,LPKYSLFELENGR-KYGGFDSPTVAYSVLVVAK,PhoX,Intra,MS Annika,1259.294675,3,3775.869472,150882,64.6202,0,High,LPKYSLFELENGR,3,0,1565.832,0.0,KYGGFDSPTVAYSVLVVAK,1,0,2001.073,0.0,20250602_Astral2_NEO1_Mueller_MS_TechHub_IMP_THIDRV001_Cas9_PhoX_250ng_noFAIMS_002.raw,41,0.0,Q99ZW2,Q99ZW2,1564.825,K3(PhoX),K1(PhoX),2000.065,0,HCD,32,"0, 0, 0",0,,340.54,414.84,1197,1129,340.54,414.84,340.54,T,T,10,1,15…
False,GILQTVKVVDELVK-KSEETITPWNFEEVVDK,PhoX,Intra,MS Annika,950.980334,4,3800.899508,148180,71.1606,0,High,GILQTVKVVDELVK,7,0,1540.931,0.0,KSEETITPWNFEEVVDK,1,0,2051.004,0.0,20250605_Astral2_NEO1_Mueller_MS_TechHub_IMP_THIDRV001_Cas9_PhoX_100ng_FAIMS_001.raw,83,0.0,Q99ZW2,Q99ZW2,1539.924,K7(PhoX),K1(PhoX),2049.997,-48,HCD,32,"0, 0, 0",0,,340.47,374.24,735,467,340.47,374.24,340.47,T,T,12,2,10,3,0.…
False,KSEETITPWNFEEVVDK-GILQTVKVVDELVK,PhoX,Intra,MS Annika,950.97835,4,3800.89157,167506,71.4035,0,High,KSEETITPWNFEEVVDK,1,0,2050.997,0.0,GILQTVKVVDELVK,7,0,1540.93,0.0,20250602_Astral2_NEO1_Mueller_MS_TechHub_IMP_THIDRV001_Cas9_PhoX_250ng_noFAIMS_003.raw,44,0.0,Q99ZW2,Q99ZW2,2049.99,K1(PhoX),K7(PhoX),1539.923,0,HCD,32,"0, 0, 0",0,,351.39,340.4,467,735,351.39,340.4,340.4,T,T,11,1,12,2,0.1377301…
False,GILQTVKVVDELVK-KSEETITPWNFEEVVDK,PhoX,Intra,MS Annika,950.979575,4,3800.896471,172836,71.0953,0,High,GILQTVKVVDELVK,7,0,1540.931,0.0,KSEETITPWNFEEVVDK,1,0,2051.001,0.0,20250602_Astral2_NEO1_Mueller_MS_TechHub_IMP_THIDRV001_Cas9_PhoX_500ng_noFAIMS_003.raw,53,0.0,Q99ZW2,Q99ZW2,1539.924,K7(PhoX),K1(PhoX),2049.994,0,HCD,32,"0, 0, 0",0,,340.38,370.5,735,467,340.38,370.5,340.38,T,T,12,2,12,3,0.18…
False,KSEETITPWNFEEVVDK-GILQTVKVVDELVK,PhoX,Intra,MS Annika,950.978996,4,3800.894155,152793,71.2771,0,High,KSEETITPWNFEEVVDK,1,0,2050.997,0.0,GILQTVKVVDELVK,7,0,1540.933,0.0,20250602_Astral2_NEO1_Mueller_MS_TechHub_IMP_THIDRV001_Cas9_PhoX_50ng_noFAIMS_003.raw,26,0.99,Q99ZW2,Q99ZW2,2049.99,K1(PhoX),K7(PhoX),1539.926,0,HCD,32,"0, 0, 0",0,,419.59,340.37,467,735,419.59,340.37,340.37,T,T,11,1,12,2,0.0…
False,GILQTVKVVDELVK-KNLIGALLFDSGETAEATR,PhoX,Intra,MS Annika,939.743277,4,3755.951278,168312,74.3293,0,High,GILQTVKVVDELVK,7,0,1540.931,0.0,KNLIGALLFDSGETAEATR,1,0,2006.056,0.0,20250605_Astral2_NEO1_Mueller_MS_TechHub_IMP_THIDRV001_Cas9_PhoX_500ng_FAIMS_001.raw,101,0.0,Q99ZW2,Q99ZW2,1539.924,K7(PhoX),K1(PhoX),2005.049,-60,HCD,32,"0, 0, 0",0,,340.35,517.64,735,44,340.35,517.64,340.35,T,T,12,2,14,…
False,LPKYSLFELENGR-KYGGFDSPTVAYSVLVVAK,PhoX,Intra,MS Annika,1259.294171,3,3775.867961,149824,64.6054,0,High,LPKYSLFELENGR,3,0,1565.832,0.0,KYGGFDSPTVAYSVLVVAK,1,0,2001.071,0.0,20250602_Astral2_NEO1_Mueller_MS_TechHub_IMP_THIDRV001_Cas9_PhoX_250ng_noFAIMS_003.raw,44,0.0,Q99ZW2,Q99ZW2,1564.825,K3(PhoX),K1(PhoX),2000.064,0,HCD,32,"0, 0, 0",0,,340.33,408.29,1197,1129,340.33,408.29,340.33,T,T,10,1,14…
False,VILADANLDKVLSAYNK-ELGSQILKEHPVENTQLQNEK,PhoX,Intra,MS Annika,1123.320663,4,4490.260822,123245,56.8556,0,High,VILADANLDKVLSAYNK,10,0,1847.027,0.0,ELGSQILKEHPVENTQLQNEK,8,0,2434.269,0.0,20250602_Astral2_NEO1_Mueller_MS_TechHub_IMP_THIDRV001_Cas9_PhoX_100ng_noFAIMS_003.raw,35,0.87,Q99ZW2,Q99ZW2,1846.02,K10(PhoX),K8(PhoX),2433.262,0,HCD,32,"0, 0, 0",0,,340.32,418.43,1279,789,340.32,418.43,340.3…
False,LPKYSLFELENGR-KYGGFDSPTVAYSVLVVAK,PhoX,Intra,MS Annika,1259.296198,3,3775.874041,151338,64.659,0,High,LPKYSLFELENGR,3,0,1565.832,0.0,KYGGFDSPTVAYSVLVVAK,1,0,2001.077,0.0,20250602_Astral2_NEO1_Mueller_MS_TechHub_IMP_THIDRV001_Cas9_PhoX_250ng_noFAIMS_001.raw,38,0.0,Q99ZW2,Q99ZW2,1564.825,K3(PhoX),K1(PhoX),2000.07,0,HCD,32,"0, 0, 0",0,,340.3,417.84,1197,1129,340.3,417.84,340.3,T,T,10,1,15,2,0.…
False,LPKYSLFELENGR-KYGGFDSPTVAYSVLVVAK,PhoX,Intra,MS Annika,1259.294013,3,3775.867487,143544,64.8463,0,High,LPKYSLFELENGR,3,0,1565.832,0.0,KYGGFDSPTVAYSVLVVAK,1,0,2001.071,0.0,20250602_Astral2_NEO1_Mueller_MS_TechHub_IMP_THIDRV001_Cas9_PhoX_100ng_noFAIMS_003.raw,35,0.0,Q99ZW2,Q99ZW2,1564.825,K3(PhoX),K1(PhoX),2000.064,0,HCD,32,"0, 0, 0",0,,340.28,409.39,1197,1129,340.28,409.39,340.28,T,T,10,1,13…
False,LPKYSLFELENGR-GILQTVKVVDELVK,PhoX,Intra,MS Annika,829.68845,4,3315.731972,154989,69.9399,0,High,LPKYSLFELENGR,3,0,1565.832,0.0,GILQTVKVVDELVK,7,0,1540.935,0.0,20250605_Astral2_NEO1_Mueller_MS_TechHub_IMP_THIDRV001_Cas9_PhoX_250ng_FAIMS_001.raw,92,0.95,Q99ZW2,Q99ZW2,1564.825,K3(PhoX),K7(PhoX),1539.928,-48,HCD,32,"0, 0, 0",0,,340.28,352.35,1197,735,340.28,352.35,340.28,T,T,8,1,12,2,0.02865183…
False,EDIQKAQVSGQGDSLHEHIANLAGSPAIKK-GILQTVKVVDELVK,PhoX,Intra,MS Annika,979.11054,5,4891.523593,132986,57.7776,0,High,EDIQKAQVSGQGDSLHEHIANLAGSPAIKK,5,0,3141.629,0.0,GILQTVKVVDELVK,7,0,1540.93,0.0,20250602_Astral2_NEO1_Mueller_MS_TechHub_IMP_THIDRV001_Cas9_PhoX_250ng_noFAIMS_002.raw,41,0.0,Q99ZW2,Q99ZW2,3140.621,K5(PhoX),K7(PhoX),1539.923,0,HCD,32,"0, 0, 0",0,,361.17,340.26,705,735,361.17,340.26…
False,KNGLFGNLIALSLGLTPNFK-ELGSQILKEHPVENTQLQNEK,PhoX,Intra,MS Annika,1190.863992,4,4760.434138,165374,70.0538,0,High,KNGLFGNLIALSLGLTPNFK,1,0,2117.212,0.0,ELGSQILKEHPVENTQLQNEK,8,0,2434.258,0.0,20250602_Astral2_NEO1_Mueller_MS_TechHub_IMP_THIDRV001_Cas9_PhoX_250ng_noFAIMS_001.raw,38,0.0,Q99ZW2,Q99ZW2,2116.205,K1(PhoX),K8(PhoX),2433.251,0,HCD,32,"0, 0, 0",0,,340.22,340.47,233,789,340.22,340.47,34…
False,KTEVQTGGFSKESILPK-KYGGFDSPTVAYSVLVVAK,PhoX,Intra,MS Annika,1015.516208,4,4059.043004,117917,57.8075,0,High,KTEVQTGGFSKESILPK,11,0,1849.007,0.0,KYGGFDSPTVAYSVLVVAK,1,0,2001.072,0.0,20250602_Astral2_NEO1_Mueller_MS_TechHub_IMP_THIDRV001_Cas9_PhoX_50ng_noFAIMS_001.raw,20,0.0,Q99ZW2,Q99ZW2,1847.999,K11(PhoX),K1(PhoX),2000.065,0,HCD,32,"0, 0, 0",0,,340.19,439.04,1096,1129,340.19,439.04,340.19,T,…
False,KYGGFDSPTVAYSVLVVAK-KTEVQTGGFSKESILPK,PhoX,Intra,MS Annika,1015.515111,4,4059.038614,125337,57.6784,0,High,KYGGFDSPTVAYSVLVVAK,1,0,2001.069,0.0,KTEVQTGGFSKESILPK,11,0,1849.005,0.0,20250602_Astral2_NEO1_Mueller_MS_TechHub_IMP_THIDRV001_Cas9_PhoX_100ng_noFAIMS_003.raw,35,0.0,Q99ZW2,Q99ZW2,2000.062,K1(PhoX),K11(PhoX),1847.998,0,HCD,32,"0, 0, 0",0,,431.79,340.17,1129,1096,431.79,340.17,340.17,T…
False,KTEVQTGGFSKESILPK-KYGGFDSPTVAYSVLVVAK,PhoX,Intra,MS Annika,1015.516323,4,4059.043462,109870,57.5624,0,High,KTEVQTGGFSKESILPK,11,0,1849.007,0.0,KYGGFDSPTVAYSVLVVAK,1,0,2001.072,0.0,20250605_Astral2_NEO1_Mueller_MS_TechHub_IMP_THIDRV001_Cas9_PhoX_50ng_FAIMS_003.raw,80,0.0,Q99ZW2,Q99ZW2,1847.999,K11(PhoX),K1(PhoX),2000.065,-48,HCD,32,"0, 0, 0",0,,340.14,428.75,1096,1129,340.14,428.75,340.14,T,…
False,LPKYSLFELENGR-KYGGFDSPTVAYSVLVVAK,PhoX,Intra,MS Annika,1259.294799,3,3775.869845,150924,64.636,0,High,LPKYSLFELENGR,3,0,1565.832,0.0,KYGGFDSPTVAYSVLVVAK,1,0,2001.073,0.0,20250602_Astral2_NEO1_Mueller_MS_TechHub_IMP_THIDRV001_Cas9_PhoX_250ng_noFAIMS_002.raw,41,0.0,Q99ZW2,Q99ZW2,1564.825,K3(PhoX),K1(PhoX),2000.066,0,HCD,32,"0, 0, 0",0,,340.09,412.56,1197,1129,340.09,412.56,340.09,T,T,10,1,13,…
False,KTEVQTGGFSKESILPK-KYGGFDSPTVAYSVLVVAK,PhoX,Intra,MS Annika,1015.517741,4,4059.049134,116780,57.4434,0,High,KTEVQTGGFSKESILPK,11,0,1849.007,0.0,KYGGFDSPTVAYSVLVVAK,1,0,2001.078,0.0,20250605_Astral2_NEO1_Mueller_MS_TechHub_IMP_THIDRV001_Cas9_PhoX_100ng_FAIMS_003.raw,89,0.0,Q99ZW2,Q99ZW2,1847.999,K11(PhoX),K1(PhoX),2000.071,-48,HCD,32,"0, 0, 0",0,,340.09,440.51,1096,1129,340.09,440.51,340.09,T…
False,LPKYSLFELENGR-KYGGFDSPTVAYSVLVVAK,PhoX,Intra,MS Annika,1259.294178,3,3775.86798,143078,64.8566,0,High,LPKYSLFELENGR,3,0,1565.832,0.0,KYGGFDSPTVAYSVLVVAK,1,0,2001.071,0.0,20250602_Astral2_NEO1_Mueller_MS_TechHub_IMP_THIDRV001_Cas9_PhoX_100ng_noFAIMS_002.raw,32,0.0,Q99ZW2,Q99ZW2,1564.825,K3(PhoX),K1(PhoX),2000.064,0,HCD,32,"0, 0, 0",0,,340.08,436.55,1197,1129,340.08,436.55,340.08,T,T,10,1,16,…
False,SSFEKNPIDFLEAK-SSFEKNPIDFLEAK,PhoX,Intra,MS Annika,865.407021,4,3458.606255,139913,67.0997,0,High,SSFEKNPIDFLEAK,5,0,1624.822,0.0,SSFEKNPIDFLEAK,5,0,1624.82,0.0,20250605_Astral2_NEO1_Mueller_MS_TechHub_IMP_THIDRV001_Cas9_PhoX_100ng_FAIMS_002.raw,86,0.0,Q99ZW2,Q99ZW2,1623.814,K5(PhoX),K5(PhoX),1623.813,-60,HCD,32,"0, 0, 0",0,,340.06,340.06,1171,1171,340.06,340.06,340.06,T,T,8,1,8,4,0.0466028…
False,KSEETITPWNFEEVVDK-GILQTVKVVDELVK,PhoX,Intra,MS Annika,950.979732,4,3800.897098,159732,71.2245,0,High,KSEETITPWNFEEVVDK,1,0,2050.997,0.0,GILQTVKVVDELVK,7,0,1540.936,0.0,20250602_Astral2_NEO1_Mueller_MS_TechHub_IMP_THIDRV001_Cas9_PhoX_100ng_noFAIMS_003.raw,35,0.99,Q99ZW2,Q99ZW2,2049.99,K1(PhoX),K7(PhoX),1539.929,0,HCD,32,"0, 0, 0",0,,378.99,340.02,467,735,378.99,340.02,340.02,T,T,11,1,12,2,0.…
False,TEVQTGGFSKESILPK-EDIQKAQVSGQGDSLHEHIANLAGSPAIK,PhoX,Intra,MS Annika,989.488381,5,4943.412801,88873,48.9413,0,High,TEVQTGGFSKESILPK,10,0,1720.912,0.0,EDIQKAQVSGQGDSLHEHIANLAGSPAIK,5,0,3013.537,0.0,20250605_Astral2_NEO1_Mueller_MS_TechHub_IMP_THIDRV001_Cas9_PhoX_50ng_FAIMS_002.raw,77,0.0,Q99ZW2,Q99ZW2,1719.904,K10(PhoX),K5(PhoX),3012.529,-48,HCD,32,"0, 0, 0",0,,340.01,492.85,1097,705,340.01,4…
False,SSFEKNPIDFLEAK-KSEETITPWNFEEVVDK,PhoX,Intra,MS Annika,971.95169,4,3884.784929,148144,67.1076,0,High,SSFEKNPIDFLEAK,5,0,1624.822,0.0,KSEETITPWNFEEVVDK,1,0,2050.999,0.0,20250605_Astral2_NEO1_Mueller_MS_TechHub_IMP_THIDRV001_Cas9_PhoX_250ng_FAIMS_001.raw,92,0.0,Q99ZW2,Q99ZW2,1623.814,K5(PhoX),K1(PhoX),2049.991,-60,HCD,32,"0, 0, 0",0,,340.0,372.83,1171,467,340.0,372.83,340.0,T,T,8,1,12,1,0.2454…
False,LPKYSLFELENGR-KYGGFDSPTVAYSVLVVAK,PhoX,Intra,MS Annika,1259.294323,3,3775.868415,142133,64.8724,0,High,LPKYSLFELENGR,3,0,1565.832,0.0,KYGGFDSPTVAYSVLVVAK,1,0,2001.072,0.0,20250602_Astral2_NEO1_Mueller_MS_TechHub_IMP_THIDRV001_Cas9_PhoX_100ng_noFAIMS_001.raw,29,0.0,Q99ZW2,Q99ZW2,1564.825,K3(PhoX),K1(PhoX),2000.064,0,HCD,32,"0, 0, 0",0,,339.99,352.67,1197,1129,339.99,352.67,339.99,T,T,10,1,11…
False,KTEVQTGGFSKESILPK-KYGGFDSPTVAYSVLVVAK,PhoX,Intra,MS Annika,1015.516131,4,4059.042694,124301,57.2687,0,High,KTEVQTGGFSKESILPK,11,0,1849.007,0.0,KYGGFDSPTVAYSVLVVAK,1,0,2001.072,0.0,20250605_Astral2_NEO1_Mueller_MS_TechHub_IMP_THIDRV001_Cas9_PhoX_250ng_FAIMS_002.raw,95,0.0,Q99ZW2,Q99ZW2,1847.999,K11(PhoX),K1(PhoX),2000.064,-48,HCD,32,"0, 0, 0",0,,339.98,439.86,1096,1129,339.98,439.86,339.98,T…
False,TEVQTGGFSKESILPK-EDIQKAQVSGQGDSLHEHIANLAGSPAIK,PhoX,Intra,MS Annika,989.488967,5,4943.415731,102947,48.9833,0,High,TEVQTGGFSKESILPK,10,0,1720.912,0.0,EDIQKAQVSGQGDSLHEHIANLAGSPAIK,5,0,3013.54,0.0,20250602_Astral2_NEO1_Mueller_MS_TechHub_IMP_THIDRV001_Cas9_PhoX_100ng_noFAIMS_003.raw,35,0.0,Q99ZW2,Q99ZW2,1719.904,K10(PhoX),K5(PhoX),3012.532,0,HCD,32,"0, 0, 0",0,,339.96,454.23,1097,705,339.96,…
False,TILDFLKSDGFANR-KNLIGALLFDSGETAEATR,PhoX,Intra,MS Annika,953.720534,4,3811.860305,163485,73.4749,0,High,TILDFLKSDGFANR,7,0,1596.838,0.0,KNLIGALLFDSGETAEATR,1,0,2006.058,0.0,20250605_Astral2_NEO1_Mueller_MS_TechHub_IMP_THIDRV001_Cas9_PhoX_250ng_FAIMS_001.raw,92,0.0,Q99ZW2,Q99ZW2,1595.831,K7(PhoX),K1(PhoX),2005.05,-48,HCD,32,"0, 0, 0",0,,339.92,375.45,677,44,339.92,375.45,339.92,T,T,10,1,10,1,…
False,SSFEKNPIDFLEAK-KSEETITPWNFEEVVDK,PhoX,Intra,MS Annika,971.951917,4,3884.785839,148607,66.2325,0,High,SSFEKNPIDFLEAK,5,0,1624.822,0.0,KSEETITPWNFEEVVDK,1,0,2051.0,0.0,20250605_Astral2_NEO1_Mueller_MS_TechHub_IMP_THIDRV001_Cas9_PhoX_500ng_FAIMS_001.raw,101,0.0,Q99ZW2,Q99ZW2,1623.814,K5(PhoX),K1(PhoX),2049.992,-48,HCD,32,"0, 0, 0",0,,339.9,393.07,1171,467,339.9,393.07,339.9,T,T,8,1,12,3,1.6547…
False,GKSDNVPSEEVVK-GKSDNVPSEEVVK,PhoX,Intra,MS Annika,995.464431,3,2984.37874,62270,35.1389,0,High,GKSDNVPSEEVVK,2,0,1387.706,0.0,GKSDNVPSEEVVK,2,0,1387.708,0.0,20250605_Astral2_NEO1_Mueller_MS_TechHub_IMP_THIDRV001_Cas9_PhoX_100ng_FAIMS_003.raw,89,0.0,Q99ZW2,Q99ZW2,1386.699,K2(PhoX),K2(PhoX),1386.701,-48,HCD,32,"0, 0, 0",0,,339.9,339.9,864,864,339.9,339.9,339.9,T,T,9,1,9,1,14.478729516666704,12…
False,KTEVQTGGFSKESILPK-KYGGFDSPTVAYSVLVVAK,PhoX,Intra,MS Annika,1015.517212,4,4059.047017,123684,57.1448,0,High,KTEVQTGGFSKESILPK,11,0,1849.007,0.0,KYGGFDSPTVAYSVLVVAK,1,0,2001.076,0.0,20250605_Astral2_NEO1_Mueller_MS_TechHub_IMP_THIDRV001_Cas9_PhoX_250ng_FAIMS_001.raw,92,0.0,Q99ZW2,Q99ZW2,1847.999,K11(PhoX),K1(PhoX),2000.069,-48,HCD,32,"0, 0, 0",0,,339.82,398.09,1096,1129,339.82,398.09,339.82,T…
False,TEVQTGGFSKESILPK-KYGGFDSPTVAYSVLVVAK,PhoX,Intra,MS Annika,983.49411,4,3930.954612,139929,60.3074,0,High,TEVQTGGFSKESILPK,10,0,1720.912,0.0,KYGGFDSPTVAYSVLVVAK,1,0,2001.079,0.0,20250602_Astral2_NEO1_Mueller_MS_TechHub_IMP_THIDRV001_Cas9_PhoX_250ng_noFAIMS_001.raw,38,0.0,Q99ZW2,Q99ZW2,1719.904,K10(PhoX),K1(PhoX),2000.071,0,HCD,32,"0, 0, 0",0,,339.81,381.09,1097,1129,339.81,381.09,339.81,T,T,1…
False,KYGGFDSPTVAYSVLVVAK-YTSTKEVLDATLIHQSITGLYETR,PhoX,Intra,MS Annika,1238.11833,4,4949.451491,137458,65.6218,0,High,KYGGFDSPTVAYSVLVVAK,1,0,2001.069,0.0,YTSTKEVLDATLIHQSITGLYETR,5,0,2739.418,0.0,20250602_Astral2_NEO1_Mueller_MS_TechHub_IMP_THIDRV001_Cas9_PhoX_50ng_noFAIMS_001.raw,20,0.0,Q99ZW2,Q99ZW2,2000.062,K1(PhoX),K5(PhoX),2738.411,0,HCD,32,"0, 0, 0",0,,451.42,339.75,1129,1335,451.42,339.7…
False,KTEVQTGGFSKESILPK-KYGGFDSPTVAYSVLVVAK,PhoX,Intra,MS Annika,1015.517041,4,4059.046336,109642,57.5453,0,High,KTEVQTGGFSKESILPK,11,0,1849.007,0.0,KYGGFDSPTVAYSVLVVAK,1,0,2001.075,0.0,20250605_Astral2_NEO1_Mueller_MS_TechHub_IMP_THIDRV001_Cas9_PhoX_50ng_FAIMS_002.raw,77,0.0,Q99ZW2,Q99ZW2,1847.999,K11(PhoX),K1(PhoX),2000.068,-48,HCD,32,"0, 0, 0",0,,339.73,415.45,1096,1129,339.73,415.45,339.73,T,…
False,LPKYSLFELENGR-KTEVQTGGFSKESILPK,PhoX,Intra,MS Annika,906.708988,4,3623.814122,118442,55.3668,0,High,LPKYSLFELENGR,3,0,1565.832,0.0,KTEVQTGGFSKESILPK,11,0,1849.017,0.0,20250605_Astral2_NEO1_Mueller_MS_TechHub_IMP_THIDRV001_Cas9_PhoX_500ng_FAIMS_002.raw,104,0.65,Q99ZW2,Q99ZW2,1564.825,K3(PhoX),K11(PhoX),1848.01,-48,HCD,32,"0, 0, 0",0,,339.64,407.15,1197,1096,339.64,407.15,339.64,T,T,8,1,15,4,…
False,KTEVQTGGFSKESILPK-KYGGFDSPTVAYSVLVVAK,PhoX,Intra,MS Annika,1015.516327,4,4059.04348,124245,57.2629,0,High,KTEVQTGGFSKESILPK,11,0,1849.007,0.0,KYGGFDSPTVAYSVLVVAK,1,0,2001.072,0.0,20250605_Astral2_NEO1_Mueller_MS_TechHub_IMP_THIDRV001_Cas9_PhoX_250ng_FAIMS_003.raw,98,0.0,Q99ZW2,Q99ZW2,1847.999,K11(PhoX),K1(PhoX),2000.065,-48,HCD,32,"0, 0, 0",0,,339.6,476.9,1096,1129,339.6,476.9,339.6,T,T,12,…
False,KNGLFGNLIALSLGLTPNFK-ELGSQILKEHPVENTQLQNEK,PhoX,Intra,MS Annika,1190.864439,4,4760.435925,164928,70.033,0,High,KNGLFGNLIALSLGLTPNFK,1,0,2117.212,0.0,ELGSQILKEHPVENTQLQNEK,8,0,2434.26,0.0,20250602_Astral2_NEO1_Mueller_MS_TechHub_IMP_THIDRV001_Cas9_PhoX_250ng_noFAIMS_002.raw,41,0.0,Q99ZW2,Q99ZW2,2116.205,K1(PhoX),K8(PhoX),2433.252,0,HCD,32,"0, 0, 0",0,,339.59,350.1,233,789,339.59,350.1,339.59…
False,LPKYSLFELENGR-KTEVQTGGFSKESILPK,PhoX,Intra,MS Annika,906.708103,4,3623.810584,119619,55.3865,0,High,LPKYSLFELENGR,3,0,1565.832,0.0,KTEVQTGGFSKESILPK,11,0,1849.014,0.0,20250605_Astral2_NEO1_Mueller_MS_TechHub_IMP_THIDRV001_Cas9_PhoX_250ng_FAIMS_003.raw,98,0.0,Q99ZW2,Q99ZW2,1564.825,K3(PhoX),K11(PhoX),1848.007,-48,HCD,32,"0, 0, 0",0,,339.52,349.6,1197,1096,339.52,349.6,339.52,T,T,8,1,13,4,0.0…
False,LPKYSLFELENGR-KTEVQTGGFSKESILPK,PhoX,Intra,MS Annika,906.70761,4,3623.808612,105133,55.8646,0,High,LPKYSLFELENGR,3,0,1565.832,0.0,KTEVQTGGFSKESILPK,11,0,1849.012,0.0,20250605_Astral2_NEO1_Mueller_MS_TechHub_IMP_THIDRV001_Cas9_PhoX_50ng_FAIMS_001.raw,74,0.0,Q99ZW2,Q99ZW2,1564.825,K3(PhoX),K11(PhoX),1848.005,-48,HCD,32,"0, 0, 0",0,,339.5,349.16,1197,1096,339.5,349.16,339.5,T,T,8,1,13,4,19.268…
False,TEVQTGGFSKESILPK-EDIQKAQVSGQGDSLHEHIANLAGSPAIK,PhoX,Intra,MS Annika,989.488808,5,4943.414934,89005,48.9959,0,High,TEVQTGGFSKESILPK,10,0,1720.912,0.0,EDIQKAQVSGQGDSLHEHIANLAGSPAIK,5,0,3013.539,0.0,20250605_Astral2_NEO1_Mueller_MS_TechHub_IMP_THIDRV001_Cas9_PhoX_50ng_FAIMS_002.raw,77,0.0,Q99ZW2,Q99ZW2,1719.904,K10(PhoX),K5(PhoX),3012.532,-48,HCD,32,"0, 0, 0",0,,339.48,400.2,1097,705,339.48,40…
False,KTEVQTGGFSKESILPK-KYGGFDSPTVAYSVLVVAK,PhoX,Intra,MS Annika,1015.516028,4,4059.042283,118584,57.7833,0,High,KTEVQTGGFSKESILPK,11,0,1849.007,0.0,KYGGFDSPTVAYSVLVVAK,1,0,2001.071,0.0,20250602_Astral2_NEO1_Mueller_MS_TechHub_IMP_THIDRV001_Cas9_PhoX_50ng_noFAIMS_002.raw,23,0.0,Q99ZW2,Q99ZW2,1847.999,K11(PhoX),K1(PhoX),2000.064,0,HCD,32,"0, 0, 0",0,,339.47,483.2,1096,1129,339.47,483.2,339.47,T,T,…
False,KTEVQTGGFSKESILPK-KYGGFDSPTVAYSVLVVAK,PhoX,Intra,MS Annika,1015.516719,4,4059.045048,122887,57.1566,0,High,KTEVQTGGFSKESILPK,11,0,1849.007,0.0,KYGGFDSPTVAYSVLVVAK,1,0,2001.074,0.0,20250605_Astral2_NEO1_Mueller_MS_TechHub_IMP_THIDRV001_Cas9_PhoX_500ng_FAIMS_002.raw,104,0.0,Q99ZW2,Q99ZW2,1847.999,K11(PhoX),K1(PhoX),2000.067,-48,HCD,32,"0, 0, 0",0,,339.47,401.04,1096,1129,339.47,401.04,339.47,…
False,LPKYSLFELENGR-KTEVQTGGFSKESILPK,PhoX,Intra,MS Annika,906.707959,4,3623.810008,112501,55.6878,0,High,LPKYSLFELENGR,3,0,1565.832,0.0,KTEVQTGGFSKESILPK,11,0,1849.013,0.0,20250605_Astral2_NEO1_Mueller_MS_TechHub_IMP_THIDRV001_Cas9_PhoX_100ng_FAIMS_003.raw,89,0.0,Q99ZW2,Q99ZW2,1564.825,K3(PhoX),K11(PhoX),1848.006,-48,HCD,32,"0, 0, 0",0,,339.45,376.22,1197,1096,339.45,376.22,339.45,T,T,8,1,13,4,N…
False,LPKYSLFELENGR-KTEVQTGGFSKESILPK,PhoX,Intra,MS Annika,906.706704,4,3623.804988,105485,55.8203,0,High,LPKYSLFELENGR,3,0,1565.832,0.0,KTEVQTGGFSKESILPK,11,0,1849.008,0.0,20250605_Astral2_NEO1_Mueller_MS_TechHub_IMP_THIDRV001_Cas9_PhoX_50ng_FAIMS_002.raw,77,0.0,Q99ZW2,Q99ZW2,1564.825,K3(PhoX),K11(PhoX),1848.001,-48,HCD,32,"0, 0, 0",0,,339.44,350.0,1197,1096,339.44,350.0,339.44,T,T,8,1,13,4,0.03…
False,EDIQKAQVSGQGDSLHEHIANLAGSPAIK-TEVQTGGFSKESILPK,PhoX,Intra,MS Annika,1236.607651,4,4943.408775,108132,48.842,0,High,EDIQKAQVSGQGDSLHEHIANLAGSPAIK,5,0,3013.534,0.0,TEVQTGGFSKESILPK,10,0,1720.91,0.0,20250602_Astral2_NEO1_Mueller_MS_TechHub_IMP_THIDRV001_Cas9_PhoX_250ng_noFAIMS_003.raw,44,0.0,Q99ZW2,Q99ZW2,3012.527,K5(PhoX),K10(PhoX),1719.903,0,HCD,32,"0, 0, 0",0,,453.65,339.44,705,1097,453.65,…
False,TEVQTGGFSKESILPK-EDIQKAQVSGQGDSLHEHIANLAGSPAIK,PhoX,Intra,MS Annika,1236.608214,4,4943.411025,109111,48.8265,0,High,TEVQTGGFSKESILPK,10,0,1720.912,0.0,EDIQKAQVSGQGDSLHEHIANLAGSPAIK,5,0,3013.535,0.0,20250602_Astral2_NEO1_Mueller_MS_TechHub_IMP_THIDRV001_Cas9_PhoX_250ng_noFAIMS_002.raw,41,0.0,Q99ZW2,Q99ZW2,1719.904,K10(PhoX),K5(PhoX),3012.528,0,HCD,32,"0, 0, 0",0,,339.41,415.24,1097,705,339.4…
False,EDIQKAQVSGQGDSLHEHIANLAGSPAIK-GILQTVKVVDELVK,PhoX,Intra,MS Annika,953.492916,5,4763.435473,126391,60.9046,0,High,EDIQKAQVSGQGDSLHEHIANLAGSPAIK,5,0,3013.534,0.0,GILQTVKVVDELVK,7,0,1540.937,0.0,20250602_Astral2_NEO1_Mueller_MS_TechHub_IMP_THIDRV001_Cas9_PhoX_50ng_noFAIMS_002.raw,23,0.98,Q99ZW2,Q99ZW2,3012.527,K5(PhoX),K7(PhoX),1539.93,0,HCD,32,"0, 0, 0",0,,504.68,339.41,705,735,504.68,339.41,…
False,TILDFLKSDGFANR-KNLIGALLFDSGETAEATR,PhoX,Intra,MS Annika,953.721111,4,3811.862615,154930,73.3882,0,High,TILDFLKSDGFANR,7,0,1596.838,0.0,KNLIGALLFDSGETAEATR,1,0,2006.06,0.0,20250605_Astral2_NEO1_Mueller_MS_TechHub_IMP_THIDRV001_Cas9_PhoX_100ng_FAIMS_003.raw,89,0.0,Q99ZW2,Q99ZW2,1595.831,K7(PhoX),K1(PhoX),2005.053,-48,HCD,32,"0, 0, 0",0,,339.37,451.18,677,44,339.37,451.18,339.37,T,T,10,1,14,1,…
False,SSFEKNPIDFLEAK-KSEETITPWNFEEVVDK,PhoX,Intra,MS Annika,971.951248,4,3884.783161,139392,66.7631,0,High,SSFEKNPIDFLEAK,5,0,1624.822,0.0,KSEETITPWNFEEVVDK,1,0,2050.997,0.0,20250605_Astral2_NEO1_Mueller_MS_TechHub_IMP_THIDRV001_Cas9_PhoX_100ng_FAIMS_003.raw,89,0.0,Q99ZW2,Q99ZW2,1623.814,K5(PhoX),K1(PhoX),2049.99,-60,HCD,32,"0, 0, 0",0,,339.37,344.94,1171,467,339.37,344.94,339.37,T,T,8,1,13,1,0.2…
False,KYGGFDSPTVAYSVLVVAK-KTEVQTGGFSKESILPK,PhoX,Intra,MS Annika,1015.514872,4,4059.037659,136341,57.0314,0,High,KYGGFDSPTVAYSVLVVAK,1,0,2001.069,0.0,KTEVQTGGFSKESILPK,11,0,1849.004,0.0,20250602_Astral2_NEO1_Mueller_MS_TechHub_IMP_THIDRV001_Cas9_PhoX_500ng_noFAIMS_001.raw,47,0.0,Q99ZW2,Q99ZW2,2000.062,K1(PhoX),K11(PhoX),1847.997,0,HCD,32,"0, 0, 0",0,,384.88,339.35,1129,1096,384.88,339.35,339.35,T…
False,LPKYSLFELENGR-KTEVQTGGFSKESILPK,PhoX,Intra,MS Annika,906.706637,4,3623.804719,120499,55.9833,0,High,LPKYSLFELENGR,3,0,1565.832,0.0,KTEVQTGGFSKESILPK,11,0,1849.008,0.0,20250602_Astral2_NEO1_Mueller_MS_TechHub_IMP_THIDRV001_Cas9_PhoX_100ng_noFAIMS_002.raw,32,0.0,Q99ZW2,Q99ZW2,1564.825,K3(PhoX),K11(PhoX),1848.001,0,HCD,32,"0, 0, 0",0,,339.31,384.93,1197,1096,339.31,384.93,339.31,T,T,8,1,14,4,0…
False,TEVQTGGFSKESILPK-KYGGFDSPTVAYSVLVVAK,PhoX,Intra,MS Annika,983.494525,4,3930.956272,146188,60.6491,0,High,TEVQTGGFSKESILPK,10,0,1720.912,0.0,KYGGFDSPTVAYSVLVVAK,1,0,2001.08,0.0,20250602_Astral2_NEO1_Mueller_MS_TechHub_IMP_THIDRV001_Cas9_PhoX_500ng_noFAIMS_001.raw,47,0.0,Q99ZW2,Q99ZW2,1719.904,K10(PhoX),K1(PhoX),2000.073,0,HCD,32,"0, 0, 0",0,,339.29,360.35,1097,1129,339.29,360.35,339.29,T,T,1…
False,KTEVQTGGFSKESILPK-LPKYSLFELENGR,PhoX,Intra,MS Annika,906.707204,4,3623.806988,105754,55.8517,0,High,KTEVQTGGFSKESILPK,11,0,1849.007,0.0,LPKYSLFELENGR,3,0,1565.836,0.0,20250605_Astral2_NEO1_Mueller_MS_TechHub_IMP_THIDRV001_Cas9_PhoX_50ng_FAIMS_003.raw,80,0.0,Q99ZW2,Q99ZW2,1847.999,K11(PhoX),K3(PhoX),1564.829,-48,HCD,32,"0, 0, 0",0,,339.27,339.46,1096,1197,339.27,339.46,339.27,T,T,13,4,8,1,0.…
False,KTEVQTGGFSKESILPK-LPKYSLFELENGR,PhoX,Intra,MS Annika,906.707212,4,3623.807018,114874,56.1001,0,High,KTEVQTGGFSKESILPK,11,0,1849.007,0.0,LPKYSLFELENGR,3,0,1565.836,0.0,20250602_Astral2_NEO1_Mueller_MS_TechHub_IMP_THIDRV001_Cas9_PhoX_50ng_noFAIMS_003.raw,26,0.0,Q99ZW2,Q99ZW2,1847.999,K11(PhoX),K3(PhoX),1564.829,0,HCD,32,"0, 0, 0",0,,339.25,339.49,1096,1197,339.25,339.49,339.25,T,T,12,4,8,1,0.…
False,KSEETITPWNFEEVVDK-GILQTVKVVDELVK,PhoX,Intra,MS Annika,950.979297,4,3800.895359,175519,71.4041,0,High,KSEETITPWNFEEVVDK,1,0,2050.997,0.0,GILQTVKVVDELVK,7,0,1540.934,0.0,20250602_Astral2_NEO1_Mueller_MS_TechHub_IMP_THIDRV001_Cas9_PhoX_500ng_noFAIMS_001.raw,47,0.83,Q99ZW2,Q99ZW2,2049.99,K1(PhoX),K7(PhoX),1539.927,0,HCD,32,"0, 0, 0",0,,390.04,339.23,467,735,390.04,339.23,339.23,T,T,13,1,12,2,0.…
False,LPKYSLFELENGR-KTEVQTGGFSKESILPK,PhoX,Intra,MS Annika,906.70756,4,3623.808411,105582,55.8608,0,High,LPKYSLFELENGR,3,0,1565.832,0.0,KTEVQTGGFSKESILPK,11,0,1849.012,0.0,20250605_Astral2_NEO1_Mueller_MS_TechHub_IMP_THIDRV001_Cas9_PhoX_50ng_FAIMS_002.raw,77,0.0,Q99ZW2,Q99ZW2,1564.825,K3(PhoX),K11(PhoX),1848.004,-48,HCD,32,"0, 0, 0",0,,339.19,384.7,1197,1096,339.19,384.7,339.19,T,T,8,1,14,4,0.002…
False,SSFEKNPIDFLEAK-KYGGFDSPTVAYSVLVVAK,PhoX,Intra,MS Annika,1278.956954,3,3834.856309,160754,66.5608,0,High,SSFEKNPIDFLEAK,5,0,1624.822,0.0,KYGGFDSPTVAYSVLVVAK,1,0,2001.07,0.0,20250602_Astral2_NEO1_Mueller_MS_TechHub_IMP_THIDRV001_Cas9_PhoX_500ng_noFAIMS_003.raw,53,0.0,Q99ZW2,Q99ZW2,1623.814,K5(PhoX),K1(PhoX),2000.063,0,HCD,32,"0, 0, 0",0,,339.17,573.47,1171,1129,339.17,573.47,339.17,T,T,8,1,14…
False,SSFEKNPIDFLEAK-KSEETITPWNFEEVVDK,PhoX,Intra,MS Annika,971.95176,4,3884.785209,150238,66.9037,0,High,SSFEKNPIDFLEAK,5,0,1624.822,0.0,KSEETITPWNFEEVVDK,1,0,2050.999,0.0,20250605_Astral2_NEO1_Mueller_MS_TechHub_IMP_THIDRV001_Cas9_PhoX_500ng_FAIMS_001.raw,101,0.0,Q99ZW2,Q99ZW2,1623.814,K5(PhoX),K1(PhoX),2049.992,-60,HCD,32,"0, 0, 0",0,,339.17,352.91,1171,467,339.17,352.91,339.17,T,T,8,1,11,1,6.…
False,KTEVQTGGFSKESILPK-LPKYSLFELENGR,PhoX,Intra,MS Annika,906.705599,4,3623.800566,113671,56.1114,0,High,KTEVQTGGFSKESILPK,11,0,1849.007,0.0,LPKYSLFELENGR,3,0,1565.829,0.0,20250602_Astral2_NEO1_Mueller_MS_TechHub_IMP_THIDRV001_Cas9_PhoX_50ng_noFAIMS_001.raw,20,0.0,Q99ZW2,Q99ZW2,1847.999,K11(PhoX),K3(PhoX),1564.822,0,HCD,32,"0, 0, 0",0,,384.37,339.15,1096,1197,384.37,339.15,339.15,T,T,14,4,8,1,0.…
False,QLFVEQHKHYLDEIIEQISEFSK-GNELALPSKYVNFLYLASHYEK,PhoX,Intra,MS Annika,938.461698,6,5625.733806,155923,70.6023,0,High,QLFVEQHKHYLDEIIEQISEFSK,8,0,2860.452,0.0,GNELALPSKYVNFLYLASHYEK,9,0,2556.318,0.0,20250605_Astral2_NEO1_Mueller_MS_TechHub_IMP_THIDRV001_Cas9_PhoX_500ng_FAIMS_002.raw,104,0.0,Q99ZW2,Q99ZW2,2859.444,K8(PhoX),K9(PhoX),2555.31,-48,HCD,32,"0, 0, 0",0,,339.13,471.05,1255,1222,339.13,…
False,KTEVQTGGFSKESILPK-KYGGFDSPTVAYSVLVVAK,PhoX,Intra,MS Annika,1015.516997,4,4059.046159,123971,57.1517,0,High,KTEVQTGGFSKESILPK,11,0,1849.007,0.0,KYGGFDSPTVAYSVLVVAK,1,0,2001.075,0.0,20250605_Astral2_NEO1_Mueller_MS_TechHub_IMP_THIDRV001_Cas9_PhoX_250ng_FAIMS_003.raw,98,0.0,Q99ZW2,Q99ZW2,1847.999,K11(PhoX),K1(PhoX),2000.068,-48,HCD,32,"0, 0, 0",0,,339.12,494.91,1096,1129,339.12,494.91,339.12,T…
False,GILQTVKVVDELVK-EDIQKAQVSGQGDSLHEHIANLAGSPAIK,PhoX,Intra,MS Annika,953.493049,5,4763.436137,117413,60.7122,0,High,GILQTVKVVDELVK,7,0,1540.931,0.0,EDIQKAQVSGQGDSLHEHIANLAGSPAIK,5,0,3013.541,0.0,20250605_Astral2_NEO1_Mueller_MS_TechHub_IMP_THIDRV001_Cas9_PhoX_50ng_FAIMS_003.raw,80,0.0,Q99ZW2,Q99ZW2,1539.924,K7(PhoX),K5(PhoX),3012.533,-48,HCD,32,"0, 0, 0",0,,339.06,455.46,735,705,339.06,455.46,…
False,KTEVQTGGFSKESILPK-KYGGFDSPTVAYSVLVVAK,PhoX,Intra,MS Annika,1015.517297,4,4059.047359,115057,57.425,0,High,KTEVQTGGFSKESILPK,11,0,1849.007,0.0,KYGGFDSPTVAYSVLVVAK,1,0,2001.076,0.0,20250605_Astral2_NEO1_Mueller_MS_TechHub_IMP_THIDRV001_Cas9_PhoX_100ng_FAIMS_001.raw,83,0.0,Q99ZW2,Q99ZW2,1847.999,K11(PhoX),K1(PhoX),2000.069,-48,HCD,32,"0, 0, 0",0,,339.05,412.68,1096,1129,339.05,412.68,339.05,T,…
False,TEVQTGGFSKESILPK-EDIQKAQVSGQGDSLHEHIANLAGSPAIK,PhoX,Intra,MS Annika,989.489018,5,4943.415985,101539,48.596,0,High,TEVQTGGFSKESILPK,10,0,1720.912,0.0,EDIQKAQVSGQGDSLHEHIANLAGSPAIK,5,0,3013.54,0.0,20250605_Astral2_NEO1_Mueller_MS_TechHub_IMP_THIDRV001_Cas9_PhoX_500ng_FAIMS_002.raw,104,0.0,Q99ZW2,Q99ZW2,1719.904,K10(PhoX),K5(PhoX),3012.533,-48,HCD,32,"0, 0, 0",0,,339.03,400.51,1097,705,339.03,…
False,TEVQTGGFSKESILPK-EDIQKAQVSGQGDSLHEHIANLAGSPAIK,PhoX,Intra,MS Annika,1236.607969,4,4943.410045,112682,48.6591,0,High,TEVQTGGFSKESILPK,10,0,1720.912,0.0,EDIQKAQVSGQGDSLHEHIANLAGSPAIK,5,0,3013.534,0.0,20250602_Astral2_NEO1_Mueller_MS_TechHub_IMP_THIDRV001_Cas9_PhoX_500ng_noFAIMS_001.raw,47,0.0,Q99ZW2,Q99ZW2,1719.904,K10(PhoX),K5(PhoX),3012.527,0,HCD,32,"0, 0, 0",0,,339.02,393.3,1097,705,339.02…
False,EDIQKAQVSGQGDSLHEHIANLAGSPAIK-KTEVQTGGFSKESILPK,PhoX,Intra,MS Annika,846.089721,6,5071.501945,84203,47.2299,0,High,EDIQKAQVSGQGDSLHEHIANLAGSPAIK,5,0,3013.534,0.0,KTEVQTGGFSKESILPK,11,0,1849.004,0.0,20250605_Astral2_NEO1_Mueller_MS_TechHub_IMP_THIDRV001_Cas9_PhoX_50ng_FAIMS_001.raw,74,0.0,Q99ZW2,Q99ZW2,3012.527,K5(PhoX),K11(PhoX),1847.996,-48,HCD,32,"0, 0, 0",0,,451.17,339.01,705,1096,451.17…
False,KTEVQTGGFSKESILPK-KYGGFDSPTVAYSVLVVAK,PhoX,Intra,MS Annika,1015.516432,4,4059.043897,131652,57.6468,0,High,KTEVQTGGFSKESILPK,11,0,1849.007,0.0,KYGGFDSPTVAYSVLVVAK,1,0,2001.073,0.0,20250602_Astral2_NEO1_Mueller_MS_TechHub_IMP_THIDRV001_Cas9_PhoX_250ng_noFAIMS_003.raw,44,0.0,Q99ZW2,Q99ZW2,1847.999,K11(PhoX),K1(PhoX),2000.066,0,HCD,32,"0, 0, 0",0,,339.01,398.18,1096,1129,339.01,398.18,339.01,T…
False,KNLIGALLFDSGETAEATR-KNLIGALLFDSGETAEATR,PhoX,Intra,MS Annika,1056.0247,4,4221.076969,147108,73.8186,0,High,KNLIGALLFDSGETAEATR,1,0,2006.055,0.0,KNLIGALLFDSGETAEATR,1,0,2006.057,0.0,20250605_Astral2_NEO1_Mueller_MS_TechHub_IMP_THIDRV001_Cas9_PhoX_50ng_FAIMS_003.raw,80,0.93,Q99ZW2,Q99ZW2,2005.048,K1(PhoX),K1(PhoX),2005.05,-48,HCD,32,"0, 0, 0",0,,339.01,339.01,44,44,339.01,339.01,339.01,T,T,10…
False,KTEVQTGGFSKESILPK-KYGGFDSPTVAYSVLVVAK,PhoX,Intra,MS Annika,1015.515834,4,4059.041507,125382,56.9122,0,High,KTEVQTGGFSKESILPK,11,0,1849.007,0.0,KYGGFDSPTVAYSVLVVAK,1,0,2001.07,0.0,20250605_Astral2_NEO1_Mueller_MS_TechHub_IMP_THIDRV001_Cas9_PhoX_500ng_FAIMS_001.raw,101,0.0,Q99ZW2,Q99ZW2,1847.999,K11(PhoX),K1(PhoX),2000.063,-48,HCD,32,"0, 0, 0",0,,339.0,430.87,1096,1129,339.0,430.87,339.0,T,T,…
False,KYGGFDSPTVAYSVLVVAK-KTEVQTGGFSKESILPK,PhoX,Intra,MS Annika,1015.515392,4,4059.03974,134677,56.9915,0,High,KYGGFDSPTVAYSVLVVAK,1,0,2001.069,0.0,KTEVQTGGFSKESILPK,11,0,1849.006,0.0,20250602_Astral2_NEO1_Mueller_MS_TechHub_IMP_THIDRV001_Cas9_PhoX_500ng_noFAIMS_003.raw,53,0.0,Q99ZW2,Q99ZW2,2000.062,K1(PhoX),K11(PhoX),1847.999,0,HCD,32,"0, 0, 0",0,,412.85,338.99,1129,1096,412.85,338.99,338.99,T,…
False,TEVQTGGFSKESILPK-EDIQKAQVSGQGDSLHEHIANLAGSPAIK,PhoX,Intra,MS Annika,1236.609321,4,4943.415454,101601,49.036,0,High,TEVQTGGFSKESILPK,10,0,1720.912,0.0,EDIQKAQVSGQGDSLHEHIANLAGSPAIK,5,0,3013.539,0.0,20250602_Astral2_NEO1_Mueller_MS_TechHub_IMP_THIDRV001_Cas9_PhoX_100ng_noFAIMS_001.raw,29,0.0,Q99ZW2,Q99ZW2,1719.904,K10(PhoX),K5(PhoX),3012.532,0,HCD,32,"0, 0, 0",0,,338.98,474.53,1097,705,338.98…
False,LPKYSLFELENGR-KTEVQTGGFSKESILPK,PhoX,Intra,MS Annika,906.707324,4,3623.807467,105642,55.805,0,High,LPKYSLFELENGR,3,0,1565.832,0.0,KTEVQTGGFSKESILPK,11,0,1849.011,0.0,20250605_Astral2_NEO1_Mueller_MS_TechHub_IMP_THIDRV001_Cas9_PhoX_50ng_FAIMS_003.raw,80,0.0,Q99ZW2,Q99ZW2,1564.825,K3(PhoX),K11(PhoX),1848.003,-48,HCD,32,"0, 0, 0",0,,338.95,413.73,1197,1096,338.95,413.73,338.95,T,T,8,1,14,4,0.0…
False,GILQTVKVVDELVK-EDIQKAQVSGQGDSLHEHIANLAGSPAIK,PhoX,Intra,MS Annika,953.492073,5,4763.43126,113118,61.012,0,High,GILQTVKVVDELVK,7,0,1540.931,0.0,EDIQKAQVSGQGDSLHEHIANLAGSPAIK,5,0,3013.536,0.0,20250602_Astral2_NEO1_Mueller_MS_TechHub_IMP_THIDRV001_Cas9_PhoX_10ng_noFAIMS_003.raw,17,0.0,Q99ZW2,Q99ZW2,1539.924,K7(PhoX),K5(PhoX),3012.529,0,HCD,32,"0, 0, 0",0,,338.91,402.53,735,705,338.91,402.53,33…
False,VLPKHSLLYEYFTVYNELTK-TEVQTGGFSKESILPK,PhoX,Intra,MS Annika,1097.551036,4,4387.182316,159487,68.3108,0,High,VLPKHSLLYEYFTVYNELTK,4,0,2457.306,0.0,TEVQTGGFSKESILPK,10,0,1720.911,0.0,20250602_Astral2_NEO1_Mueller_MS_TechHub_IMP_THIDRV001_Cas9_PhoX_250ng_noFAIMS_003.raw,44,0.0,Q99ZW2,Q99ZW2,2456.299,K4(PhoX),K10(PhoX),1719.904,0,HCD,32,"0, 0, 0",0,,480.92,338.86,506,1097,480.92,338.86,338.86,T,…
False,KTEVQTGGFSKESILPK-KYGGFDSPTVAYSVLVVAK,PhoX,Intra,MS Annika,1015.515651,4,4059.040776,125240,56.8551,0,High,KTEVQTGGFSKESILPK,11,0,1849.007,0.0,KYGGFDSPTVAYSVLVVAK,1,0,2001.07,0.0,20250605_Astral2_NEO1_Mueller_MS_TechHub_IMP_THIDRV001_Cas9_PhoX_500ng_FAIMS_001.raw,101,0.0,Q99ZW2,Q99ZW2,1847.999,K11(PhoX),K1(PhoX),2000.062,-48,HCD,32,"0, 0, 0",0,,338.81,431.77,1096,1129,338.81,431.77,338.81,T…
False,KTEVQTGGFSKESILPK-KYGGFDSPTVAYSVLVVAK,PhoX,Intra,MS Annika,1015.517073,4,4059.046463,132220,57.3844,0,High,KTEVQTGGFSKESILPK,11,0,1849.007,0.0,KYGGFDSPTVAYSVLVVAK,1,0,2001.075,0.0,20250602_Astral2_NEO1_Mueller_MS_TechHub_IMP_THIDRV001_Cas9_PhoX_250ng_noFAIMS_001.raw,38,0.0,Q99ZW2,Q99ZW2,1847.999,K11(PhoX),K1(PhoX),2000.068,0,HCD,32,"0, 0, 0",0,,338.75,442.98,1096,1129,338.75,442.98,338.75,T…
False,KYGGFDSPTVAYSVLVVAK-KTEVQTGGFSKESILPK,PhoX,Intra,MS Annika,1015.515135,4,4059.03871,119061,57.7713,0,High,KYGGFDSPTVAYSVLVVAK,1,0,2001.069,0.0,KTEVQTGGFSKESILPK,11,0,1849.005,0.0,20250602_Astral2_NEO1_Mueller_MS_TechHub_IMP_THIDRV001_Cas9_PhoX_50ng_noFAIMS_003.raw,26,0.0,Q99ZW2,Q99ZW2,2000.062,K1(PhoX),K11(PhoX),1847.998,0,HCD,32,"0, 0, 0",0,,440.33,338.72,1129,1096,440.33,338.72,338.72,T,T…
False,KYGGFDSPTVAYSVLVVAK-KTEVQTGGFSKESILPK,PhoX,Intra,MS Annika,1015.515257,4,4059.039201,119108,57.7896,0,High,KYGGFDSPTVAYSVLVVAK,1,0,2001.069,0.0,KTEVQTGGFSKESILPK,11,0,1849.005,0.0,20250602_Astral2_NEO1_Mueller_MS_TechHub_IMP_THIDRV001_Cas9_PhoX_50ng_noFAIMS_003.raw,26,0.0,Q99ZW2,Q99ZW2,2000.062,K1(PhoX),K11(PhoX),1847.998,0,HCD,32,"0, 0, 0",0,,457.06,338.67,1129,1096,457.06,338.67,338.67,T,…
False,VILADANLDKVLSAYNK-GNELALPSKYVNFLYLASHYEK,PhoX,Intra,MS Annika,1153.832397,4,4612.307759,163346,69.8319,0,High,VILADANLDKVLSAYNK,10,0,1847.027,0.0,GNELALPSKYVNFLYLASHYEK,9,0,2556.316,0.0,20250602_Astral2_NEO1_Mueller_MS_TechHub_IMP_THIDRV001_Cas9_PhoX_250ng_noFAIMS_003.raw,44,0.0,Q99ZW2,Q99ZW2,1846.02,K10(PhoX),K9(PhoX),2555.309,0,HCD,32,"0, 0, 0",0,,338.66,573.39,1279,1222,338.66,573.39,338…
False,VILADANLDKVLSAYNK-DKPIREQAENIIHLFTLTNLGAPAAFK,PhoX,Intra,MS Annika,1013.533577,5,5063.638777,160170,71.9682,0,High,VILADANLDKVLSAYNK,10,0,1847.027,0.0,DKPIREQAENIIHLFTLTNLGAPAAFK,2,0,3007.647,0.0,20250605_Astral2_NEO1_Mueller_MS_TechHub_IMP_THIDRV001_Cas9_PhoX_250ng_FAIMS_003.raw,98,0.0,Q99ZW2,Q99ZW2,1846.02,K10(PhoX),K2(PhoX),3006.64,-48,HCD,32,"0, 0, 0",0,,338.62,396.56,1279,1298,338.62,3…
False,GKSDNVPSEEVVK-GKSDNVPSEEVVK,PhoX,Intra,MS Annika,995.464355,3,2984.378511,71181,35.1576,0,High,GKSDNVPSEEVVK,2,0,1387.706,0.0,GKSDNVPSEEVVK,2,0,1387.708,0.0,20250602_Astral2_NEO1_Mueller_MS_TechHub_IMP_THIDRV001_Cas9_PhoX_250ng_noFAIMS_003.raw,44,0.0,Q99ZW2,Q99ZW2,1386.699,K2(PhoX),K2(PhoX),1386.7,0,HCD,32,"0, 0, 0",0,,338.59,338.59,864,864,338.59,338.59,338.59,T,T,9,1,9,1,0.014927124999999…
False,KYGGFDSPTVAYSVLVVAK-KTEVQTGGFSKESILPK,PhoX,Intra,MS Annika,1015.515201,4,4059.038975,124711,57.6345,0,High,KYGGFDSPTVAYSVLVVAK,1,0,2001.069,0.0,KTEVQTGGFSKESILPK,11,0,1849.005,0.0,20250602_Astral2_NEO1_Mueller_MS_TechHub_IMP_THIDRV001_Cas9_PhoX_100ng_noFAIMS_002.raw,32,0.0,Q99ZW2,Q99ZW2,2000.062,K1(PhoX),K11(PhoX),1847.998,0,HCD,32,"0, 0, 0",0,,383.35,338.54,1129,1096,383.35,338.54,338.54,T…
False,SNFDLAEDAKLQLSK-KNGLFGNLIALSLGLTPNFK,PhoX,Intra,MS Annika,1002.016116,4,4005.042635,180745,74.2257,0,High,SNFDLAEDAKLQLSK,10,0,1678.865,0.0,KNGLFGNLIALSLGLTPNFK,1,0,2117.213,0.0,20250602_Astral2_NEO1_Mueller_MS_TechHub_IMP_THIDRV001_Cas9_PhoX_500ng_noFAIMS_002.raw,50,0.0,Q99ZW2,Q99ZW2,1677.857,K10(PhoX),K1(PhoX),2116.206,0,HCD,32,"0, 0, 0",0,,338.53,386.6,253,233,338.53,386.6,338.53,T,T,11,…
False,GILQTVKVVDELVK-EDIQKAQVSGQGDSLHEHIANLAGSPAIK,PhoX,Intra,MS Annika,953.494584,5,4763.443812,131771,60.4302,0,High,GILQTVKVVDELVK,7,0,1540.931,0.0,EDIQKAQVSGQGDSLHEHIANLAGSPAIK,5,0,3013.548,0.0,20250605_Astral2_NEO1_Mueller_MS_TechHub_IMP_THIDRV001_Cas9_PhoX_250ng_FAIMS_001.raw,92,0.96,Q99ZW2,Q99ZW2,1539.924,K7(PhoX),K5(PhoX),3012.541,-48,HCD,32,"0, 0, 0",0,,338.48,393.92,735,705,338.48,393.9…
False,EDIQKAQVSGQGDSLHEHIANLAGSPAIK-GILQTVKVVDELVK,PhoX,Intra,MS Annika,953.491336,5,4763.427573,133154,60.7482,0,High,EDIQKAQVSGQGDSLHEHIANLAGSPAIK,5,0,3013.534,0.0,GILQTVKVVDELVK,7,0,1540.929,0.0,20250602_Astral2_NEO1_Mueller_MS_TechHub_IMP_THIDRV001_Cas9_PhoX_100ng_noFAIMS_003.raw,35,0.0,Q99ZW2,Q99ZW2,3012.527,K5(PhoX),K7(PhoX),1539.922,0,HCD,32,"0, 0, 0",0,,494.15,338.39,705,735,494.15,338.39…
False,LPKYSLFELENGR-TEVQTGGFSKESILPK,PhoX,Intra,MS Annika,1165.908239,3,3495.710163,135815,58.7256,0,High,LPKYSLFELENGR,3,0,1565.832,0.0,TEVQTGGFSKESILPK,10,0,1720.913,0.0,20250602_Astral2_NEO1_Mueller_MS_TechHub_IMP_THIDRV001_Cas9_PhoX_250ng_noFAIMS_001.raw,38,0.0,Q99ZW2,Q99ZW2,1564.825,K3(PhoX),K10(PhoX),1719.906,0,HCD,32,"0, 0, 0",0,,338.38,360.11,1197,1097,338.38,360.11,338.38,T,T,8,1,11,1,0.…
False,TEVQTGGFSKESILPK-LPKYSLFELENGR,PhoX,Intra,MS Annika,1165.905492,3,3495.701924,122193,59.0099,0,High,TEVQTGGFSKESILPK,10,0,1720.912,0.0,LPKYSLFELENGR,3,0,1565.826,0.0,20250602_Astral2_NEO1_Mueller_MS_TechHub_IMP_THIDRV001_Cas9_PhoX_50ng_noFAIMS_003.raw,26,0.0,Q99ZW2,Q99ZW2,1719.904,K10(PhoX),K3(PhoX),1564.819,0,HCD,32,"0, 0, 0",0,,346.69,338.37,1097,1197,346.69,338.37,338.37,T,T,12,1,8,1,0.0…
False,TEVQTGGFSKESILPK-LPKYSLFELENGR,PhoX,Intra,MS Annika,1165.906138,3,3495.703861,135575,58.7412,0,High,TEVQTGGFSKESILPK,10,0,1720.912,0.0,LPKYSLFELENGR,3,0,1565.828,0.0,20250602_Astral2_NEO1_Mueller_MS_TechHub_IMP_THIDRV001_Cas9_PhoX_250ng_noFAIMS_002.raw,41,0.0,Q99ZW2,Q99ZW2,1719.904,K10(PhoX),K3(PhoX),1564.82,0,HCD,32,"0, 0, 0",0,,369.29,338.32,1097,1197,369.29,338.32,338.32,T,T,13,1,8,1,0.0…
False,KTEVQTGGFSKESILPK-EDIQKAQVSGQGDSLHEHIANLAGSPAIKK,PhoX,Intra,MS Annika,867.441916,6,5199.615115,86855,45.2131,0,High,KTEVQTGGFSKESILPK,11,0,1849.007,0.0,EDIQKAQVSGQGDSLHEHIANLAGSPAIKK,5,0,3141.644,0.0,20250605_Astral2_NEO1_Mueller_MS_TechHub_IMP_THIDRV001_Cas9_PhoX_100ng_FAIMS_003.raw,89,0.72,Q99ZW2,Q99ZW2,1847.999,K11(PhoX),K5(PhoX),3140.637,-48,HCD,32,"0, 0, 0",0,,350.03,338.31,1096,705,35…
False,TEVQTGGFSKESILPK-LPKYSLFELENGR,PhoX,Intra,MS Annika,1165.905972,3,3495.703364,128040,58.9141,0,High,TEVQTGGFSKESILPK,10,0,1720.912,0.0,LPKYSLFELENGR,3,0,1565.827,0.0,20250602_Astral2_NEO1_Mueller_MS_TechHub_IMP_THIDRV001_Cas9_PhoX_100ng_noFAIMS_002.raw,32,0.0,Q99ZW2,Q99ZW2,1719.904,K10(PhoX),K3(PhoX),1564.82,0,HCD,32,"0, 0, 0",0,,405.61,338.29,1097,1197,405.61,338.29,338.29,T,T,14,1,8,1,0.0…
False,LPKYSLFELENGR-TEVQTGGFSKESILPK,PhoX,Intra,MS Annika,1165.90824,3,3495.710166,135782,58.7136,0,High,LPKYSLFELENGR,3,0,1565.832,0.0,TEVQTGGFSKESILPK,10,0,1720.913,0.0,20250602_Astral2_NEO1_Mueller_MS_TechHub_IMP_THIDRV001_Cas9_PhoX_250ng_noFAIMS_001.raw,38,0.0,Q99ZW2,Q99ZW2,1564.825,K3(PhoX),K10(PhoX),1719.906,0,HCD,32,"0, 0, 0",0,,338.2,344.24,1197,1097,338.2,344.24,338.2,T,T,8,1,10,1,0.0631…
False,LPKYSLFELENGR-TEVQTGGFSKESILPK,PhoX,Intra,MS Annika,1165.908694,3,3495.711529,140430,58.5216,0,High,LPKYSLFELENGR,3,0,1565.832,0.0,TEVQTGGFSKESILPK,10,0,1720.915,0.0,20250602_Astral2_NEO1_Mueller_MS_TechHub_IMP_THIDRV001_Cas9_PhoX_500ng_noFAIMS_001.raw,47,0.0,Q99ZW2,Q99ZW2,1564.825,K3(PhoX),K10(PhoX),1719.908,0,HCD,32,"0, 0, 0",0,,338.18,346.41,1197,1097,338.18,346.41,338.18,T,T,8,1,12,1,0.…
False,KSEETITPWNFEEVVDK-GILQTVKVVDELVK,PhoX,Intra,MS Annika,950.978807,4,3800.893399,137896,71.2698,0,High,KSEETITPWNFEEVVDK,1,0,2050.997,0.0,GILQTVKVVDELVK,7,0,1540.932,0.0,20250602_Astral2_NEO1_Mueller_MS_TechHub_IMP_THIDRV001_Cas9_PhoX_10ng_noFAIMS_001.raw,11,0.0,Q99ZW2,Q99ZW2,2049.99,K1(PhoX),K7(PhoX),1539.925,0,HCD,32,"0, 0, 0",0,,338.13,376.66,467,735,338.13,376.66,338.13,T,T,12,1,13,2,0.05…
False,KSEETITPWNFEEVVDK-GILQTVKVVDELVK,PhoX,Intra,MS Annika,950.978666,4,3800.892836,126580,71.1876,0,High,KSEETITPWNFEEVVDK,1,0,2050.997,0.0,GILQTVKVVDELVK,7,0,1540.932,0.0,20250605_Astral2_NEO1_Mueller_MS_TechHub_IMP_THIDRV001_Cas9_PhoX_10ng_FAIMS_001.raw,65,0.0,Q99ZW2,Q99ZW2,2049.99,K1(PhoX),K7(PhoX),1539.924,-48,HCD,32,"0, 0, 0",0,,338.12,340.16,467,735,338.12,340.16,338.12,T,T,10,1,12,2,0.00…
False,GKSDNVPSEEVVK-GKSDNVPSEEVVK,PhoX,Intra,MS Annika,995.464172,3,2984.377962,66724,35.3042,0,High,GKSDNVPSEEVVK,2,0,1387.706,0.0,GKSDNVPSEEVVK,2,0,1387.707,0.0,20250602_Astral2_NEO1_Mueller_MS_TechHub_IMP_THIDRV001_Cas9_PhoX_100ng_noFAIMS_002.raw,32,0.0,Q99ZW2,Q99ZW2,1386.699,K2(PhoX),K2(PhoX),1386.7,0,HCD,32,"0, 0, 0",0,,338.11,338.11,864,864,338.11,338.11,338.11,T,T,9,1,9,1,0.004250449999993…
False,GKSDNVPSEEVVK-GKSDNVPSEEVVK,PhoX,Intra,MS Annika,995.465062,3,2984.380633,73045,35.0314,0,High,GKSDNVPSEEVVK,2,0,1387.706,0.0,GKSDNVPSEEVVK,2,0,1387.71,0.0,20250602_Astral2_NEO1_Mueller_MS_TechHub_IMP_THIDRV001_Cas9_PhoX_500ng_noFAIMS_002.raw,50,0.0,Q99ZW2,Q99ZW2,1386.699,K2(PhoX),K2(PhoX),1386.702,0,HCD,32,"0, 0, 0",0,,338.08,338.08,864,864,338.08,338.08,338.08,T,T,9,1,9,1,0.03369715000000…
False,SNFDLAEDAKLQLSK-KNGLFGNLIALSLGLTPNFK,PhoX,Intra,MS Annika,1002.016912,4,4005.045818,180834,74.2397,0,High,SNFDLAEDAKLQLSK,10,0,1678.865,0.0,KNGLFGNLIALSLGLTPNFK,1,0,2117.217,0.0,20250602_Astral2_NEO1_Mueller_MS_TechHub_IMP_THIDRV001_Cas9_PhoX_500ng_noFAIMS_003.raw,53,0.0,Q99ZW2,Q99ZW2,1677.857,K10(PhoX),K1(PhoX),2116.209,0,HCD,32,"0, 0, 0",0,,338.07,386.44,253,233,338.07,386.44,338.07,T,T,1…
False,LENLIAQLPGEKK-LENLIAQLPGEKK,PhoX,Intra,MS Annika,1038.888025,3,3114.649522,129907,56.9847,0,High,LENLIAQLPGEKK,12,0,1452.842,0.0,LENLIAQLPGEKK,12,0,1452.843,0.0,20250602_Astral2_NEO1_Mueller_MS_TechHub_IMP_THIDRV001_Cas9_PhoX_250ng_noFAIMS_003.raw,44,0.0,Q99ZW2,Q99ZW2,1451.835,K12(PhoX),K12(PhoX),1451.836,0,HCD,32,"0, 0, 0",0,,337.91,337.91,221,221,337.91,337.91,337.91,T,T,8,1,8,1,0.0377252…
False,KSEETITPWNFEEVVDK-KTEVQTGGFSKESILPK,PhoX,Intra,MS Annika,1027.998761,4,4108.973216,131682,57.1833,0,High,KSEETITPWNFEEVVDK,1,0,2050.997,0.0,KTEVQTGGFSKESILPK,11,0,1849.012,0.0,20250602_Astral2_NEO1_Mueller_MS_TechHub_IMP_THIDRV001_Cas9_PhoX_250ng_noFAIMS_001.raw,38,0.65,Q99ZW2,Q99ZW2,2049.99,K1(PhoX),K11(PhoX),1848.005,0,HCD,32,"0, 0, 0",0,,392.93,337.91,467,1096,392.93,337.91,337.91,T,T,12…
False,LPKYSLFELENGR-TEVQTGGFSKESILPK,PhoX,Intra,MS Annika,1165.904323,3,3495.698416,121499,58.9382,0,High,LPKYSLFELENGR,3,0,1565.832,0.0,TEVQTGGFSKESILPK,10,0,1720.902,0.0,20250602_Astral2_NEO1_Mueller_MS_TechHub_IMP_THIDRV001_Cas9_PhoX_50ng_noFAIMS_002.raw,23,0.0,Q99ZW2,Q99ZW2,1564.825,K3(PhoX),K10(PhoX),1719.894,0,HCD,32,"0, 0, 0",0,,337.9,346.1,1197,1097,337.9,346.1,337.9,T,T,8,1,13,1,0.083408…
False,KTEVQTGGFSKESILPK-LPKYSLFELENGR,PhoX,Intra,MS Annika,906.705306,4,3623.799395,100840,56.092,0,High,KTEVQTGGFSKESILPK,11,0,1849.007,0.0,LPKYSLFELENGR,3,0,1565.828,0.0,20250602_Astral2_NEO1_Mueller_MS_TechHub_IMP_THIDRV001_Cas9_PhoX_10ng_noFAIMS_001.raw,11,0.0,Q99ZW2,Q99ZW2,1847.999,K11(PhoX),K3(PhoX),1564.821,0,HCD,32,"0, 0, 0",0,,341.87,337.89,1096,1197,341.87,337.89,337.89,T,T,13,4,8,1,0.0…
False,KIECFDSVEISGVEDR-VLPKHSLLYEYFTVYNELTK,PhoX,Intra,MS Annika,1138.047589,4,4549.168527,149065,67.4882,0,High,KIECFDSVEISGVEDR,1,0,1882.885,30300.30043,VLPKHSLLYEYFTVYNELTK,4,0,2457.319,0.0,20250605_Astral2_NEO1_Mueller_MS_TechHub_IMP_THIDRV001_Cas9_PhoX_250ng_FAIMS_001.raw,92,0.0,Q99ZW2,Q99ZW2,1881.878,K1(PhoX);C4(Carbamidomethyl),K4(PhoX),2456.312,-48,HCD,32,"0, 0, 0",0,,371.6,337.88,570,506…
False,SNFDLAEDAKLQLSK-KNGLFGNLIALSLGLTPNFK,PhoX,Intra,MS Annika,1002.016913,4,4005.045822,180775,74.2163,0,High,SNFDLAEDAKLQLSK,10,0,1678.865,0.0,KNGLFGNLIALSLGLTPNFK,1,0,2117.217,0.0,20250602_Astral2_NEO1_Mueller_MS_TechHub_IMP_THIDRV001_Cas9_PhoX_500ng_noFAIMS_003.raw,53,0.0,Q99ZW2,Q99ZW2,1677.857,K10(PhoX),K1(PhoX),2116.209,0,HCD,32,"0, 0, 0",0,,337.85,380.59,253,233,337.85,380.59,337.85,T,T,1…
False,KTEVQTGGFSKESILPK-KSEETITPWNFEEVVDK,PhoX,Intra,MS Annika,1027.998276,4,4108.971273,135781,56.831,0,High,KTEVQTGGFSKESILPK,11,0,1849.007,0.0,KSEETITPWNFEEVVDK,1,0,2051.0,0.0,20250602_Astral2_NEO1_Mueller_MS_TechHub_IMP_THIDRV001_Cas9_PhoX_500ng_noFAIMS_001.raw,47,0.0,Q99ZW2,Q99ZW2,1847.999,K11(PhoX),K1(PhoX),2049.993,0,HCD,32,"0, 0, 0",0,,337.85,352.0,1096,467,337.85,352.0,337.85,T,T,13,4,11…
False,VILADANLDKVLSAYNK-EQAENIIHLFTLTNLGAPAAFKYFDTTIDR,PhoX,Intra,MS Annika,1093.953469,5,5465.738239,165092,73.3858,0,High,VILADANLDKVLSAYNK,10,0,1847.027,0.0,EQAENIIHLFTLTNLGAPAAFKYFDTTIDR,22,0,3409.746,0.0,20250602_Astral2_NEO1_Mueller_MS_TechHub_IMP_THIDRV001_Cas9_PhoX_100ng_noFAIMS_003.raw,35,0.0,Q99ZW2,Q99ZW2,1846.02,K10(PhoX),K22(PhoX),3408.739,0,HCD,32,"0, 0, 0",0,,337.84,430.19,1279,1303…
False,VLPKHSLLYEYFTVYNELTK-KSEETITPWNFEEVVDK,PhoX,Intra,MS Annika,1180.070535,4,4717.260312,156006,70.3536,0,High,VLPKHSLLYEYFTVYNELTK,4,0,2457.306,0.0,KSEETITPWNFEEVVDK,1,0,2050.989,0.0,20250605_Astral2_NEO1_Mueller_MS_TechHub_IMP_THIDRV001_Cas9_PhoX_250ng_FAIMS_001.raw,92,0.0,Q99ZW2,Q99ZW2,2456.299,K4(PhoX),K1(PhoX),2049.982,-48,HCD,32,"0, 0, 0",0,,530.33,337.82,506,467,530.33,337.82,337.82,T,T…
False,KTEVQTGGFSKESILPK-KYGGFDSPTVAYSVLVVAK,PhoX,Intra,MS Annika,1015.517221,4,4059.047056,135438,57.2689,0,High,KTEVQTGGFSKESILPK,11,0,1849.007,0.0,KYGGFDSPTVAYSVLVVAK,1,0,2001.076,0.0,20250602_Astral2_NEO1_Mueller_MS_TechHub_IMP_THIDRV001_Cas9_PhoX_500ng_noFAIMS_003.raw,53,0.0,Q99ZW2,Q99ZW2,1847.999,K11(PhoX),K1(PhoX),2000.069,0,HCD,32,"0, 0, 0",0,,337.78,414.99,1096,1129,337.78,414.99,337.78,T…
False,VLPKHSLLYEYFTVYNELTK-KNLIGALLFDSGETAEATR,PhoX,Intra,MS Annika,1168.837071,4,4672.326453,180180,73.2171,0,High,VLPKHSLLYEYFTVYNELTK,4,0,2457.306,0.0,KNLIGALLFDSGETAEATR,1,0,2006.056,0.0,20250602_Astral2_NEO1_Mueller_MS_TechHub_IMP_THIDRV001_Cas9_PhoX_500ng_noFAIMS_001.raw,47,0.0,Q99ZW2,Q99ZW2,2456.299,K4(PhoX),K1(PhoX),2005.048,0,HCD,32,"0, 0, 0",0,,337.71,435.36,506,44,337.71,435.36,337.71,…
False,KSEETITPWNFEEVVDK-SSFEKNPIDFLEAK,PhoX,Intra,MS Annika,1295.599123,3,3884.782817,136966,66.4541,0,High,KSEETITPWNFEEVVDK,1,0,2050.997,0.0,SSFEKNPIDFLEAK,5,0,1624.822,0.0,20250605_Astral2_NEO1_Mueller_MS_TechHub_IMP_THIDRV001_Cas9_PhoX_100ng_FAIMS_001.raw,83,0.0,Q99ZW2,Q99ZW2,2049.99,K1(PhoX),K5(PhoX),1623.814,-60,HCD,32,"0, 0, 0",0,,373.81,337.69,467,1171,373.81,337.69,337.69,T,T,12,1,8,4,0.…
False,KSEETITPWNFEEVVDKGASAQSFIER-GILQTVKVVDELVK,PhoX,Intra,MS Annika,1212.606725,4,4847.405069,168918,71.5357,0,High,KSEETITPWNFEEVVDKGASAQSFIER,17,0,3097.511,0.0,GILQTVKVVDELVK,7,0,1540.929,0.0,20250602_Astral2_NEO1_Mueller_MS_TechHub_IMP_THIDRV001_Cas9_PhoX_250ng_noFAIMS_002.raw,41,0.0,Q99ZW2,Q99ZW2,3096.504,K17(PhoX),K7(PhoX),1539.922,0,HCD,32,"0, 0, 0",0,,747.28,337.68,467,735,747.28,337.68,…
False,KSEETITPWNFEEVVDK-GILQTVKVVDELVK,PhoX,Intra,MS Annika,950.979218,4,3800.895043,152412,71.3155,0,High,KSEETITPWNFEEVVDK,1,0,2050.997,0.0,GILQTVKVVDELVK,7,0,1540.934,0.0,20250602_Astral2_NEO1_Mueller_MS_TechHub_IMP_THIDRV001_Cas9_PhoX_50ng_noFAIMS_002.raw,23,0.97,Q99ZW2,Q99ZW2,2049.99,K1(PhoX),K7(PhoX),1539.926,0,HCD,32,"0, 0, 0",0,,337.65,340.88,467,735,337.65,340.88,337.65,T,T,12,1,12,2,0.0…
False,LENLIAQLPGEKK-LENLIAQLPGEKK,PhoX,Intra,MS Annika,1038.8886,3,3114.651246,133740,56.6714,0,High,LENLIAQLPGEKK,12,0,1452.842,0.0,LENLIAQLPGEKK,12,0,1452.845,0.0,20250602_Astral2_NEO1_Mueller_MS_TechHub_IMP_THIDRV001_Cas9_PhoX_500ng_noFAIMS_002.raw,50,0.0,Q99ZW2,Q99ZW2,1451.835,K12(PhoX),K12(PhoX),1451.837,0,HCD,32,"0, 0, 0",0,,337.57,337.57,221,221,337.57,337.57,337.57,T,T,8,1,8,1,0.004602433…
False,EDIQKAQVSGQGDSLHEHIANLAGSPAIK-KTEVQTGGFSKESILPK,PhoX,Intra,MS Annika,846.09015,6,5071.504515,99266,46.6111,0,High,EDIQKAQVSGQGDSLHEHIANLAGSPAIK,5,0,3013.534,0.0,KTEVQTGGFSKESILPK,11,0,1849.006,0.0,20250605_Astral2_NEO1_Mueller_MS_TechHub_IMP_THIDRV001_Cas9_PhoX_500ng_FAIMS_001.raw,101,0.0,Q99ZW2,Q99ZW2,3012.527,K5(PhoX),K11(PhoX),1847.999,-48,HCD,32,"0, 0, 0",0,,439.06,337.57,705,1096,439.0…
False,KSEETITPWNFEEVVDK-GILQTVKVVDELVK,PhoX,Intra,MS Annika,950.979344,4,3800.895546,168448,71.189,0,High,KSEETITPWNFEEVVDK,1,0,2050.997,0.0,GILQTVKVVDELVK,7,0,1540.934,0.0,20250602_Astral2_NEO1_Mueller_MS_TechHub_IMP_THIDRV001_Cas9_PhoX_250ng_noFAIMS_001.raw,38,0.0,Q99ZW2,Q99ZW2,2049.99,K1(PhoX),K7(PhoX),1539.927,0,HCD,32,"0, 0, 0",0,,337.49,345.83,467,735,337.49,345.83,337.49,T,T,10,1,11,2,0.15…
False,LENLIAQLPGEKK-LENLIAQLPGEKK,PhoX,Intra,MS Annika,1038.887746,3,3114.648684,133693,56.6547,0,High,LENLIAQLPGEKK,12,0,1452.842,0.0,LENLIAQLPGEKK,12,0,1452.842,0.0,20250602_Astral2_NEO1_Mueller_MS_TechHub_IMP_THIDRV001_Cas9_PhoX_500ng_noFAIMS_002.raw,50,0.0,Q99ZW2,Q99ZW2,1451.835,K12(PhoX),K12(PhoX),1451.835,0,HCD,32,"0, 0, 0",0,,337.49,337.49,221,221,337.49,337.49,337.49,T,T,8,1,8,1,0.0120975…
False,TILDFLKSDGFANR-KNLIGALLFDSGETAEATR,PhoX,Intra,MS Annika,953.721423,4,3811.863862,172862,73.5434,0,High,TILDFLKSDGFANR,7,0,1596.838,0.0,KNLIGALLFDSGETAEATR,1,0,2006.061,0.0,20250602_Astral2_NEO1_Mueller_MS_TechHub_IMP_THIDRV001_Cas9_PhoX_250ng_noFAIMS_003.raw,44,0.0,Q99ZW2,Q99ZW2,1595.831,K7(PhoX),K1(PhoX),2005.054,0,HCD,32,"0, 0, 0",0,,337.44,449.94,677,44,337.44,449.94,337.44,T,T,11,1,14,1…
False,KSEETITPWNFEEVVDK-KTEVQTGGFSKESILPK,PhoX,Intra,MS Annika,1027.999672,4,4108.976858,124594,57.3926,0,High,KSEETITPWNFEEVVDK,1,0,2050.997,0.0,KTEVQTGGFSKESILPK,11,0,1849.016,0.0,20250602_Astral2_NEO1_Mueller_MS_TechHub_IMP_THIDRV001_Cas9_PhoX_100ng_noFAIMS_003.raw,35,0.0,Q99ZW2,Q99ZW2,2049.99,K1(PhoX),K11(PhoX),1848.008,0,HCD,32,"0, 0, 0",0,,337.41,337.81,467,1096,337.41,337.81,337.41,T,T,12,…
False,KSEETITPWNFEEVVDK-GILQTVKVVDELVK,PhoX,Intra,MS Annika,950.980006,4,3800.898196,158130,71.0756,0,High,KSEETITPWNFEEVVDK,1,0,2050.997,0.0,GILQTVKVVDELVK,7,0,1540.937,0.0,20250605_Astral2_NEO1_Mueller_MS_TechHub_IMP_THIDRV001_Cas9_PhoX_250ng_FAIMS_002.raw,95,0.0,Q99ZW2,Q99ZW2,2049.99,K1(PhoX),K7(PhoX),1539.93,-48,HCD,32,"0, 0, 0",0,,337.39,344.91,467,735,337.39,344.91,337.39,T,T,10,1,11,2,0.13…
False,KSEETITPWNFEEVVDK-KTEVQTGGFSKESILPK,PhoX,Intra,MS Annika,1027.998114,4,4108.970627,109022,57.2886,0,High,KSEETITPWNFEEVVDK,1,0,2050.997,0.0,KTEVQTGGFSKESILPK,11,0,1849.009,0.0,20250605_Astral2_NEO1_Mueller_MS_TechHub_IMP_THIDRV001_Cas9_PhoX_50ng_FAIMS_002.raw,77,0.0,Q99ZW2,Q99ZW2,2049.99,K1(PhoX),K11(PhoX),1848.002,-48,HCD,32,"0, 0, 0",0,,337.32,361.01,467,1096,337.32,361.01,337.32,T,T,10,1…
False,KTEVQTGGFSKESILPK-EDIQKAQVSGQGDSLHEHIANLAGSPAIK,PhoX,Intra,MS Annika,846.090579,6,5071.507093,91348,47.056,0,High,KTEVQTGGFSKESILPK,11,0,1849.007,0.0,EDIQKAQVSGQGDSLHEHIANLAGSPAIK,5,0,3013.536,0.0,20250605_Astral2_NEO1_Mueller_MS_TechHub_IMP_THIDRV001_Cas9_PhoX_100ng_FAIMS_003.raw,89,0.0,Q99ZW2,Q99ZW2,1847.999,K11(PhoX),K5(PhoX),3012.529,-48,HCD,32,"0, 0, 0",0,,337.14,416.99,1096,705,337.14…
False,LENLIAQLPGEKK-LENLIAQLPGEKK,PhoX,Intra,MS Annika,1038.88866,3,3114.651426,135389,56.6889,0,High,LENLIAQLPGEKK,12,0,1452.842,0.0,LENLIAQLPGEKK,12,0,1452.845,0.0,20250602_Astral2_NEO1_Mueller_MS_TechHub_IMP_THIDRV001_Cas9_PhoX_500ng_noFAIMS_001.raw,47,0.0,Q99ZW2,Q99ZW2,1451.835,K12(PhoX),K12(PhoX),1451.838,0,HCD,32,"0, 0, 0",0,,337.09,337.09,221,221,337.09,337.09,337.09,T,T,8,1,8,1,0.01555249…
False,KSEETITPWNFEEVVDK-KSEETITPWNFEEVVDK,PhoX,Intra,MS Annika,1078.494814,4,4310.957427,136630,66.3163,0,High,KSEETITPWNFEEVVDK,1,0,2050.997,0.0,KSEETITPWNFEEVVDK,1,0,2050.996,0.0,20250605_Astral2_NEO1_Mueller_MS_TechHub_IMP_THIDRV001_Cas9_PhoX_100ng_FAIMS_001.raw,83,0.0,Q99ZW2,Q99ZW2,2049.99,K1(PhoX),K1(PhoX),2049.989,-60,HCD,32,"0, 0, 0",0,,337.02,337.02,467,467,337.02,337.02,337.02,T,T,11,1,1…
False,KSEETITPWNFEEVVDK-VLPKHSLLYEYFTVYNELTK,PhoX,Intra,MS Annika,1180.074908,4,4717.277803,154417,69.9954,0,High,KSEETITPWNFEEVVDK,1,0,2050.997,0.0,VLPKHSLLYEYFTVYNELTK,4,0,2457.316,0.0,20250605_Astral2_NEO1_Mueller_MS_TechHub_IMP_THIDRV001_Cas9_PhoX_500ng_FAIMS_002.raw,104,0.0,Q99ZW2,Q99ZW2,2049.99,K1(PhoX),K4(PhoX),2456.309,-48,HCD,32,"0, 0, 0",0,,336.86,570.35,467,506,336.86,570.35,336.86,T,T…
False,SSFEKNPIDFLEAK-SSFEKNPIDFLEAK,PhoX,Intra,MS Annika,865.406984,4,3458.606105,138501,67.0909,0,High,SSFEKNPIDFLEAK,5,0,1624.822,0.0,SSFEKNPIDFLEAK,5,0,1624.82,0.0,20250605_Astral2_NEO1_Mueller_MS_TechHub_IMP_THIDRV001_Cas9_PhoX_100ng_FAIMS_001.raw,83,0.0,Q99ZW2,Q99ZW2,1623.814,K5(PhoX),K5(PhoX),1623.813,-60,HCD,32,"0, 0, 0",0,,336.85,336.85,1171,1171,336.85,336.85,336.85,T,T,9,1,9,4,0.0179778…
False,LENLIAQLPGEKK-LENLIAQLPGEKK,PhoX,Intra,MS Annika,1038.890494,3,3114.656928,122802,57.2645,0,High,LENLIAQLPGEKK,12,0,1452.842,0.0,LENLIAQLPGEKK,12,0,1452.85,0.0,20250602_Astral2_NEO1_Mueller_MS_TechHub_IMP_THIDRV001_Cas9_PhoX_100ng_noFAIMS_001.raw,29,0.0,Q99ZW2,Q99ZW2,1451.835,K12(PhoX),K12(PhoX),1451.843,0,HCD,32,"0, 0, 0",0,,336.77,336.77,221,221,336.77,336.77,336.77,T,T,8,1,8,1,0.02478862…
False,KSEETITPWNFEEVVDK-EDIQKAQVSGQGDSLHEHIANLAGSPAIK,PhoX,Intra,MS Annika,1055.505112,5,5273.496453,117036,54.4634,0,High,KSEETITPWNFEEVVDK,1,0,2050.997,0.0,EDIQKAQVSGQGDSLHEHIANLAGSPAIK,5,0,3013.535,0.0,20250605_Astral2_NEO1_Mueller_MS_TechHub_IMP_THIDRV001_Cas9_PhoX_250ng_FAIMS_001.raw,92,0.0,Q99ZW2,Q99ZW2,2049.99,K1(PhoX),K5(PhoX),3012.528,-48,HCD,32,"0, 0, 0",0,,373.04,336.77,467,705,373.04,…
False,GILQTVKVVDELVK-EDIQKAQVSGQGDSLHEHIANLAGSPAIK,PhoX,Intra,MS Annika,953.492745,5,4763.434618,117306,60.6677,0,High,GILQTVKVVDELVK,7,0,1540.931,0.0,EDIQKAQVSGQGDSLHEHIANLAGSPAIK,5,0,3013.539,0.0,20250605_Astral2_NEO1_Mueller_MS_TechHub_IMP_THIDRV001_Cas9_PhoX_50ng_FAIMS_003.raw,80,0.0,Q99ZW2,Q99ZW2,1539.924,K7(PhoX),K5(PhoX),3012.532,-48,HCD,32,"0, 0, 0",0,,336.76,434.81,735,705,336.76,434.81,…
False,GILQTVKVVDELVK-KSEETITPWNFEEVVDK,PhoX,Intra,MS Annika,950.978256,4,3800.891193,137844,71.2483,0,High,GILQTVKVVDELVK,7,0,1540.931,0.0,KSEETITPWNFEEVVDK,1,0,2050.996,0.0,20250602_Astral2_NEO1_Mueller_MS_TechHub_IMP_THIDRV001_Cas9_PhoX_10ng_noFAIMS_001.raw,11,0.0,Q99ZW2,Q99ZW2,1539.924,K7(PhoX),K1(PhoX),2049.989,0,HCD,32,"0, 0, 0",0,,356.52,336.68,735,467,356.52,336.68,336.68,T,T,13,2,10,1,0.0…
False,LPKYSLFELENGR-KNLIGALLFDSGETAEATR,PhoX,Intra,MS Annika,945.968618,4,3780.852643,153059,69.1399,0,High,LPKYSLFELENGR,3,0,1565.832,0.0,KNLIGALLFDSGETAEATR,1,0,2006.056,0.0,20250605_Astral2_NEO1_Mueller_MS_TechHub_IMP_THIDRV001_Cas9_PhoX_250ng_FAIMS_001.raw,92,0.0,Q99ZW2,Q99ZW2,1564.825,K3(PhoX),K1(PhoX),2005.049,-60,HCD,32,"0, 0, 0",0,,336.46,471.25,1197,44,336.46,471.25,336.46,T,T,10,1,12,2,…
False,KNLIGALLFDSGETAEATR-KSEETITPWNFEEVVDK,PhoX,Intra,MS Annika,1067.25924,4,4266.015129,134949,70.0655,0,High,KNLIGALLFDSGETAEATR,1,0,2006.055,0.0,KSEETITPWNFEEVVDK,1,0,2050.995,0.0,20250602_Astral2_NEO1_Mueller_MS_TechHub_IMP_THIDRV001_Cas9_PhoX_10ng_noFAIMS_001.raw,11,0.0,Q99ZW2,Q99ZW2,2005.048,K1(PhoX),K1(PhoX),2049.988,0,HCD,32,"0, 0, 0",0,,451.05,336.26,44,467,451.05,336.26,336.26,T,T,14,1…
False,VLPKHSLLYEYFTVYNELTK-KSEETITPWNFEEVVDK,PhoX,Intra,MS Annika,1180.070023,4,4717.258264,154673,70.0982,0,High,VLPKHSLLYEYFTVYNELTK,4,0,2457.306,0.0,KSEETITPWNFEEVVDK,1,0,2050.987,0.0,20250605_Astral2_NEO1_Mueller_MS_TechHub_IMP_THIDRV001_Cas9_PhoX_500ng_FAIMS_002.raw,104,0.0,Q99ZW2,Q99ZW2,2456.299,K4(PhoX),K1(PhoX),2049.98,-48,HCD,32,"0, 0, 0",0,,529.51,336.22,506,467,529.51,336.22,336.22,T,T…
False,KSEETITPWNFEEVVDK-SSFEKNPIDFLEAK,PhoX,Intra,MS Annika,971.952007,4,3884.786198,150101,66.8479,0,High,KSEETITPWNFEEVVDK,1,0,2050.997,0.0,SSFEKNPIDFLEAK,5,0,1624.825,0.0,20250605_Astral2_NEO1_Mueller_MS_TechHub_IMP_THIDRV001_Cas9_PhoX_500ng_FAIMS_001.raw,101,0.0,Q99ZW2,Q99ZW2,2049.99,K1(PhoX),K5(PhoX),1623.818,-60,HCD,32,"0, 0, 0",0,,336.17,340.05,467,1171,336.17,340.05,336.17,T,T,12,1,8,4,6.…
False,VLPKHSLLYEYFTVYNELTK-KSEETITPWNFEEVVDK,PhoX,Intra,MS Annika,1180.070658,4,4717.260801,170916,70.4166,0,High,VLPKHSLLYEYFTVYNELTK,4,0,2457.306,0.0,KSEETITPWNFEEVVDK,1,0,2050.99,0.0,20250602_Astral2_NEO1_Mueller_MS_TechHub_IMP_THIDRV001_Cas9_PhoX_500ng_noFAIMS_002.raw,50,0.0,Q99ZW2,Q99ZW2,2456.299,K4(PhoX),K1(PhoX),2049.983,0,HCD,32,"0, 0, 0",0,,485.63,336.1,506,467,485.63,336.1,336.1,T,T,14,…
False,KNGLFGNLIALSLGLTPNFK-ELGSQILKEHPVENTQLQNEK,PhoX,Intra,MS Annika,1190.863389,4,4760.431728,169352,69.8692,0,High,KNGLFGNLIALSLGLTPNFK,1,0,2117.212,0.0,ELGSQILKEHPVENTQLQNEK,8,0,2434.255,0.0,20250602_Astral2_NEO1_Mueller_MS_TechHub_IMP_THIDRV001_Cas9_PhoX_500ng_noFAIMS_002.raw,50,0.0,Q99ZW2,Q99ZW2,2116.205,K1(PhoX),K8(PhoX),2433.248,0,HCD,32,"0, 0, 0",0,,399.66,336.09,233,789,399.66,336.09,33…
False,KSEETITPWNFEEVVDKGASAQSFIER-GILQTVKVVDELVK,PhoX,Intra,MS Annika,1212.606381,4,4847.403693,175852,71.5316,0,High,KSEETITPWNFEEVVDKGASAQSFIER,17,0,3097.511,0.0,GILQTVKVVDELVK,7,0,1540.928,0.0,20250602_Astral2_NEO1_Mueller_MS_TechHub_IMP_THIDRV001_Cas9_PhoX_500ng_noFAIMS_001.raw,47,0.0,Q99ZW2,Q99ZW2,3096.504,K17(PhoX),K7(PhoX),1539.921,0,HCD,32,"0, 0, 0",0,,751.88,336.07,467,735,751.88,336.07,…
False,LPKYSLFELENGR-KYGGFDSPTVAYSVLVVAK,PhoX,Intra,MS Annika,1259.293518,3,3775.866001,136899,64.913,0,High,LPKYSLFELENGR,3,0,1565.832,0.0,KYGGFDSPTVAYSVLVVAK,1,0,2001.069,0.0,20250602_Astral2_NEO1_Mueller_MS_TechHub_IMP_THIDRV001_Cas9_PhoX_50ng_noFAIMS_003.raw,26,0.0,Q99ZW2,Q99ZW2,1564.825,K3(PhoX),K1(PhoX),2000.062,0,HCD,32,"0, 0, 0",0,,336.07,412.2,1197,1129,336.07,412.2,336.07,T,T,8,1,14,2,0.…
False,GILQTVKVVDELVK-KSEETITPWNFEEVVDKGASAQSFIER,PhoX,Intra,MS Annika,970.288088,5,4847.411337,152547,71.664,0,High,GILQTVKVVDELVK,7,0,1540.931,0.0,KSEETITPWNFEEVVDKGASAQSFIER,17,0,3097.516,0.0,20250602_Astral2_NEO1_Mueller_MS_TechHub_IMP_THIDRV001_Cas9_PhoX_50ng_noFAIMS_001.raw,20,0.0,Q99ZW2,Q99ZW2,1539.924,K7(PhoX),K17(PhoX),3096.509,0,HCD,32,"0, 0, 0",0,,336.02,583.89,735,467,336.02,583.89,336…
False,KTEVQTGGFSKESILPK-EDIQKAQVSGQGDSLHEHIANLAGSPAIK,PhoX,Intra,MS Annika,1015.106859,5,5071.505192,99404,46.6667,0,High,KTEVQTGGFSKESILPK,11,0,1849.007,0.0,EDIQKAQVSGQGDSLHEHIANLAGSPAIK,5,0,3013.534,0.0,20250605_Astral2_NEO1_Mueller_MS_TechHub_IMP_THIDRV001_Cas9_PhoX_500ng_FAIMS_001.raw,101,0.0,Q99ZW2,Q99ZW2,1847.999,K11(PhoX),K5(PhoX),3012.527,-48,HCD,32,"0, 0, 0",0,,336.01,429.37,1096,705,336…
False,KSEETITPWNFEEVVDK-VNTEITKAPLSASMIK,PhoX,Intra,MS Annika,991.481164,4,3962.902826,133566,60.9118,0,High,KSEETITPWNFEEVVDK,1,0,2050.997,0.0,VNTEITKAPLSASMIK,7,0,1702.942,0.0,20250602_Astral2_NEO1_Mueller_MS_TechHub_IMP_THIDRV001_Cas9_PhoX_100ng_noFAIMS_003.raw,35,0.0,Q99ZW2,Q99ZW2,2049.99,K1(PhoX),K7(PhoX),1701.934,0,HCD,32,"0, 0, 0",0,,335.85,357.78,467,307,335.85,357.78,335.85,T,T,12,1,13,1…
False,KTEVQTGGFSKESILPK-EDIQKAQVSGQGDSLHEHIANLAGSPAIK,PhoX,Intra,MS Annika,1015.107166,5,5071.506726,99268,46.6115,0,High,KTEVQTGGFSKESILPK,11,0,1849.007,0.0,EDIQKAQVSGQGDSLHEHIANLAGSPAIK,5,0,3013.536,0.0,20250605_Astral2_NEO1_Mueller_MS_TechHub_IMP_THIDRV001_Cas9_PhoX_500ng_FAIMS_001.raw,101,0.0,Q99ZW2,Q99ZW2,1847.999,K11(PhoX),K5(PhoX),3012.528,-48,HCD,32,"0, 0, 0",0,,335.8,430.66,1096,705,335.…
False,VLPKHSLLYEYFTVYNELTK-KIECFDSVEISGVEDR,PhoX,Intra,MS Annika,1138.046295,4,4549.16335,149253,67.4635,0,High,VLPKHSLLYEYFTVYNELTK,4,0,2457.306,0.0,KIECFDSVEISGVEDR,1,0,1882.892,30300.30043,20250605_Astral2_NEO1_Mueller_MS_TechHub_IMP_THIDRV001_Cas9_PhoX_250ng_FAIMS_003.raw,98,0.0,Q99ZW2,Q99ZW2,2456.299,K4(PhoX),K1(PhoX);C4(Carbamidomethyl),1881.885,-48,HCD,32,"0, 0, 0",0,,347.87,335.64,506,570…
False,KSEETITPWNFEEVVDK-GILQTVKVVDELVK,PhoX,Intra,MS Annika,1267.634909,3,3800.890174,175583,71.4286,0,High,KSEETITPWNFEEVVDK,1,0,2050.997,0.0,GILQTVKVVDELVK,7,0,1540.929,0.0,20250602_Astral2_NEO1_Mueller_MS_TechHub_IMP_THIDRV001_Cas9_PhoX_500ng_noFAIMS_001.raw,47,0.88,Q99ZW2,Q99ZW2,2049.99,K1(PhoX),K7(PhoX),1539.922,0,HCD,32,"0, 0, 0",0,,467.91,335.6,467,735,467.91,335.6,335.6,T,T,15,1,9,2,0.153…
False,LPKYSLFELENGR-KNLIGALLFDSGETAEATR,PhoX,Intra,MS Annika,1260.957652,3,3780.858404,162157,69.3595,0,High,LPKYSLFELENGR,3,0,1565.832,0.0,KNLIGALLFDSGETAEATR,1,0,2006.062,0.0,20250602_Astral2_NEO1_Mueller_MS_TechHub_IMP_THIDRV001_Cas9_PhoX_250ng_noFAIMS_003.raw,44,0.0,Q99ZW2,Q99ZW2,1564.825,K3(PhoX),K1(PhoX),2005.054,0,HCD,32,"0, 0, 0",0,,335.59,447.92,1197,44,335.59,447.92,335.59,T,T,10,1,14,1…
False,KSEETITPWNFEEVVDK-VNTEITKAPLSASMIK,PhoX,Intra,MS Annika,991.483423,4,3962.911862,126540,60.9651,0,High,KSEETITPWNFEEVVDK,1,0,2050.997,0.0,VNTEITKAPLSASMIK,7,0,1702.951,0.0,20250602_Astral2_NEO1_Mueller_MS_TechHub_IMP_THIDRV001_Cas9_PhoX_50ng_noFAIMS_002.raw,23,0.0,Q99ZW2,Q99ZW2,2049.99,K1(PhoX),K7(PhoX),1701.943,0,HCD,32,"0, 0, 0",0,,335.43,347.42,467,307,335.43,347.42,335.43,T,T,10,1,13,1,…
False,EDIQKAQVSGQGDSLHEHIANLAGSPAIK-KSEETITPWNFEEVVDK,PhoX,Intra,MS Annika,1055.503632,5,5273.489053,124702,54.5694,0,High,EDIQKAQVSGQGDSLHEHIANLAGSPAIK,5,0,3013.534,0.0,KSEETITPWNFEEVVDK,1,0,2050.991,0.0,20250602_Astral2_NEO1_Mueller_MS_TechHub_IMP_THIDRV001_Cas9_PhoX_250ng_noFAIMS_001.raw,38,0.0,Q99ZW2,Q99ZW2,3012.527,K5(PhoX),K1(PhoX),2049.983,0,HCD,32,"0, 0, 0",0,,428.49,335.28,705,467,428.49…
False,KSEETITPWNFEEVVDK-KSEETITPWNFEEVVDK,PhoX,Intra,MS Annika,1078.494997,4,4310.958158,145880,66.1694,0,High,KSEETITPWNFEEVVDK,1,0,2050.997,0.0,KSEETITPWNFEEVVDK,1,0,2050.997,0.0,20250605_Astral2_NEO1_Mueller_MS_TechHub_IMP_THIDRV001_Cas9_PhoX_250ng_FAIMS_001.raw,92,0.0,Q99ZW2,Q99ZW2,2049.99,K1(PhoX),K1(PhoX),2049.99,-48,HCD,32,"0, 0, 0",0,,335.25,335.25,467,467,335.25,335.25,335.25,T,T,10,1,10…
False,KSEETITPWNFEEVVDK-EDIQKAQVSGQGDSLHEHIANLAGSPAIK,PhoX,Intra,MS Annika,1055.505121,5,5273.496501,128506,54.2384,0,High,KSEETITPWNFEEVVDK,1,0,2050.997,0.0,EDIQKAQVSGQGDSLHEHIANLAGSPAIK,5,0,3013.535,0.0,20250602_Astral2_NEO1_Mueller_MS_TechHub_IMP_THIDRV001_Cas9_PhoX_500ng_noFAIMS_001.raw,47,0.0,Q99ZW2,Q99ZW2,2049.99,K1(PhoX),K5(PhoX),3012.528,0,HCD,32,"0, 0, 0",0,,335.23,347.14,467,705,335.23,…
False,KTEVQTGGFSKESILPK-EDIQKAQVSGQGDSLHEHIANLAGSPAIK,PhoX,Intra,MS Annika,1015.108171,5,5071.511747,92959,47.4673,0,High,KTEVQTGGFSKESILPK,11,0,1849.007,0.0,EDIQKAQVSGQGDSLHEHIANLAGSPAIK,5,0,3013.541,0.0,20250602_Astral2_NEO1_Mueller_MS_TechHub_IMP_THIDRV001_Cas9_PhoX_50ng_noFAIMS_003.raw,26,0.0,Q99ZW2,Q99ZW2,1847.999,K11(PhoX),K5(PhoX),3012.533,0,HCD,32,"0, 0, 0",0,,335.17,410.63,1096,705,335.1…
False,KTEVQTGGFSKESILPK-EDIQKAQVSGQGDSLHEHIANLAGSPAIK,PhoX,Intra,MS Annika,1015.107641,5,5071.5091,84204,47.2303,0,High,KTEVQTGGFSKESILPK,11,0,1849.007,0.0,EDIQKAQVSGQGDSLHEHIANLAGSPAIK,5,0,3013.538,0.0,20250605_Astral2_NEO1_Mueller_MS_TechHub_IMP_THIDRV001_Cas9_PhoX_50ng_FAIMS_001.raw,74,0.0,Q99ZW2,Q99ZW2,1847.999,K11(PhoX),K5(PhoX),3012.531,-48,HCD,32,"0, 0, 0",0,,335.01,368.56,1096,705,335.01,…
False,EDIQKAQVSGQGDSLHEHIANLAGSPAIK-KSEETITPWNFEEVVDK,PhoX,Intra,MS Annika,1055.504275,5,5273.492269,102990,54.7054,0,High,EDIQKAQVSGQGDSLHEHIANLAGSPAIK,5,0,3013.534,0.0,KSEETITPWNFEEVVDK,1,0,2050.994,0.0,20250605_Astral2_NEO1_Mueller_MS_TechHub_IMP_THIDRV001_Cas9_PhoX_50ng_FAIMS_003.raw,80,0.0,Q99ZW2,Q99ZW2,3012.527,K5(PhoX),K1(PhoX),2049.987,-48,HCD,32,"0, 0, 0",0,,373.91,335.0,705,467,373.91,3…
False,SSFEKNPIDFLEAK-EDIQKAQVSGQGDSLHEHIANLAGSPAIK,PhoX,Intra,MS Annika,970.270405,5,4847.322919,101676,54.441,0,High,SSFEKNPIDFLEAK,5,0,1624.822,0.0,EDIQKAQVSGQGDSLHEHIANLAGSPAIK,5,0,3013.537,0.0,20250605_Astral2_NEO1_Mueller_MS_TechHub_IMP_THIDRV001_Cas9_PhoX_50ng_FAIMS_001.raw,74,0.0,Q99ZW2,Q99ZW2,1623.814,K5(PhoX),K5(PhoX),3012.529,-60,HCD,32,"0, 0, 0",0,,334.98,437.3,1171,705,334.98,437.3,33…
False,KSEETITPWNFEEVVDK-EDIQKAQVSGQGDSLHEHIANLAGSPAIK,PhoX,Intra,MS Annika,1055.506354,5,5273.502665,117521,54.832,0,High,KSEETITPWNFEEVVDK,1,0,2050.997,0.0,EDIQKAQVSGQGDSLHEHIANLAGSPAIK,5,0,3013.541,0.0,20250602_Astral2_NEO1_Mueller_MS_TechHub_IMP_THIDRV001_Cas9_PhoX_100ng_noFAIMS_002.raw,32,0.0,Q99ZW2,Q99ZW2,2049.99,K1(PhoX),K5(PhoX),3012.534,0,HCD,32,"0, 0, 0",0,,334.9,351.21,467,705,334.9,351…
False,EDIQKAQVSGQGDSLHEHIANLAGSPAIK-KTEVQTGGFSKESILPK,PhoX,Intra,MS Annika,1015.106727,5,5071.504532,98122,46.8726,0,High,EDIQKAQVSGQGDSLHEHIANLAGSPAIK,5,0,3013.534,0.0,KTEVQTGGFSKESILPK,11,0,1849.006,0.0,20250605_Astral2_NEO1_Mueller_MS_TechHub_IMP_THIDRV001_Cas9_PhoX_250ng_FAIMS_001.raw,92,0.0,Q99ZW2,Q99ZW2,3012.527,K5(PhoX),K11(PhoX),1847.999,-48,HCD,32,"0, 0, 0",0,,352.36,334.87,705,1096,352.…
False,KNLIGALLFDSGETAEATR-KTEVQTGGFSK,PhoX,Intra,MS Annika,1132.883457,3,3396.635818,136833,59.6192,0,High,KNLIGALLFDSGETAEATR,1,0,2006.055,0.0,KTEVQTGGFSK,1,0,1181.616,0.0,20250602_Astral2_NEO1_Mueller_MS_TechHub_IMP_THIDRV001_Cas9_PhoX_250ng_noFAIMS_003.raw,44,0.0,Q99ZW2,Q99ZW2,2005.048,K1(PhoX),K1(PhoX),1180.609,0,HCD,32,"0, 0, 0",0,,577.35,334.86,44,1096,577.35,334.86,334.86,T,T,17,1,9,3,0.00…
False,KTEVQTGGFSK-KNLIGALLFDSGETAEATR,PhoX,Intra,MS Annika,1132.883764,3,3396.636741,123293,59.9441,0,High,KTEVQTGGFSK,1,0,1181.616,0.0,KNLIGALLFDSGETAEATR,1,0,2006.056,0.0,20250602_Astral2_NEO1_Mueller_MS_TechHub_IMP_THIDRV001_Cas9_PhoX_50ng_noFAIMS_001.raw,20,0.0,Q99ZW2,Q99ZW2,1180.609,K1(PhoX),K1(PhoX),2005.049,0,HCD,32,"0, 0, 0",0,,334.85,521.19,1096,44,334.85,521.19,334.85,T,T,9,2,15,2,0.012…
False,EDIQKAQVSGQGDSLHEHIANLAGSPAIK-SSFEKNPIDFLEAK,PhoX,Intra,MS Annika,970.269686,5,4847.319325,115734,54.5189,0,High,EDIQKAQVSGQGDSLHEHIANLAGSPAIK,5,0,3013.534,0.0,SSFEKNPIDFLEAK,5,0,1624.821,0.0,20250602_Astral2_NEO1_Mueller_MS_TechHub_IMP_THIDRV001_Cas9_PhoX_100ng_noFAIMS_001.raw,29,0.0,Q99ZW2,Q99ZW2,3012.527,K5(PhoX),K5(PhoX),1623.814,0,HCD,32,"0, 0, 0",0,,514.46,334.78,705,1171,514.46,334.7…
False,KTEVQTGGFSK-KNLIGALLFDSGETAEATR,PhoX,Intra,MS Annika,1132.88378,3,3396.636786,129402,59.8405,0,High,KTEVQTGGFSK,1,0,1181.616,0.0,KNLIGALLFDSGETAEATR,1,0,2006.056,0.0,20250602_Astral2_NEO1_Mueller_MS_TechHub_IMP_THIDRV001_Cas9_PhoX_100ng_noFAIMS_001.raw,29,0.0,Q99ZW2,Q99ZW2,1180.609,K1(PhoX),K1(PhoX),2005.049,0,HCD,32,"0, 0, 0",0,,334.7,550.92,1096,44,334.7,550.92,334.7,T,T,9,2,17,2,0.015881…
False,EDIQKAQVSGQGDSLHEHIANLAGSPAIK-SSFEKNPIDFLEAK,PhoX,Intra,MS Annika,970.268952,5,4847.315655,123862,54.2619,0,High,EDIQKAQVSGQGDSLHEHIANLAGSPAIK,5,0,3013.534,0.0,SSFEKNPIDFLEAK,5,0,1624.817,0.0,20250602_Astral2_NEO1_Mueller_MS_TechHub_IMP_THIDRV001_Cas9_PhoX_250ng_noFAIMS_001.raw,38,0.0,Q99ZW2,Q99ZW2,3012.527,K5(PhoX),K5(PhoX),1623.81,0,HCD,32,"0, 0, 0",0,,455.15,334.63,705,1171,455.15,334.63…
False,EDIQKAQVSGQGDSLHEHIANLAGSPAIK-KTEVQTGGFSKESILPK,PhoX,Intra,MS Annika,1015.106164,5,5071.501714,98498,46.9005,0,High,EDIQKAQVSGQGDSLHEHIANLAGSPAIK,5,0,3013.534,0.0,KTEVQTGGFSKESILPK,11,0,1849.003,0.0,20250605_Astral2_NEO1_Mueller_MS_TechHub_IMP_THIDRV001_Cas9_PhoX_250ng_FAIMS_002.raw,95,0.0,Q99ZW2,Q99ZW2,3012.527,K5(PhoX),K11(PhoX),1847.996,-48,HCD,32,"0, 0, 0",0,,488.81,334.57,705,1096,488.…
False,KTEVQTGGFSK-KNLIGALLFDSGETAEATR,PhoX,Intra,MS Annika,1132.8839,3,3396.637146,129430,59.8518,0,High,KTEVQTGGFSK,1,0,1181.616,0.0,KNLIGALLFDSGETAEATR,1,0,2006.057,0.0,20250602_Astral2_NEO1_Mueller_MS_TechHub_IMP_THIDRV001_Cas9_PhoX_100ng_noFAIMS_001.raw,29,0.0,Q99ZW2,Q99ZW2,1180.609,K1(PhoX),K1(PhoX),2005.049,0,HCD,32,"0, 0, 0",0,,334.44,567.22,1096,44,334.44,567.22,334.44,T,T,9,2,16,2,0.0045…
False,VLPKHSLLYEYFTVYNELTK-KNLIGALLFDSGETAEATR,PhoX,Intra,MS Annika,1168.837955,4,4672.329991,178183,73.1828,0,High,VLPKHSLLYEYFTVYNELTK,4,0,2457.306,0.0,KNLIGALLFDSGETAEATR,1,0,2006.059,0.0,20250602_Astral2_NEO1_Mueller_MS_TechHub_IMP_THIDRV001_Cas9_PhoX_500ng_noFAIMS_003.raw,53,0.0,Q99ZW2,Q99ZW2,2456.299,K4(PhoX),K1(PhoX),2005.052,0,HCD,32,"0, 0, 0",0,,334.37,475.57,506,44,334.37,475.57,334.37,…
False,SSFEKNPIDFLEAK-EDIQKAQVSGQGDSLHEHIANLAGSPAIK,PhoX,Intra,MS Annika,970.270575,5,4847.323768,97634,54.6938,0,High,SSFEKNPIDFLEAK,5,0,1624.822,0.0,EDIQKAQVSGQGDSLHEHIANLAGSPAIK,5,0,3013.538,0.0,20250602_Astral2_NEO1_Mueller_MS_TechHub_IMP_THIDRV001_Cas9_PhoX_10ng_noFAIMS_003.raw,17,0.0,Q99ZW2,Q99ZW2,1623.814,K5(PhoX),K5(PhoX),3012.53,0,HCD,32,"0, 0, 0",0,,334.34,492.53,1171,705,334.34,492.53,3…
False,KTEVQTGGFSK-KNLIGALLFDSGETAEATR,PhoX,Intra,MS Annika,1132.884165,3,3396.637941,130405,59.8514,0,High,KTEVQTGGFSK,1,0,1181.616,0.0,KNLIGALLFDSGETAEATR,1,0,2006.057,0.0,20250602_Astral2_NEO1_Mueller_MS_TechHub_IMP_THIDRV001_Cas9_PhoX_100ng_noFAIMS_002.raw,32,0.0,Q99ZW2,Q99ZW2,1180.609,K1(PhoX),K1(PhoX),2005.05,0,HCD,32,"0, 0, 0",0,,334.23,612.08,1096,44,334.23,612.08,334.23,T,T,9,2,17,2,0.022…
False,EIFFDQSKNGYAGYIDGGASQEEFYK-YDEHHQDLTLLKALVR,PhoX,Intra,MS Annika,1281.59021,4,5123.339012,140056,63.6482,0,High,EIFFDQSKNGYAGYIDGGASQEEFYK,8,0,2963.337,0.0,YDEHHQDLTLLKALVR,12,0,1951.038,0.0,20250602_Astral2_NEO1_Mueller_MS_TechHub_IMP_THIDRV001_Cas9_PhoX_100ng_noFAIMS_002.raw,32,0.0,Q99ZW2,Q99ZW2,2962.33,K8(PhoX),K12(PhoX),1950.03,0,HCD,32,"0, 0, 0",0,,779.41,334.21,348,324,779.41,334.21,3…
False,KSEETITPWNFEEVVDK-GILQTVKVVDELVK,PhoX,Intra,MS Annika,1267.635653,3,3800.892405,160412,71.0459,0,High,KSEETITPWNFEEVVDK,1,0,2050.997,0.0,GILQTVKVVDELVK,7,0,1540.931,0.0,20250605_Astral2_NEO1_Mueller_MS_TechHub_IMP_THIDRV001_Cas9_PhoX_500ng_FAIMS_001.raw,101,0.98,Q99ZW2,Q99ZW2,2049.99,K1(PhoX),K7(PhoX),1539.924,-48,HCD,32,"0, 0, 0",0,,467.45,334.16,467,735,467.45,334.16,334.16,T,T,12,1,9,2,0…
False,YDEHHQDLTLLKALVR-EIFFDQSKNGYAGYIDGGASQEEFYK,PhoX,Intra,MS Annika,1281.592687,4,5123.34892,153260,63.1596,0,High,YDEHHQDLTLLKALVR,12,0,1951.04,0.0,EIFFDQSKNGYAGYIDGGASQEEFYK,8,0,2963.345,0.0,20250602_Astral2_NEO1_Mueller_MS_TechHub_IMP_THIDRV001_Cas9_PhoX_500ng_noFAIMS_001.raw,47,0.0,Q99ZW2,Q99ZW2,1950.032,K12(PhoX),K8(PhoX),2962.338,0,HCD,32,"0, 0, 0",0,,334.14,779.87,324,348,334.14,779.87,…
False,YDEHHQDLTLLKALVR-EIFFDQSKNGYAGYIDGGASQEEFYK,PhoX,Intra,MS Annika,1281.591223,4,5123.343064,153303,63.176,0,High,YDEHHQDLTLLKALVR,12,0,1951.04,0.0,EIFFDQSKNGYAGYIDGGASQEEFYK,8,0,2963.339,0.0,20250602_Astral2_NEO1_Mueller_MS_TechHub_IMP_THIDRV001_Cas9_PhoX_500ng_noFAIMS_001.raw,47,0.0,Q99ZW2,Q99ZW2,1950.032,K12(PhoX),K8(PhoX),2962.332,0,HCD,32,"0, 0, 0",0,,334.12,780.97,324,348,334.12,780.97,…
False,EQAENIIHLFTLTNLGAPAAFKYFDTTIDR-YTSTKEVLDATLIHQSITGLYETR,PhoX,Intra,MS Annika,1272.430666,5,6358.124226,155571,72.6005,0,High,EQAENIIHLFTLTNLGAPAAFKYFDTTIDR,22,0,3409.743,0.0,YTSTKEVLDATLIHQSITGLYETR,5,0,2739.417,0.0,20250602_Astral2_NEO1_Mueller_MS_TechHub_IMP_THIDRV001_Cas9_PhoX_50ng_noFAIMS_002.raw,23,0.0,Q99ZW2,Q99ZW2,3408.735,K22(PhoX),K5(PhoX),2738.41,0,HCD,32,"0, 0, 0",0,,391.07,334.0…
False,KTEVQTGGFSKESILPK-KYGGFDSPTVAYSVLVVAK,PhoX,Intra,MS Annika,1015.516601,4,4059.044573,123790,57.1883,0,High,KTEVQTGGFSKESILPK,11,0,1849.007,0.0,KYGGFDSPTVAYSVLVVAK,1,0,2001.073,0.0,20250605_Astral2_NEO1_Mueller_MS_TechHub_IMP_THIDRV001_Cas9_PhoX_250ng_FAIMS_001.raw,92,0.0,Q99ZW2,Q99ZW2,1847.999,K11(PhoX),K1(PhoX),2000.066,-48,HCD,32,"0, 0, 0",0,,334.05,482.75,1096,1129,334.05,482.75,334.05,T…
False,TEVQTGGFSKESILPK-KSEETITPWNFEEVVDK,PhoX,Intra,MS Annika,995.976587,4,3980.884518,130798,59.9031,0,High,TEVQTGGFSKESILPK,10,0,1720.912,0.0,KSEETITPWNFEEVVDK,1,0,2051.008,0.0,20250605_Astral2_NEO1_Mueller_MS_TechHub_IMP_THIDRV001_Cas9_PhoX_250ng_FAIMS_002.raw,95,0.0,Q99ZW2,Q99ZW2,1719.904,K10(PhoX),K1(PhoX),2050.001,-48,HCD,32,"0, 0, 0",0,,334.04,351.79,1097,467,334.04,351.79,334.04,T,T,12,1,…
False,KYPKLESEFVYGDYK-ATAKYFFYSNIMNFFK,PhoX,Intra,MS Annika,1017.473272,4,4066.871258,150829,68.5196,0,High,KYPKLESEFVYGDYK,4,0,1865.932,0.0,ATAKYFFYSNIMNFFK,4,0,1991.975,0.0,20250605_Astral2_NEO1_Mueller_MS_TechHub_IMP_THIDRV001_Cas9_PhoX_500ng_FAIMS_002.raw,104,0.0,Q99ZW2,Q99ZW2,1864.925,K4(PhoX),K4(PhoX),1990.967,-60,HCD,32,"0, 0, 0",0,,333.95,384.24,999,1031,333.95,384.24,333.95,T,T,10,2,11,2…
False,EIFFDQSKNGYAGYIDGGASQEEFYK-YDEHHQDLTLLKALVR,PhoX,Intra,MS Annika,1281.589794,4,5123.337346,140475,63.6181,0,High,EIFFDQSKNGYAGYIDGGASQEEFYK,8,0,2963.337,0.0,YDEHHQDLTLLKALVR,12,0,1951.036,0.0,20250602_Astral2_NEO1_Mueller_MS_TechHub_IMP_THIDRV001_Cas9_PhoX_100ng_noFAIMS_003.raw,35,0.0,Q99ZW2,Q99ZW2,2962.33,K8(PhoX),K12(PhoX),1950.029,0,HCD,32,"0, 0, 0",0,,730.14,333.88,348,324,730.14,333.88…
False,KSEETITPWNFEEVVDK-SSFEKNPIDFLEAK,PhoX,Intra,MS Annika,1295.599579,3,3884.784183,138591,66.4319,0,High,KSEETITPWNFEEVVDK,1,0,2050.997,0.0,SSFEKNPIDFLEAK,5,0,1624.823,0.0,20250605_Astral2_NEO1_Mueller_MS_TechHub_IMP_THIDRV001_Cas9_PhoX_100ng_FAIMS_003.raw,89,0.0,Q99ZW2,Q99ZW2,2049.99,K1(PhoX),K5(PhoX),1623.816,-48,HCD,32,"0, 0, 0",0,,467.04,333.83,467,1171,467.04,333.83,333.83,T,T,12,1,9,4,0.…
False,KNLIGALLFDSGETAEATR-KTEVQTGGFSK,PhoX,Intra,MS Annika,1132.882751,3,3396.6337,124399,59.8943,0,High,KNLIGALLFDSGETAEATR,1,0,2006.055,0.0,KTEVQTGGFSK,1,0,1181.614,0.0,20250602_Astral2_NEO1_Mueller_MS_TechHub_IMP_THIDRV001_Cas9_PhoX_50ng_noFAIMS_003.raw,26,0.0,Q99ZW2,Q99ZW2,2005.048,K1(PhoX),K1(PhoX),1180.607,0,HCD,32,"0, 0, 0",0,,534.24,333.78,44,1096,534.24,333.78,333.78,T,T,16,1,9,3,0.01831…
False,TEVQTGGFSKESILPK-EDIQKAQVSGQGDSLHEHIANLAGSPAIK,PhoX,Intra,MS Annika,1236.608631,4,4943.412695,96923,49.1864,0,High,TEVQTGGFSKESILPK,10,0,1720.912,0.0,EDIQKAQVSGQGDSLHEHIANLAGSPAIK,5,0,3013.537,0.0,20250602_Astral2_NEO1_Mueller_MS_TechHub_IMP_THIDRV001_Cas9_PhoX_50ng_noFAIMS_002.raw,23,0.0,Q99ZW2,Q99ZW2,1719.904,K10(PhoX),K5(PhoX),3012.529,0,HCD,32,"0, 0, 0",0,,333.54,400.26,1097,705,333.54,…
False,TEVQTGGFSKESILPK-LPKYSLFELENGR,PhoX,Intra,MS Annika,1165.908049,3,3495.709595,134517,58.7234,0,High,TEVQTGGFSKESILPK,10,0,1720.912,0.0,LPKYSLFELENGR,3,0,1565.833,0.0,20250602_Astral2_NEO1_Mueller_MS_TechHub_IMP_THIDRV001_Cas9_PhoX_250ng_noFAIMS_003.raw,44,0.0,Q99ZW2,Q99ZW2,1719.904,K10(PhoX),K3(PhoX),1564.826,0,HCD,32,"0, 0, 0",0,,333.41,338.49,1097,1197,333.41,338.49,333.41,T,T,12,1,8,1,0.…
False,KTEVQTGGFSK-KNLIGALLFDSGETAEATR,PhoX,Intra,MS Annika,1132.883825,3,3396.636921,136793,59.6032,0,High,KTEVQTGGFSK,1,0,1181.616,0.0,KNLIGALLFDSGETAEATR,1,0,2006.056,0.0,20250602_Astral2_NEO1_Mueller_MS_TechHub_IMP_THIDRV001_Cas9_PhoX_250ng_noFAIMS_003.raw,44,0.0,Q99ZW2,Q99ZW2,1180.609,K1(PhoX),K1(PhoX),2005.049,0,HCD,32,"0, 0, 0",0,,333.37,578.56,1096,44,333.37,578.56,333.37,T,T,9,2,17,2,0.01…
False,KSEETITPWNFEEVVDK-KRPLIETNGETGEIVWDK,PhoX,Intra,MS Annika,1087.018994,4,4345.054146,133086,57.8162,0,High,KSEETITPWNFEEVVDK,1,0,2050.997,0.0,KRPLIETNGETGEIVWDK,1,0,2085.093,0.0,20250602_Astral2_NEO1_Mueller_MS_TechHub_IMP_THIDRV001_Cas9_PhoX_250ng_noFAIMS_002.raw,41,0.0,Q99ZW2,Q99ZW2,2049.99,K1(PhoX),K1(PhoX),2084.086,0,HCD,32,"0, 0, 0",0,,370.72,333.35,467,1058,370.72,333.35,333.35,T,T,12,…
False,SSFEKNPIDFLEAK-NFMQLIHDDSLTFKEDIQK,PhoX,Intra,MS Annika,1039.740647,4,4155.940757,162308,68.8476,0,High,SSFEKNPIDFLEAK,5,0,1624.822,0.0,NFMQLIHDDSLTFKEDIQK,14,0,2322.155,0.0,20250602_Astral2_NEO1_Mueller_MS_TechHub_IMP_THIDRV001_Cas9_PhoX_250ng_noFAIMS_001.raw,38,0.0,Q99ZW2,Q99ZW2,1623.814,K5(PhoX),K14(PhoX),2321.147,0,HCD,32,"0, 0, 0",0,,333.16,407.47,1171,691,333.16,407.47,333.16,T,T,12,1…
False,EDIQKAQVSGQGDSLHEHIANLAGSPAIK-KTEVQTGGFSKESILPK,PhoX,Intra,MS Annika,1015.106657,5,5071.504177,91347,47.0556,0,High,EDIQKAQVSGQGDSLHEHIANLAGSPAIK,5,0,3013.534,0.0,KTEVQTGGFSKESILPK,11,0,1849.006,0.0,20250605_Astral2_NEO1_Mueller_MS_TechHub_IMP_THIDRV001_Cas9_PhoX_100ng_FAIMS_003.raw,89,0.0,Q99ZW2,Q99ZW2,3012.527,K5(PhoX),K11(PhoX),1847.999,-48,HCD,32,"0, 0, 0",0,,427.74,333.11,705,1096,427.…
False,VILADANLDKVLSAYNK-KNLIGALLFDSGETAEATR,PhoX,Intra,MS Annika,1016.269511,4,4062.056216,164301,70.2041,0,High,VILADANLDKVLSAYNK,10,0,1847.027,0.0,KNLIGALLFDSGETAEATR,1,0,2006.064,0.0,20250602_Astral2_NEO1_Mueller_MS_TechHub_IMP_THIDRV001_Cas9_PhoX_250ng_noFAIMS_003.raw,44,0.0,Q99ZW2,Q99ZW2,1846.02,K10(PhoX),K1(PhoX),2005.057,0,HCD,32,"0, 0, 0",0,,333.06,478.53,1279,44,333.06,478.53,333.06,T,T,…
False,SNFDLAEDAKLQLSK-KNGLFGNLIALSLGLTPNFK,PhoX,Intra,MS Annika,1002.016119,4,4005.042646,180789,74.2218,0,High,SNFDLAEDAKLQLSK,10,0,1678.865,0.0,KNGLFGNLIALSLGLTPNFK,1,0,2117.213,0.0,20250602_Astral2_NEO1_Mueller_MS_TechHub_IMP_THIDRV001_Cas9_PhoX_500ng_noFAIMS_003.raw,53,0.0,Q99ZW2,Q99ZW2,1677.857,K10(PhoX),K1(PhoX),2116.206,0,HCD,32,"0, 0, 0",0,,333.0,400.03,253,233,333.0,400.03,333.0,T,T,12,2…
False,TEVQTGGFSKESILPK-EDIQKAQVSGQGDSLHEHIANLAGSPAIK,PhoX,Intra,MS Annika,1236.608183,4,4943.410902,111303,48.6562,0,High,TEVQTGGFSKESILPK,10,0,1720.912,0.0,EDIQKAQVSGQGDSLHEHIANLAGSPAIK,5,0,3013.535,0.0,20250602_Astral2_NEO1_Mueller_MS_TechHub_IMP_THIDRV001_Cas9_PhoX_500ng_noFAIMS_003.raw,53,0.0,Q99ZW2,Q99ZW2,1719.904,K10(PhoX),K5(PhoX),3012.528,0,HCD,32,"0, 0, 0",0,,332.89,437.42,1097,705,332.8…
False,NGYAGYIDGGASQEEFYKFIKPILEK-SNFDLAEDAKLQLSK,PhoX,Intra,MS Annika,1207.080228,4,4825.299082,143541,68.0358,0,High,NGYAGYIDGGASQEEFYKFIKPILEK,18,0,2937.467,0.0,SNFDLAEDAKLQLSK,10,0,1678.868,0.0,20250602_Astral2_NEO1_Mueller_MS_TechHub_IMP_THIDRV001_Cas9_PhoX_50ng_noFAIMS_001.raw,20,0.0,Q99ZW2,Q99ZW2,2936.46,K18(PhoX),K10(PhoX),1677.86,0,HCD,32,"0, 0, 0",0,,332.64,344.61,356,253,332.64,344.61,3…
False,TEVQTGGFSKESILPK-EDIQKAQVSGQGDSLHEHIANLAGSPAIK,PhoX,Intra,MS Annika,989.488392,5,4943.412855,109061,48.8078,0,High,TEVQTGGFSKESILPK,10,0,1720.912,0.0,EDIQKAQVSGQGDSLHEHIANLAGSPAIK,5,0,3013.537,0.0,20250602_Astral2_NEO1_Mueller_MS_TechHub_IMP_THIDRV001_Cas9_PhoX_250ng_noFAIMS_002.raw,41,0.0,Q99ZW2,Q99ZW2,1719.904,K10(PhoX),K5(PhoX),3012.529,0,HCD,32,"0, 0, 0",0,,332.58,437.95,1097,705,332.58…
False,YDEHHQDLTLLKALVR-EIFFDQSKNGYAGYIDGGASQEEFYK,PhoX,Intra,MS Annika,1281.591801,4,5123.345375,137355,62.9905,0,High,YDEHHQDLTLLKALVR,12,0,1951.04,0.0,EIFFDQSKNGYAGYIDGGASQEEFYK,8,0,2963.341,0.0,20250605_Astral2_NEO1_Mueller_MS_TechHub_IMP_THIDRV001_Cas9_PhoX_500ng_FAIMS_002.raw,104,0.0,Q99ZW2,Q99ZW2,1950.032,K12(PhoX),K8(PhoX),2962.334,-48,HCD,32,"0, 0, 0",0,,332.49,724.27,324,348,332.49,724.2…
False,SNFDLAEDAKLQLSK-NGYAGYIDGGASQEEFYKFIKPILEK,PhoX,Intra,MS Annika,1207.079848,4,4825.297564,163824,67.7396,0,High,SNFDLAEDAKLQLSK,10,0,1678.865,0.0,NGYAGYIDGGASQEEFYKFIKPILEK,18,0,2937.468,0.0,20250602_Astral2_NEO1_Mueller_MS_TechHub_IMP_THIDRV001_Cas9_PhoX_500ng_noFAIMS_003.raw,53,0.0,Q99ZW2,Q99ZW2,1677.857,K10(PhoX),K18(PhoX),2936.461,0,HCD,32,"0, 0, 0",0,,332.47,361.06,253,356,332.47,361.0…
False,KSEETITPWNFEEVVDK-KNLIGALLFDSGETAEATR,PhoX,Intra,MS Annika,1067.259698,4,4266.016961,136138,70.1236,0,High,KSEETITPWNFEEVVDK,1,0,2050.997,0.0,KNLIGALLFDSGETAEATR,1,0,2006.056,0.0,20250602_Astral2_NEO1_Mueller_MS_TechHub_IMP_THIDRV001_Cas9_PhoX_10ng_noFAIMS_002.raw,14,0.0,Q99ZW2,Q99ZW2,2049.99,K1(PhoX),K1(PhoX),2005.048,0,HCD,32,"0, 0, 0",0,,332.47,518.91,467,44,332.47,518.91,332.47,T,T,11,1…
False,NGYAGYIDGGASQEEFYKFIKPILEK-SNFDLAEDAKLQLSK,PhoX,Intra,MS Annika,1207.079354,4,4825.295585,163920,67.7754,0,High,NGYAGYIDGGASQEEFYKFIKPILEK,18,0,2937.467,0.0,SNFDLAEDAKLQLSK,10,0,1678.864,0.0,20250602_Astral2_NEO1_Mueller_MS_TechHub_IMP_THIDRV001_Cas9_PhoX_500ng_noFAIMS_003.raw,53,0.0,Q99ZW2,Q99ZW2,2936.46,K18(PhoX),K10(PhoX),1677.857,0,HCD,32,"0, 0, 0",0,,375.57,332.39,356,253,375.57,332.39…
False,KSEETITPWNFEEVVDK-KSEETITPWNFEEVVDK,PhoX,Intra,MS Annika,1078.49671,4,4310.96501,130649,66.3428,0,High,KSEETITPWNFEEVVDK,1,0,2050.997,0.0,KSEETITPWNFEEVVDK,1,0,2051.004,0.0,20250605_Astral2_NEO1_Mueller_MS_TechHub_IMP_THIDRV001_Cas9_PhoX_50ng_FAIMS_002.raw,77,0.0,Q99ZW2,Q99ZW2,2049.99,K1(PhoX),K1(PhoX),2049.996,-48,HCD,32,"0, 0, 0",0,,332.38,332.38,467,467,332.38,332.38,332.38,T,T,10,1,10,3…
False,GKSDNVPSEEVVK-GKSDNVPSEEVVK,PhoX,Intra,MS Annika,995.465048,3,2984.38059,67941,35.035,0,High,GKSDNVPSEEVVK,2,0,1387.706,0.0,GKSDNVPSEEVVK,2,0,1387.71,0.0,20250605_Astral2_NEO1_Mueller_MS_TechHub_IMP_THIDRV001_Cas9_PhoX_500ng_FAIMS_002.raw,104,0.0,Q99ZW2,Q99ZW2,1386.699,K2(PhoX),K2(PhoX),1386.702,-48,HCD,32,"0, 0, 0",0,,332.37,332.37,864,864,332.37,332.37,332.37,T,T,10,1,10,1,0.0397390083333…
False,GKSDNVPSEEVVK-GKSDNVPSEEVVK,PhoX,Intra,MS Annika,995.465339,3,2984.381465,69539,34.8425,0,High,GKSDNVPSEEVVK,2,0,1387.706,0.0,GKSDNVPSEEVVK,2,0,1387.711,0.0,20250605_Astral2_NEO1_Mueller_MS_TechHub_IMP_THIDRV001_Cas9_PhoX_500ng_FAIMS_001.raw,101,0.0,Q99ZW2,Q99ZW2,1386.699,K2(PhoX),K2(PhoX),1386.703,-48,HCD,32,"0, 0, 0",0,,332.31,332.31,864,864,332.31,332.31,332.31,T,T,10,1,10,1,0.0323316500…
False,SNFDLAEDAKLQLSK-NGYAGYIDGGASQEEFYKFIKPILEK,PhoX,Intra,MS Annika,1207.080966,4,4825.302033,143452,67.9998,0,High,SNFDLAEDAKLQLSK,10,0,1678.865,0.0,NGYAGYIDGGASQEEFYKFIKPILEK,18,0,2937.473,0.0,20250602_Astral2_NEO1_Mueller_MS_TechHub_IMP_THIDRV001_Cas9_PhoX_50ng_noFAIMS_001.raw,20,0.0,Q99ZW2,Q99ZW2,1677.857,K10(PhoX),K18(PhoX),2936.466,0,HCD,32,"0, 0, 0",0,,332.22,337.64,253,356,332.22,337.64…
False,SNFDLAEDAKLQLSK-NGYAGYIDGGASQEEFYKFIKPILEK,PhoX,Intra,MS Annika,1207.079979,4,4825.298085,144229,68.0236,0,High,SNFDLAEDAKLQLSK,10,0,1678.865,0.0,NGYAGYIDGGASQEEFYKFIKPILEK,18,0,2937.469,0.0,20250602_Astral2_NEO1_Mueller_MS_TechHub_IMP_THIDRV001_Cas9_PhoX_50ng_noFAIMS_002.raw,23,0.0,Q99ZW2,Q99ZW2,1677.857,K10(PhoX),K18(PhoX),2936.462,0,HCD,32,"0, 0, 0",0,,332.05,351.04,253,356,332.05,351.04…
False,SNFDLAEDAKLQLSK-KNGLFGNLIALSLGLTPNFK,PhoX,Intra,MS Annika,1002.015933,4,4005.041901,180788,74.2429,0,High,SNFDLAEDAKLQLSK,10,0,1678.865,0.0,KNGLFGNLIALSLGLTPNFK,1,0,2117.213,0.0,20250602_Astral2_NEO1_Mueller_MS_TechHub_IMP_THIDRV001_Cas9_PhoX_500ng_noFAIMS_002.raw,50,0.0,Q99ZW2,Q99ZW2,1677.857,K10(PhoX),K1(PhoX),2116.205,0,HCD,32,"0, 0, 0",0,,331.99,399.09,253,233,331.99,399.09,331.99,T,T,1…
False,SSFEKNPIDFLEAK-SSFEKNPIDFLEAK,PhoX,Intra,MS Annika,865.40763,4,3458.60869,150110,66.8515,0,High,SSFEKNPIDFLEAK,5,0,1624.822,0.0,SSFEKNPIDFLEAK,5,0,1624.822,0.0,20250605_Astral2_NEO1_Mueller_MS_TechHub_IMP_THIDRV001_Cas9_PhoX_500ng_FAIMS_001.raw,101,0.0,Q99ZW2,Q99ZW2,1623.814,K5(PhoX),K5(PhoX),1623.815,-60,HCD,32,"0, 0, 0",0,,331.98,331.98,1171,1171,331.98,331.98,331.98,T,T,11,1,11,4,0.07563…
False,KTEVQTGGFSKESILPK-EDIQKAQVSGQGDSLHEHIANLAGSPAIK,PhoX,Intra,MS Annika,1015.107421,5,5071.508001,96973,46.7645,0,High,KTEVQTGGFSKESILPK,11,0,1849.007,0.0,EDIQKAQVSGQGDSLHEHIANLAGSPAIK,5,0,3013.537,0.0,20250605_Astral2_NEO1_Mueller_MS_TechHub_IMP_THIDRV001_Cas9_PhoX_500ng_FAIMS_002.raw,104,0.0,Q99ZW2,Q99ZW2,1847.999,K11(PhoX),K5(PhoX),3012.53,-48,HCD,32,"0, 0, 0",0,,331.97,430.66,1096,705,331.…
False,KYGGFDSPTVAYSVLVVAK-LPKYSLFELENGR,PhoX,Intra,MS Annika,1259.294738,3,3775.869661,136853,64.8945,0,High,KYGGFDSPTVAYSVLVVAK,1,0,2001.069,0.0,LPKYSLFELENGR,3,0,1565.836,0.0,20250602_Astral2_NEO1_Mueller_MS_TechHub_IMP_THIDRV001_Cas9_PhoX_50ng_noFAIMS_003.raw,26,0.0,Q99ZW2,Q99ZW2,2000.062,K1(PhoX),K3(PhoX),1564.829,0,HCD,32,"0, 0, 0",0,,331.89,340.99,1129,1197,331.89,340.99,331.89,T,T,13,1,10,…
False,KSEETITPWNFEEVVDK-GILQTVKVVDELVK,PhoX,Intra,MS Annika,1267.636279,3,3800.894285,152325,71.2805,0,High,KSEETITPWNFEEVVDK,1,0,2050.997,0.0,GILQTVKVVDELVK,7,0,1540.933,0.0,20250602_Astral2_NEO1_Mueller_MS_TechHub_IMP_THIDRV001_Cas9_PhoX_50ng_noFAIMS_002.raw,23,0.98,Q99ZW2,Q99ZW2,2049.99,K1(PhoX),K7(PhoX),1539.926,0,HCD,32,"0, 0, 0",0,,519.69,331.79,467,735,519.69,331.79,331.79,T,T,15,1,12,2,0.…
False,EDIQKAQVSGQGDSLHEHIANLAGSPAIK-KTEVQTGGFSKESILPK,PhoX,Intra,MS Annika,1268.629784,4,5071.497307,106086,46.8423,0,High,EDIQKAQVSGQGDSLHEHIANLAGSPAIK,5,0,3013.534,0.0,KTEVQTGGFSKESILPK,11,0,1848.999,0.0,20250602_Astral2_NEO1_Mueller_MS_TechHub_IMP_THIDRV001_Cas9_PhoX_500ng_noFAIMS_003.raw,53,0.0,Q99ZW2,Q99ZW2,3012.527,K5(PhoX),K11(PhoX),1847.992,0,HCD,32,"0, 0, 0",0,,352.55,331.75,705,1096,352…
False,YDEHHQDLTLLKALVR-EIFFDQSKNGYAGYIDGGASQEEFYK,PhoX,Intra,MS Annika,1281.590862,4,5123.341618,151427,63.1434,0,High,YDEHHQDLTLLKALVR,12,0,1951.04,0.0,EIFFDQSKNGYAGYIDGGASQEEFYK,8,0,2963.338,0.0,20250602_Astral2_NEO1_Mueller_MS_TechHub_IMP_THIDRV001_Cas9_PhoX_500ng_noFAIMS_002.raw,50,0.0,Q99ZW2,Q99ZW2,1950.032,K12(PhoX),K8(PhoX),2962.33,0,HCD,32,"0, 0, 0",0,,331.69,771.62,324,348,331.69,771.62,…
False,KSEETITPWNFEEVVDK-GILQTVKVVDELVK,PhoX,Intra,MS Annika,1267.635321,3,3800.891411,152838,71.295,0,High,KSEETITPWNFEEVVDK,1,0,2050.997,0.0,GILQTVKVVDELVK,7,0,1540.93,0.0,20250602_Astral2_NEO1_Mueller_MS_TechHub_IMP_THIDRV001_Cas9_PhoX_50ng_noFAIMS_003.raw,26,0.97,Q99ZW2,Q99ZW2,2049.99,K1(PhoX),K7(PhoX),1539.923,0,HCD,32,"0, 0, 0",0,,491.26,331.66,467,735,491.26,331.66,331.66,T,T,15,1,12,2,0.07…
False,KTEVQTGGFSKESILPK-EDIQKAQVSGQGDSLHEHIANLAGSPAIK,PhoX,Intra,MS Annika,1268.628668,4,5071.492842,98187,47.3806,0,High,KTEVQTGGFSKESILPK,11,0,1849.007,0.0,EDIQKAQVSGQGDSLHEHIANLAGSPAIK,5,0,3013.522,0.0,20250602_Astral2_NEO1_Mueller_MS_TechHub_IMP_THIDRV001_Cas9_PhoX_100ng_noFAIMS_002.raw,32,0.68,Q99ZW2,Q99ZW2,1847.999,K11(PhoX),K5(PhoX),3012.514,0,HCD,32,"0, 0, 0",0,,332.39,331.64,1096,705,332…
False,KSEETITPWNFEEVVDK-GILQTVKVVDELVK,PhoX,Intra,MS Annika,1267.635785,3,3800.892803,168497,71.207,0,High,KSEETITPWNFEEVVDK,1,0,2050.997,0.0,GILQTVKVVDELVK,7,0,1540.931,0.0,20250602_Astral2_NEO1_Mueller_MS_TechHub_IMP_THIDRV001_Cas9_PhoX_250ng_noFAIMS_001.raw,38,0.97,Q99ZW2,Q99ZW2,2049.99,K1(PhoX),K7(PhoX),1539.924,0,HCD,32,"0, 0, 0",0,,519.41,331.61,467,735,519.41,331.61,331.61,T,T,15,1,12,2,0.…
False,KGILQTVKVVDELVK-KSEETITPWNFEEVVDK,PhoX,Intra,MS Annika,983.003895,4,3928.993749,149796,66.7217,0,High,KGILQTVKVVDELVK,8,0,1669.026,0.0,KSEETITPWNFEEVVDK,1,0,2051.003,0.0,20250605_Astral2_NEO1_Mueller_MS_TechHub_IMP_THIDRV001_Cas9_PhoX_500ng_FAIMS_001.raw,101,0.0,Q99ZW2,Q99ZW2,1668.019,K8(PhoX),K1(PhoX),2049.996,-48,HCD,32,"0, 0, 0",0,,331.6,393.52,734,467,331.6,393.52,331.6,T,T,12,2,12,3,0.…
False,YDEHHQDLTLLKALVR-EIFFDQSKNGYAGYIDGGASQEEFYK,PhoX,Intra,MS Annika,1281.586728,4,5123.325083,147828,63.4269,0,High,YDEHHQDLTLLKALVR,12,0,1951.04,0.0,EIFFDQSKNGYAGYIDGGASQEEFYK,8,0,2963.321,0.0,20250602_Astral2_NEO1_Mueller_MS_TechHub_IMP_THIDRV001_Cas9_PhoX_250ng_noFAIMS_002.raw,41,0.88,Q99ZW2,Q99ZW2,1950.032,K12(PhoX),K8(PhoX),2962.314,0,HCD,32,"0, 0, 0",0,,331.51,832.88,324,348,331.51,832.8…
False,GILQTVKVVDELVK-KSEETITPWNFEEVVDK,PhoX,Intra,MS Annika,950.978834,4,3800.893505,139099,71.3313,0,High,GILQTVKVVDELVK,7,0,1540.931,0.0,KSEETITPWNFEEVVDK,1,0,2050.998,0.0,20250602_Astral2_NEO1_Mueller_MS_TechHub_IMP_THIDRV001_Cas9_PhoX_10ng_noFAIMS_002.raw,14,0.0,Q99ZW2,Q99ZW2,1539.924,K7(PhoX),K1(PhoX),2049.991,0,HCD,32,"0, 0, 0",0,,331.47,336.82,735,467,331.47,336.82,331.47,T,T,12,2,10,1,0.0…
False,KSEETITPWNFEEVVDK-GILQTVKVVDELVK,PhoX,Intra,MS Annika,1267.635584,3,3800.8922,157885,71.0228,0,High,KSEETITPWNFEEVVDK,1,0,2050.997,0.0,GILQTVKVVDELVK,7,0,1540.931,0.0,20250605_Astral2_NEO1_Mueller_MS_TechHub_IMP_THIDRV001_Cas9_PhoX_250ng_FAIMS_003.raw,98,0.92,Q99ZW2,Q99ZW2,2049.99,K1(PhoX),K7(PhoX),1539.924,-48,HCD,32,"0, 0, 0",0,,511.01,331.41,467,735,511.01,331.41,331.41,T,T,14,1,12,2,0.0…
False,SSFEKNPIDFLEAK-SSFEKNPIDFLEAK,PhoX,Intra,MS Annika,865.406915,4,3458.605829,147899,67.0057,0,High,SSFEKNPIDFLEAK,5,0,1624.822,0.0,SSFEKNPIDFLEAK,5,0,1624.82,0.0,20250605_Astral2_NEO1_Mueller_MS_TechHub_IMP_THIDRV001_Cas9_PhoX_250ng_FAIMS_001.raw,92,0.0,Q99ZW2,Q99ZW2,1623.814,K5(PhoX),K5(PhoX),1623.812,-60,HCD,32,"0, 0, 0",0,,331.33,331.33,1171,1171,331.33,331.33,331.33,T,T,11,1,11,4,0.02109…
False,VLPKHSLLYEYFTVYNELTK-KSEETITPWNFEEVVDK,PhoX,Intra,MS Annika,1180.06976,4,4717.257212,170910,70.3786,0,High,VLPKHSLLYEYFTVYNELTK,4,0,2457.306,0.0,KSEETITPWNFEEVVDK,1,0,2050.986,0.0,20250602_Astral2_NEO1_Mueller_MS_TechHub_IMP_THIDRV001_Cas9_PhoX_500ng_noFAIMS_003.raw,53,0.0,Q99ZW2,Q99ZW2,2456.299,K4(PhoX),K1(PhoX),2049.979,0,HCD,32,"0, 0, 0",0,,522.74,331.29,506,467,522.74,331.29,331.29,T,T,…
False,KNLIGALLFDSGETAEATR-GILQTVKVVDELVK,PhoX,Intra,MS Annika,939.743118,4,3755.950641,155770,74.4562,0,High,KNLIGALLFDSGETAEATR,1,0,2006.055,0.0,GILQTVKVVDELVK,7,0,1540.931,0.0,20250605_Astral2_NEO1_Mueller_MS_TechHub_IMP_THIDRV001_Cas9_PhoX_100ng_FAIMS_001.raw,83,0.0,Q99ZW2,Q99ZW2,2005.048,K1(PhoX),K7(PhoX),1539.924,-60,HCD,32,"0, 0, 0",0,,440.37,330.99,44,735,440.37,330.99,330.99,T,T,13,1,11,2…
False,KSEETITPWNFEEVVDK-GILQTVKVVDELVK,PhoX,Intra,MS Annika,1267.636912,3,3800.896184,152796,71.2783,0,High,KSEETITPWNFEEVVDK,1,0,2050.997,0.0,GILQTVKVVDELVK,7,0,1540.935,0.0,20250602_Astral2_NEO1_Mueller_MS_TechHub_IMP_THIDRV001_Cas9_PhoX_50ng_noFAIMS_003.raw,26,0.97,Q99ZW2,Q99ZW2,2049.99,K1(PhoX),K7(PhoX),1539.928,0,HCD,32,"0, 0, 0",0,,614.74,330.88,467,735,614.74,330.88,330.88,T,T,15,1,11,2,0.…
False,KSEETITPWNFEEVVDK-EDIQKAQVSGQGDSLHEHIANLAGSPAIK,PhoX,Intra,MS Annika,1055.505122,5,5273.496505,128760,54.3279,0,High,KSEETITPWNFEEVVDK,1,0,2050.997,0.0,EDIQKAQVSGQGDSLHEHIANLAGSPAIK,5,0,3013.535,0.0,20250602_Astral2_NEO1_Mueller_MS_TechHub_IMP_THIDRV001_Cas9_PhoX_500ng_noFAIMS_001.raw,47,0.0,Q99ZW2,Q99ZW2,2049.99,K1(PhoX),K5(PhoX),3012.528,0,HCD,32,"0, 0, 0",0,,330.87,336.8,467,705,330.87,3…
False,KSEETITPWNFEEVVDK-GILQTVKVVDELVK,PhoX,Intra,MS Annika,1267.635545,3,3800.892081,168449,71.1891,0,High,KSEETITPWNFEEVVDK,1,0,2050.997,0.0,GILQTVKVVDELVK,7,0,1540.931,0.0,20250602_Astral2_NEO1_Mueller_MS_TechHub_IMP_THIDRV001_Cas9_PhoX_250ng_noFAIMS_001.raw,38,0.97,Q99ZW2,Q99ZW2,2049.99,K1(PhoX),K7(PhoX),1539.923,0,HCD,32,"0, 0, 0",0,,491.21,330.83,467,735,491.21,330.83,330.83,T,T,15,1,11,2,0…
False,KSEETITPWNFEEVVDK-GILQTVKVVDELVK,PhoX,Intra,MS Annika,1267.635366,3,3800.891545,166941,71.183,0,High,KSEETITPWNFEEVVDK,1,0,2050.997,0.0,GILQTVKVVDELVK,7,0,1540.93,0.0,20250602_Astral2_NEO1_Mueller_MS_TechHub_IMP_THIDRV001_Cas9_PhoX_250ng_noFAIMS_003.raw,44,0.9,Q99ZW2,Q99ZW2,2049.99,K1(PhoX),K7(PhoX),1539.923,0,HCD,32,"0, 0, 0",0,,557.58,330.82,467,735,557.58,330.82,330.82,T,T,15,1,11,2,0.10…
False,KNLIGALLFDSGETAEATR-TILDFLKSDGFANR,PhoX,Intra,MS Annika,953.719836,4,3811.857516,180967,73.5286,0,High,KNLIGALLFDSGETAEATR,1,0,2006.055,0.0,TILDFLKSDGFANR,7,0,1596.838,0.0,20250602_Astral2_NEO1_Mueller_MS_TechHub_IMP_THIDRV001_Cas9_PhoX_500ng_noFAIMS_001.raw,47,0.0,Q99ZW2,Q99ZW2,2005.048,K1(PhoX),K7(PhoX),1595.83,0,HCD,32,"0, 0, 0",0,,423.15,330.81,44,677,423.15,330.81,330.81,T,T,11,1,12,1,…
False,TILDFLKSDGFANR-KNLIGALLFDSGETAEATR,PhoX,Intra,MS Annika,953.720141,4,3811.858736,178953,73.5137,0,High,TILDFLKSDGFANR,7,0,1596.838,0.0,KNLIGALLFDSGETAEATR,1,0,2006.056,0.0,20250602_Astral2_NEO1_Mueller_MS_TechHub_IMP_THIDRV001_Cas9_PhoX_500ng_noFAIMS_002.raw,50,0.0,Q99ZW2,Q99ZW2,1595.831,K7(PhoX),K1(PhoX),2005.049,0,HCD,32,"0, 0, 0",0,,330.77,449.68,677,44,330.77,449.68,330.77,T,T,12,1,14,2…
False,GILQTVKVVDELVK-TEVQTGGFSKESILPK,PhoX,Intra,MS Annika,1157.607737,3,3470.808659,143635,68.0741,0,High,GILQTVKVVDELVK,7,0,1540.931,0.0,TEVQTGGFSKESILPK,10,0,1720.913,0.0,20250602_Astral2_NEO1_Mueller_MS_TechHub_IMP_THIDRV001_Cas9_PhoX_50ng_noFAIMS_001.raw,20,0.0,Q99ZW2,Q99ZW2,1539.924,K7(PhoX),K10(PhoX),1719.906,0,HCD,32,"0, 0, 0",0,,330.72,403.27,735,1097,330.72,403.27,330.72,T,T,12,2,12,1,0…
False,VLPKHSLLYEYFTVYNELTK-KSEETITPWNFEEVVDK,PhoX,Intra,MS Annika,1180.071061,4,4717.262415,139311,70.5166,0,High,VLPKHSLLYEYFTVYNELTK,4,0,2457.306,0.0,KSEETITPWNFEEVVDK,1,0,2050.992,0.0,20250605_Astral2_NEO1_Mueller_MS_TechHub_IMP_THIDRV001_Cas9_PhoX_50ng_FAIMS_001.raw,74,0.0,Q99ZW2,Q99ZW2,2456.299,K4(PhoX),K1(PhoX),2049.984,-48,HCD,32,"0, 0, 0",0,,529.06,330.72,506,467,529.06,330.72,330.72,T,T,…
False,KSEETITPWNFEEVVDK-GILQTVKVVDELVK,PhoX,Intra,MS Annika,1267.635344,3,3800.891478,158387,71.2769,0,High,KSEETITPWNFEEVVDK,1,0,2050.997,0.0,GILQTVKVVDELVK,7,0,1540.93,0.0,20250602_Astral2_NEO1_Mueller_MS_TechHub_IMP_THIDRV001_Cas9_PhoX_100ng_noFAIMS_001.raw,29,0.98,Q99ZW2,Q99ZW2,2049.99,K1(PhoX),K7(PhoX),1539.923,0,HCD,32,"0, 0, 0",0,,491.35,330.68,467,735,491.35,330.68,330.68,T,T,15,1,11,2,0.…
False,VLPKHSLLYEYFTVYNELTK-KSEETITPWNFEEVVDK,PhoX,Intra,MS Annika,1180.071691,4,4717.264936,146403,70.4069,0,High,VLPKHSLLYEYFTVYNELTK,4,0,2457.306,0.0,KSEETITPWNFEEVVDK,1,0,2050.994,0.0,20250605_Astral2_NEO1_Mueller_MS_TechHub_IMP_THIDRV001_Cas9_PhoX_100ng_FAIMS_001.raw,83,0.0,Q99ZW2,Q99ZW2,2456.299,K4(PhoX),K1(PhoX),2049.987,-48,HCD,32,"0, 0, 0",0,,498.49,330.62,506,467,498.49,330.62,330.62,T,T…
False,KSEETITPWNFEEVVDK-GILQTVKVVDELVK,PhoX,Intra,MS Annika,1267.635165,3,3800.890942,138337,71.3068,0,High,KSEETITPWNFEEVVDK,1,0,2050.997,0.0,GILQTVKVVDELVK,7,0,1540.93,0.0,20250602_Astral2_NEO1_Mueller_MS_TechHub_IMP_THIDRV001_Cas9_PhoX_10ng_noFAIMS_003.raw,17,0.96,Q99ZW2,Q99ZW2,2049.99,K1(PhoX),K7(PhoX),1539.922,0,HCD,32,"0, 0, 0",0,,516.02,330.58,467,735,516.02,330.58,330.58,T,T,13,1,11,2,0.0…
False,VLPKHSLLYEYFTVYNELTK-KSEETITPWNFEEVVDK,PhoX,Intra,MS Annika,1180.069673,4,4717.256861,165154,70.5052,0,High,VLPKHSLLYEYFTVYNELTK,4,0,2457.306,0.0,KSEETITPWNFEEVVDK,1,0,2050.986,0.0,20250602_Astral2_NEO1_Mueller_MS_TechHub_IMP_THIDRV001_Cas9_PhoX_250ng_noFAIMS_003.raw,44,0.0,Q99ZW2,Q99ZW2,2456.299,K4(PhoX),K1(PhoX),2049.979,0,HCD,32,"0, 0, 0",0,,528.65,330.57,506,467,528.65,330.57,330.57,T,T…
False,VLPKHSLLYEYFTVYNELTK-KSEETITPWNFEEVVDK,PhoX,Intra,MS Annika,1180.070695,4,4717.260949,166638,70.5123,0,High,VLPKHSLLYEYFTVYNELTK,4,0,2457.306,0.0,KSEETITPWNFEEVVDK,1,0,2050.99,0.0,20250602_Astral2_NEO1_Mueller_MS_TechHub_IMP_THIDRV001_Cas9_PhoX_250ng_noFAIMS_001.raw,38,0.0,Q99ZW2,Q99ZW2,2456.299,K4(PhoX),K1(PhoX),2049.983,0,HCD,32,"0, 0, 0",0,,484.63,330.54,506,467,484.63,330.54,330.54,T,T,…
False,VLPKHSLLYEYFTVYNELTK-KSEETITPWNFEEVVDK,PhoX,Intra,MS Annika,1180.070132,4,4717.258699,166222,70.507,0,High,VLPKHSLLYEYFTVYNELTK,4,0,2457.306,0.0,KSEETITPWNFEEVVDK,1,0,2050.988,0.0,20250602_Astral2_NEO1_Mueller_MS_TechHub_IMP_THIDRV001_Cas9_PhoX_250ng_noFAIMS_002.raw,41,0.0,Q99ZW2,Q99ZW2,2456.299,K4(PhoX),K1(PhoX),2049.981,0,HCD,32,"0, 0, 0",0,,441.14,330.51,506,467,441.14,330.51,330.51,T,T,…
False,KSEETITPWNFEEVVDK-GILQTVKVVDELVK,PhoX,Intra,MS Annika,1267.63595,3,3800.893296,157978,71.0613,0,High,KSEETITPWNFEEVVDK,1,0,2050.997,0.0,GILQTVKVVDELVK,7,0,1540.932,0.0,20250605_Astral2_NEO1_Mueller_MS_TechHub_IMP_THIDRV001_Cas9_PhoX_250ng_FAIMS_003.raw,98,0.88,Q99ZW2,Q99ZW2,2049.99,K1(PhoX),K7(PhoX),1539.925,-48,HCD,32,"0, 0, 0",0,,512.6,330.5,467,735,512.6,330.5,330.5,T,T,14,1,12,2,0.03311…
False,VLPKHSLLYEYFTVYNELTK-KSEETITPWNFEEVVDK,PhoX,Intra,MS Annika,1180.072172,4,4717.266857,150080,70.6849,0,High,VLPKHSLLYEYFTVYNELTK,4,0,2457.306,0.0,KSEETITPWNFEEVVDK,1,0,2050.996,0.0,20250602_Astral2_NEO1_Mueller_MS_TechHub_IMP_THIDRV001_Cas9_PhoX_50ng_noFAIMS_001.raw,20,0.0,Q99ZW2,Q99ZW2,2456.299,K4(PhoX),K1(PhoX),2049.989,0,HCD,32,"0, 0, 0",0,,498.52,330.46,506,467,498.52,330.46,330.46,T,T,…
False,KSEETITPWNFEEVVDK-SSFEKNPIDFLEAK,PhoX,Intra,MS Annika,971.950941,4,3884.781937,139284,66.7178,0,High,KSEETITPWNFEEVVDK,1,0,2050.997,0.0,SSFEKNPIDFLEAK,5,0,1624.821,0.0,20250605_Astral2_NEO1_Mueller_MS_TechHub_IMP_THIDRV001_Cas9_PhoX_100ng_FAIMS_003.raw,89,0.0,Q99ZW2,Q99ZW2,2049.99,K1(PhoX),K5(PhoX),1623.813,-60,HCD,32,"0, 0, 0",0,,352.66,330.41,467,1171,352.66,330.41,330.41,T,T,12,1,9,4,0.2…
False,KNLIGALLFDSGETAEATR-VLPKHSLLYEYFTVYNELTK,PhoX,Intra,MS Annika,1168.839439,4,4672.335928,162793,73.0705,0,High,KNLIGALLFDSGETAEATR,1,0,2006.055,0.0,VLPKHSLLYEYFTVYNELTK,4,0,2457.316,0.0,20250605_Astral2_NEO1_Mueller_MS_TechHub_IMP_THIDRV001_Cas9_PhoX_250ng_FAIMS_003.raw,98,0.0,Q99ZW2,Q99ZW2,2005.048,K1(PhoX),K4(PhoX),2456.309,-48,HCD,32,"0, 0, 0",0,,330.39,348.92,44,506,330.39,348.92,330.39,…
False,TILDFLKSDGFANR-TILDFLKSDGFANR,PhoX,Intra,MS Annika,851.416157,4,3402.642799,155169,73.4922,0,High,TILDFLKSDGFANR,7,0,1596.838,0.0,TILDFLKSDGFANR,7,0,1596.84,0.0,20250605_Astral2_NEO1_Mueller_MS_TechHub_IMP_THIDRV001_Cas9_PhoX_100ng_FAIMS_003.raw,89,0.0,Q99ZW2,Q99ZW2,1595.831,K7(PhoX),K7(PhoX),1595.833,-60,HCD,32,"0, 0, 0",0,,330.39,330.39,677,677,330.39,330.39,330.39,T,T,10,1,10,1,0.0232782…
False,GILQTVKVVDELVK-KSEETITPWNFEEVVDK,PhoX,Intra,MS Annika,950.980553,4,3800.900381,149430,71.1049,0,High,GILQTVKVVDELVK,7,0,1540.931,0.0,KSEETITPWNFEEVVDK,1,0,2051.005,0.0,20250605_Astral2_NEO1_Mueller_MS_TechHub_IMP_THIDRV001_Cas9_PhoX_100ng_FAIMS_002.raw,86,0.0,Q99ZW2,Q99ZW2,1539.924,K7(PhoX),K1(PhoX),2049.998,-48,HCD,32,"0, 0, 0",0,,330.37,380.43,735,467,330.37,380.43,330.37,T,T,12,2,11,3,0.…
False,TEVQTGGFSKESILPK-GILQTVKVVDELVK,PhoX,Intra,MS Annika,1157.606945,3,3470.806283,164020,67.8129,0,High,TEVQTGGFSKESILPK,10,0,1720.912,0.0,GILQTVKVVDELVK,7,0,1540.93,0.0,20250602_Astral2_NEO1_Mueller_MS_TechHub_IMP_THIDRV001_Cas9_PhoX_500ng_noFAIMS_003.raw,53,0.0,Q99ZW2,Q99ZW2,1719.904,K10(PhoX),K7(PhoX),1539.923,0,HCD,32,"0, 0, 0",0,,348.29,330.32,1097,735,348.29,330.32,330.32,T,T,12,1,12,2,0…
False,YDEHHQDLTLLKALVR-EIFFDQSKNGYAGYIDGGASQEEFYK,PhoX,Intra,MS Annika,1281.590714,4,5123.341025,148184,63.4304,0,High,YDEHHQDLTLLKALVR,12,0,1951.04,0.0,EIFFDQSKNGYAGYIDGGASQEEFYK,8,0,2963.337,0.0,20250602_Astral2_NEO1_Mueller_MS_TechHub_IMP_THIDRV001_Cas9_PhoX_250ng_noFAIMS_001.raw,38,0.0,Q99ZW2,Q99ZW2,1950.032,K12(PhoX),K8(PhoX),2962.33,0,HCD,32,"0, 0, 0",0,,330.19,781.01,324,348,330.19,781.01,…
False,KSEETITPWNFEEVVDK-GILQTVKVVDELVK,PhoX,Intra,MS Annika,950.979524,4,3800.896268,174791,71.1292,0,High,KSEETITPWNFEEVVDK,1,0,2050.997,0.0,GILQTVKVVDELVK,7,0,1540.935,0.0,20250602_Astral2_NEO1_Mueller_MS_TechHub_IMP_THIDRV001_Cas9_PhoX_500ng_noFAIMS_001.raw,47,0.98,Q99ZW2,Q99ZW2,2049.99,K1(PhoX),K7(PhoX),1539.928,0,HCD,32,"0, 0, 0",0,,370.51,330.13,467,735,370.51,330.13,330.13,T,T,12,1,12,2,0.…
False,KSEETITPWNFEEVVDK-GILQTVKVVDELVK,PhoX,Intra,MS Annika,950.979281,4,3800.895296,141446,71.1529,0,High,KSEETITPWNFEEVVDK,1,0,2050.997,0.0,GILQTVKVVDELVK,7,0,1540.934,0.0,20250605_Astral2_NEO1_Mueller_MS_TechHub_IMP_THIDRV001_Cas9_PhoX_50ng_FAIMS_003.raw,80,0.99,Q99ZW2,Q99ZW2,2049.99,K1(PhoX),K7(PhoX),1539.927,-48,HCD,32,"0, 0, 0",0,,425.57,330.08,467,735,425.57,330.08,330.08,T,T,14,1,12,2,0.0…
False,VLPKHSLLYEYFTVYNELTK-KSEETITPWNFEEVVDK,PhoX,Intra,MS Annika,1180.070372,4,4717.259659,150782,70.6741,0,High,VLPKHSLLYEYFTVYNELTK,4,0,2457.306,0.0,KSEETITPWNFEEVVDK,1,0,2050.989,0.0,20250602_Astral2_NEO1_Mueller_MS_TechHub_IMP_THIDRV001_Cas9_PhoX_50ng_noFAIMS_002.raw,23,0.0,Q99ZW2,Q99ZW2,2456.299,K4(PhoX),K1(PhoX),2049.981,0,HCD,32,"0, 0, 0",0,,475.8,330.02,506,467,475.8,330.02,330.02,T,T,13…
False,KSEETITPWNFEEVVDK-VNTEITKAPLSASMIK,PhoX,Intra,MS Annika,991.482692,4,3962.908941,143934,60.4106,0,High,KSEETITPWNFEEVVDK,1,0,2050.997,0.0,VNTEITKAPLSASMIK,7,0,1702.948,0.0,20250602_Astral2_NEO1_Mueller_MS_TechHub_IMP_THIDRV001_Cas9_PhoX_500ng_noFAIMS_003.raw,53,0.0,Q99ZW2,Q99ZW2,2049.99,K1(PhoX),K7(PhoX),1701.94,0,HCD,32,"0, 0, 0",0,,330.0,347.16,467,307,330.0,347.16,330.0,T,T,11,1,12,1,0.0…
False,KSEETITPWNFEEVVDK-GILQTVKVVDELVK,PhoX,Intra,MS Annika,950.979153,4,3800.894784,140731,71.1644,0,High,KSEETITPWNFEEVVDK,1,0,2050.997,0.0,GILQTVKVVDELVK,7,0,1540.933,0.0,20250605_Astral2_NEO1_Mueller_MS_TechHub_IMP_THIDRV001_Cas9_PhoX_50ng_FAIMS_001.raw,74,0.96,Q99ZW2,Q99ZW2,2049.99,K1(PhoX),K7(PhoX),1539.926,-48,HCD,32,"0, 0, 0",0,,379.74,329.97,467,735,379.74,329.97,329.97,T,T,11,1,12,2,0.1…
False,KSEETITPWNFEEVVDK-GILQTVKVVDELVK,PhoX,Intra,MS Annika,1267.636771,3,3800.89576,167649,71.4612,0,High,KSEETITPWNFEEVVDK,1,0,2050.997,0.0,GILQTVKVVDELVK,7,0,1540.934,0.0,20250602_Astral2_NEO1_Mueller_MS_TechHub_IMP_THIDRV001_Cas9_PhoX_250ng_noFAIMS_003.raw,44,0.98,Q99ZW2,Q99ZW2,2049.99,K1(PhoX),K7(PhoX),1539.927,0,HCD,32,"0, 0, 0",0,,466.89,329.97,467,735,466.89,329.97,329.97,T,T,13,1,11,2,0.…
False,GILQTVKVVDELVK-KSEETITPWNFEEVVDK,PhoX,Intra,MS Annika,950.979639,4,3800.896725,160376,71.0326,0,High,GILQTVKVVDELVK,7,0,1540.931,0.0,KSEETITPWNFEEVVDK,1,0,2051.001,0.0,20250605_Astral2_NEO1_Mueller_MS_TechHub_IMP_THIDRV001_Cas9_PhoX_500ng_FAIMS_001.raw,101,0.0,Q99ZW2,Q99ZW2,1539.924,K7(PhoX),K1(PhoX),2049.994,-48,HCD,32,"0, 0, 0",0,,329.96,391.07,735,467,329.96,391.07,329.96,T,T,12,2,13,3,0…
False,KSEETITPWNFEEVVDK-EDIQKAQVSGQGDSLHEHIANLAGSPAIK,PhoX,Intra,MS Annika,1055.5038,5,5273.489894,98037,54.9578,0,High,KSEETITPWNFEEVVDK,1,0,2050.997,0.0,EDIQKAQVSGQGDSLHEHIANLAGSPAIK,5,0,3013.529,0.0,20250602_Astral2_NEO1_Mueller_MS_TechHub_IMP_THIDRV001_Cas9_PhoX_10ng_noFAIMS_001.raw,11,0.0,Q99ZW2,Q99ZW2,2049.99,K1(PhoX),K5(PhoX),3012.521,0,HCD,32,"0, 0, 0",0,,349.27,329.95,467,705,349.27,329.…
False,KSEETITPWNFEEVVDK-GILQTVKVVDELVK,PhoX,Intra,MS Annika,950.979046,4,3800.894354,158300,71.2429,0,High,KSEETITPWNFEEVVDK,1,0,2050.997,0.0,GILQTVKVVDELVK,7,0,1540.933,0.0,20250602_Astral2_NEO1_Mueller_MS_TechHub_IMP_THIDRV001_Cas9_PhoX_100ng_noFAIMS_001.raw,29,0.98,Q99ZW2,Q99ZW2,2049.99,K1(PhoX),K7(PhoX),1539.926,0,HCD,32,"0, 0, 0",0,,409.75,329.95,467,735,409.75,329.95,329.95,T,T,13,1,12,2,0.…
False,KSEETITPWNFEEVVDK-GILQTVKVVDELVK,PhoX,Intra,MS Annika,1267.63607,3,3800.893658,174793,71.1295,0,High,KSEETITPWNFEEVVDK,1,0,2050.997,0.0,GILQTVKVVDELVK,7,0,1540.932,0.0,20250602_Astral2_NEO1_Mueller_MS_TechHub_IMP_THIDRV001_Cas9_PhoX_500ng_noFAIMS_001.raw,47,0.97,Q99ZW2,Q99ZW2,2049.99,K1(PhoX),K7(PhoX),1539.925,0,HCD,32,"0, 0, 0",0,,557.5,329.94,467,735,557.5,329.94,329.94,T,T,15,1,12,2,0.14…
False,EQAENIIHLFTLTNLGAPAAFKYFDTTIDR-YTSTKEVLDATLIHQSITGLYETR,PhoX,Intra,MS Annika,1272.430298,5,6358.122386,163050,72.5594,0,High,EQAENIIHLFTLTNLGAPAAFKYFDTTIDR,22,0,3409.743,0.0,YTSTKEVLDATLIHQSITGLYETR,5,0,2739.415,0.0,20250602_Astral2_NEO1_Mueller_MS_TechHub_IMP_THIDRV001_Cas9_PhoX_100ng_noFAIMS_003.raw,35,0.0,Q99ZW2,Q99ZW2,3408.735,K22(PhoX),K5(PhoX),2738.408,0,HCD,32,"0, 0, 0",0,,348.41,329…
False,KSEETITPWNFEEVVDK-VNTEITKAPLSASMIK,PhoX,Intra,MS Annika,991.482424,4,3962.907868,140995,60.7204,0,High,KSEETITPWNFEEVVDK,1,0,2050.997,0.0,VNTEITKAPLSASMIK,7,0,1702.947,0.0,20250602_Astral2_NEO1_Mueller_MS_TechHub_IMP_THIDRV001_Cas9_PhoX_250ng_noFAIMS_001.raw,38,0.0,Q99ZW2,Q99ZW2,2049.99,K1(PhoX),K7(PhoX),1701.939,0,HCD,32,"0, 0, 0",0,,329.89,421.29,467,307,329.89,421.29,329.89,T,T,11,1,14,1…
False,KSEETITPWNFEEVVDK-GILQTVKVVDELVK,PhoX,Intra,MS Annika,1267.636178,3,3800.893982,172838,71.0959,0,High,KSEETITPWNFEEVVDK,1,0,2050.997,0.0,GILQTVKVVDELVK,7,0,1540.933,0.0,20250602_Astral2_NEO1_Mueller_MS_TechHub_IMP_THIDRV001_Cas9_PhoX_500ng_noFAIMS_003.raw,53,0.97,Q99ZW2,Q99ZW2,2049.99,K1(PhoX),K7(PhoX),1539.925,0,HCD,32,"0, 0, 0",0,,614.94,329.86,467,735,614.94,329.86,329.86,T,T,15,1,12,2,0…
False,KSEETITPWNFEEVVDK-GILQTVKVVDELVK,PhoX,Intra,MS Annika,1267.635889,3,3800.893115,175521,71.4048,0,High,KSEETITPWNFEEVVDK,1,0,2050.997,0.0,GILQTVKVVDELVK,7,0,1540.932,0.0,20250602_Astral2_NEO1_Mueller_MS_TechHub_IMP_THIDRV001_Cas9_PhoX_500ng_noFAIMS_001.raw,47,0.0,Q99ZW2,Q99ZW2,2049.99,K1(PhoX),K7(PhoX),1539.925,0,HCD,32,"0, 0, 0",0,,468.04,329.74,467,735,468.04,329.74,329.74,T,T,15,1,12,2,0.…
False,GILQTVKVVDELVK-KSEETITPWNFEEVVDK,PhoX,Intra,MS Annika,950.979447,4,3800.895959,151672,71.3094,0,High,GILQTVKVVDELVK,7,0,1540.931,0.0,KSEETITPWNFEEVVDK,1,0,2051.001,0.0,20250602_Astral2_NEO1_Mueller_MS_TechHub_IMP_THIDRV001_Cas9_PhoX_50ng_noFAIMS_001.raw,20,0.0,Q99ZW2,Q99ZW2,1539.924,K7(PhoX),K1(PhoX),2049.993,0,HCD,32,"0, 0, 0",0,,329.74,336.77,735,467,329.74,336.77,329.74,T,T,12,2,10,3,0.4…
False,GILQTVKVVDELVK-KSEETITPWNFEEVVDK,PhoX,Intra,MS Annika,950.97912,4,3800.89465,138334,71.3055,0,High,GILQTVKVVDELVK,7,0,1540.931,0.0,KSEETITPWNFEEVVDK,1,0,2050.999,0.0,20250602_Astral2_NEO1_Mueller_MS_TechHub_IMP_THIDRV001_Cas9_PhoX_10ng_noFAIMS_003.raw,17,0.0,Q99ZW2,Q99ZW2,1539.924,K7(PhoX),K1(PhoX),2049.992,0,HCD,32,"0, 0, 0",0,,329.73,337.71,735,467,329.73,337.71,329.73,T,T,12,2,12,3,0.017…
False,KSEETITPWNFEEVVDK-GILQTVKVVDELVK,PhoX,Intra,MS Annika,1267.636525,3,3800.895022,168412,71.1752,0,High,KSEETITPWNFEEVVDK,1,0,2050.997,0.0,GILQTVKVVDELVK,7,0,1540.934,0.0,20250602_Astral2_NEO1_Mueller_MS_TechHub_IMP_THIDRV001_Cas9_PhoX_250ng_noFAIMS_001.raw,38,0.98,Q99ZW2,Q99ZW2,2049.99,K1(PhoX),K7(PhoX),1539.926,0,HCD,32,"0, 0, 0",0,,466.77,329.71,467,735,466.77,329.71,329.71,T,T,15,1,12,2,0…
False,GILQTVKVVDELVK-KSEETITPWNFEEVVDK,PhoX,Intra,MS Annika,950.978661,4,3800.892814,159302,71.2435,0,High,GILQTVKVVDELVK,7,0,1540.931,0.0,KSEETITPWNFEEVVDK,1,0,2050.997,0.0,20250602_Astral2_NEO1_Mueller_MS_TechHub_IMP_THIDRV001_Cas9_PhoX_100ng_noFAIMS_002.raw,32,0.0,Q99ZW2,Q99ZW2,1539.924,K7(PhoX),K1(PhoX),2049.99,0,HCD,32,"0, 0, 0",0,,329.67,379.21,735,467,329.67,379.21,329.67,T,T,12,2,11,1,0.1…
False,VNTEITKAPLSASMIK-KSEETITPWNFEEVVDK,PhoX,Intra,MS Annika,991.480734,4,3962.901106,139629,60.7019,0,High,VNTEITKAPLSASMIK,7,0,1702.941,0.0,KSEETITPWNFEEVVDK,1,0,2050.996,0.0,20250602_Astral2_NEO1_Mueller_MS_TechHub_IMP_THIDRV001_Cas9_PhoX_250ng_noFAIMS_003.raw,44,0.0,Q99ZW2,Q99ZW2,1701.934,K7(PhoX),K1(PhoX),2049.989,0,HCD,32,"0, 0, 0",0,,393.08,329.66,307,467,393.08,329.66,329.66,T,T,14,1,11,…
False,GILQTVKVVDELVK-KSEETITPWNFEEVVDK,PhoX,Intra,MS Annika,950.979085,4,3800.894511,159347,71.2609,0,High,GILQTVKVVDELVK,7,0,1540.931,0.0,KSEETITPWNFEEVVDK,1,0,2050.999,0.0,20250602_Astral2_NEO1_Mueller_MS_TechHub_IMP_THIDRV001_Cas9_PhoX_100ng_noFAIMS_002.raw,32,0.0,Q99ZW2,Q99ZW2,1539.924,K7(PhoX),K1(PhoX),2049.992,0,HCD,32,"0, 0, 0",0,,329.65,337.26,735,467,329.65,337.26,329.65,T,T,12,2,10,3,0.…
False,KSEETITPWNFEEVVDK-EDIQKAQVSGQGDSLHEHIANLAGSPAIK,PhoX,Intra,MS Annika,1055.505441,5,5273.4981,108409,54.7028,0,High,KSEETITPWNFEEVVDK,1,0,2050.997,0.0,EDIQKAQVSGQGDSLHEHIANLAGSPAIK,5,0,3013.537,0.0,20250605_Astral2_NEO1_Mueller_MS_TechHub_IMP_THIDRV001_Cas9_PhoX_100ng_FAIMS_001.raw,83,0.0,Q99ZW2,Q99ZW2,2049.99,K1(PhoX),K5(PhoX),3012.53,-48,HCD,32,"0, 0, 0",0,,335.85,329.58,467,705,335.85,329…
False,KSEETITPWNFEEVVDK-GILQTVKVVDELVK,PhoX,Intra,MS Annika,950.979389,4,3800.895725,151629,71.2924,0,High,KSEETITPWNFEEVVDK,1,0,2050.997,0.0,GILQTVKVVDELVK,7,0,1540.934,0.0,20250602_Astral2_NEO1_Mueller_MS_TechHub_IMP_THIDRV001_Cas9_PhoX_50ng_noFAIMS_001.raw,20,0.99,Q99ZW2,Q99ZW2,2049.99,K1(PhoX),K7(PhoX),1539.927,0,HCD,32,"0, 0, 0",0,,389.94,329.57,467,735,389.94,329.57,329.57,T,T,13,1,12,2,0.4…
False,KSEETITPWNFEEVVDK-EDIQKAQVSGQGDSLHEHIANLAGSPAIK,PhoX,Intra,MS Annika,1055.503236,5,5273.487074,117983,54.8138,0,High,KSEETITPWNFEEVVDK,1,0,2050.997,0.0,EDIQKAQVSGQGDSLHEHIANLAGSPAIK,5,0,3013.526,0.0,20250602_Astral2_NEO1_Mueller_MS_TechHub_IMP_THIDRV001_Cas9_PhoX_100ng_noFAIMS_003.raw,35,0.0,Q99ZW2,Q99ZW2,2049.99,K1(PhoX),K5(PhoX),3012.518,0,HCD,32,"0, 0, 0",0,,350.06,329.56,467,705,350.06,…
False,VLPKHSLLYEYFTVYNELTK-KSEETITPWNFEEVVDK,PhoX,Intra,MS Annika,1180.069544,4,4717.256345,156723,70.6359,0,High,VLPKHSLLYEYFTVYNELTK,4,0,2457.306,0.0,KSEETITPWNFEEVVDK,1,0,2050.985,0.0,20250602_Astral2_NEO1_Mueller_MS_TechHub_IMP_THIDRV001_Cas9_PhoX_100ng_noFAIMS_001.raw,29,0.0,Q99ZW2,Q99ZW2,2456.299,K4(PhoX),K1(PhoX),2049.978,0,HCD,32,"0, 0, 0",0,,473.14,329.55,506,467,473.14,329.55,329.55,T,T…
False,EDIQKAQVSGQGDSLHEHIANLAGSPAIK-KSEETITPWNFEEVVDK,PhoX,Intra,MS Annika,1055.504405,5,5273.49292,110898,55.0173,0,High,EDIQKAQVSGQGDSLHEHIANLAGSPAIK,5,0,3013.534,0.0,KSEETITPWNFEEVVDK,1,0,2050.995,0.0,20250602_Astral2_NEO1_Mueller_MS_TechHub_IMP_THIDRV001_Cas9_PhoX_50ng_noFAIMS_001.raw,20,0.0,Q99ZW2,Q99ZW2,3012.527,K5(PhoX),K1(PhoX),2049.987,0,HCD,32,"0, 0, 0",0,,336.9,329.47,705,467,336.9,329…
False,KSEETITPWNFEEVVDK-GILQTVKVVDELVK,PhoX,Intra,MS Annika,950.979276,4,3800.895274,140659,71.1309,0,High,KSEETITPWNFEEVVDK,1,0,2050.997,0.0,GILQTVKVVDELVK,7,0,1540.934,0.0,20250605_Astral2_NEO1_Mueller_MS_TechHub_IMP_THIDRV001_Cas9_PhoX_50ng_FAIMS_001.raw,74,0.0,Q99ZW2,Q99ZW2,2049.99,K1(PhoX),K7(PhoX),1539.927,-48,HCD,32,"0, 0, 0",0,,336.42,329.33,467,735,336.42,329.33,329.33,T,T,10,1,12,2,0.16…
False,KSEETITPWNFEEVVDK-GILQTVKVVDELVK,PhoX,Intra,MS Annika,1267.637915,3,3800.899191,158310,71.2468,0,High,KSEETITPWNFEEVVDK,1,0,2050.997,0.0,GILQTVKVVDELVK,7,0,1540.938,0.0,20250602_Astral2_NEO1_Mueller_MS_TechHub_IMP_THIDRV001_Cas9_PhoX_100ng_noFAIMS_001.raw,29,0.92,Q99ZW2,Q99ZW2,2049.99,K1(PhoX),K7(PhoX),1539.931,0,HCD,32,"0, 0, 0",0,,557.44,329.3,467,735,557.44,329.3,329.3,T,T,15,1,11,2,0.13…
False,KSEETITPWNFEEVVDK-VNTEITKAPLSASMIK,PhoX,Intra,MS Annika,991.483041,4,3962.910336,124588,60.6612,0,High,KSEETITPWNFEEVVDK,1,0,2050.997,0.0,VNTEITKAPLSASMIK,7,0,1702.949,0.0,20250605_Astral2_NEO1_Mueller_MS_TechHub_IMP_THIDRV001_Cas9_PhoX_100ng_FAIMS_003.raw,89,0.0,Q99ZW2,Q99ZW2,2049.99,K1(PhoX),K7(PhoX),1701.942,-48,HCD,32,"0, 0, 0",0,,329.27,348.42,467,307,329.27,348.42,329.27,T,T,11,1,13,1…
False,GILQTVKVVDELVK-KSEETITPWNFEEVVDK,PhoX,Intra,MS Annika,950.97895,4,3800.89397,168728,71.4613,0,High,GILQTVKVVDELVK,7,0,1540.931,0.0,KSEETITPWNFEEVVDK,1,0,2050.999,0.0,20250602_Astral2_NEO1_Mueller_MS_TechHub_IMP_THIDRV001_Cas9_PhoX_250ng_noFAIMS_002.raw,41,0.0,Q99ZW2,Q99ZW2,1539.924,K7(PhoX),K1(PhoX),2049.991,0,HCD,32,"0, 0, 0",0,,329.23,350.89,735,467,329.23,350.89,329.23,T,T,11,2,11,1,Not …
False,GILQTVKVVDELVK-KSEETITPWNFEEVVDK,PhoX,Intra,MS Annika,950.979471,4,3800.896055,173508,71.3521,0,High,GILQTVKVVDELVK,7,0,1540.931,0.0,KSEETITPWNFEEVVDK,1,0,2051.001,0.0,20250602_Astral2_NEO1_Mueller_MS_TechHub_IMP_THIDRV001_Cas9_PhoX_500ng_noFAIMS_003.raw,53,0.0,Q99ZW2,Q99ZW2,1539.924,K7(PhoX),K1(PhoX),2049.993,0,HCD,32,"0, 0, 0",0,,329.22,371.23,735,467,329.22,371.23,329.22,T,T,12,2,12,3,0.…
False,KSEETITPWNFEEVVDK-GILQTVKVVDELVK,PhoX,Intra,MS Annika,950.979763,4,3800.897221,159259,71.227,0,High,KSEETITPWNFEEVVDK,1,0,2050.997,0.0,GILQTVKVVDELVK,7,0,1540.936,0.0,20250602_Astral2_NEO1_Mueller_MS_TechHub_IMP_THIDRV001_Cas9_PhoX_100ng_noFAIMS_002.raw,32,0.99,Q99ZW2,Q99ZW2,2049.99,K1(PhoX),K7(PhoX),1539.929,0,HCD,32,"0, 0, 0",0,,373.48,329.2,467,735,373.48,329.2,329.2,T,T,10,1,11,2,0.1351…
False,KSEETITPWNFEEVVDK-EDIQKAQVSGQGDSLHEHIANLAGSPAIK,PhoX,Intra,MS Annika,1055.505444,5,5273.498115,117281,54.4342,0,High,KSEETITPWNFEEVVDK,1,0,2050.997,0.0,EDIQKAQVSGQGDSLHEHIANLAGSPAIK,5,0,3013.537,0.0,20250605_Astral2_NEO1_Mueller_MS_TechHub_IMP_THIDRV001_Cas9_PhoX_250ng_FAIMS_002.raw,95,0.0,Q99ZW2,Q99ZW2,2049.99,K1(PhoX),K5(PhoX),3012.53,-48,HCD,32,"0, 0, 0",0,,351.7,329.17,467,705,351.7,329…
False,KSEETITPWNFEEVVDK-EDIQKAQVSGQGDSLHEHIANLAGSPAIKK,PhoX,Intra,MS Annika,901.106331,6,5401.601602,111001,52.3353,0,High,KSEETITPWNFEEVVDK,1,0,2050.997,0.0,EDIQKAQVSGQGDSLHEHIANLAGSPAIKK,5,0,3141.64,0.0,20250602_Astral2_NEO1_Mueller_MS_TechHub_IMP_THIDRV001_Cas9_PhoX_100ng_noFAIMS_002.raw,32,0.0,Q99ZW2,Q99ZW2,2049.99,K1(PhoX),K5(PhoX),3140.633,0,HCD,32,"0, 0, 0",0,,329.15,354.24,467,705,329.15,…
False,GKSDNVPSEEVVK-GKSDNVPSEEVVK,PhoX,Intra,MS Annika,995.465366,3,2984.381544,73084,35.0469,0,High,GKSDNVPSEEVVK,2,0,1387.706,0.0,GKSDNVPSEEVVK,2,0,1387.711,0.0,20250602_Astral2_NEO1_Mueller_MS_TechHub_IMP_THIDRV001_Cas9_PhoX_500ng_noFAIMS_002.raw,50,0.0,Q99ZW2,Q99ZW2,1386.699,K2(PhoX),K2(PhoX),1386.703,0,HCD,32,"0, 0, 0",0,,329.13,329.13,864,864,329.13,329.13,329.13,T,T,10,1,10,1,0.04919715000…
False,GILQTVKVVDELVK-KSEETITPWNFEEVVDK,PhoX,Intra,MS Annika,950.979274,4,3800.895268,160146,70.9397,0,High,GILQTVKVVDELVK,7,0,1540.931,0.0,KSEETITPWNFEEVVDK,1,0,2051.0,0.0,20250605_Astral2_NEO1_Mueller_MS_TechHub_IMP_THIDRV001_Cas9_PhoX_500ng_FAIMS_001.raw,101,0.0,Q99ZW2,Q99ZW2,1539.924,K7(PhoX),K1(PhoX),2049.993,-48,HCD,32,"0, 0, 0",0,,329.12,358.73,735,467,329.12,358.73,329.12,T,T,12,2,13,3,0.1…
False,KSEETITPWNFEEVVDK-GILQTVKVVDELVK,PhoX,Intra,MS Annika,950.980192,4,3800.898938,157925,70.9908,0,High,KSEETITPWNFEEVVDK,1,0,2050.997,0.0,GILQTVKVVDELVK,7,0,1540.938,0.0,20250605_Astral2_NEO1_Mueller_MS_TechHub_IMP_THIDRV001_Cas9_PhoX_250ng_FAIMS_002.raw,95,0.98,Q99ZW2,Q99ZW2,2049.99,K1(PhoX),K7(PhoX),1539.93,-48,HCD,32,"0, 0, 0",0,,352.39,329.05,467,735,352.39,329.05,329.05,T,T,12,1,11,2,0.2…
False,KTEVQTGGFSKESILPK-EDIQKAQVSGQGDSLHEHIANLAGSPAIK,PhoX,Intra,MS Annika,1015.105233,5,5071.497058,98535,47.3046,0,High,KTEVQTGGFSKESILPK,11,0,1849.007,0.0,EDIQKAQVSGQGDSLHEHIANLAGSPAIK,5,0,3013.526,0.0,20250602_Astral2_NEO1_Mueller_MS_TechHub_IMP_THIDRV001_Cas9_PhoX_100ng_noFAIMS_003.raw,35,0.0,Q99ZW2,Q99ZW2,1847.999,K11(PhoX),K5(PhoX),3012.519,0,HCD,32,"0, 0, 0",0,,344.66,328.93,1096,705,344.…
False,GILQTVKVVDELVK-KSEETITPWNFEEVVDK,PhoX,Intra,MS Annika,950.981056,4,3800.902393,168406,71.1732,0,High,GILQTVKVVDELVK,7,0,1540.931,0.0,KSEETITPWNFEEVVDK,1,0,2051.007,0.0,20250602_Astral2_NEO1_Mueller_MS_TechHub_IMP_THIDRV001_Cas9_PhoX_250ng_noFAIMS_001.raw,38,0.99,Q99ZW2,Q99ZW2,1539.924,K7(PhoX),K1(PhoX),2050.0,0,HCD,32,"0, 0, 0",0,,328.86,379.99,735,467,328.86,379.99,328.86,T,T,11,2,11,5,0.1…
False,ELGSQILKEHPVENTQLQNEK-GILQTVKVVDELVK,PhoX,Intra,MS Annika,1046.79461,4,4184.156611,148255,61.987,0,High,ELGSQILKEHPVENTQLQNEK,8,0,2434.257,0.0,GILQTVKVVDELVK,7,0,1540.935,0.0,20250602_Astral2_NEO1_Mueller_MS_TechHub_IMP_THIDRV001_Cas9_PhoX_500ng_noFAIMS_002.raw,50,0.0,Q99ZW2,Q99ZW2,2433.25,K8(PhoX),K7(PhoX),1539.928,0,HCD,32,"0, 0, 0",0,,379.83,328.86,789,735,379.83,328.86,328.86,T,T,12,2,1…
False,KSEETITPWNFEEVVDK-GILQTVKVVDELVK,PhoX,Intra,MS Annika,950.9791,4,3800.894571,174743,71.1113,0,High,KSEETITPWNFEEVVDK,1,0,2050.997,0.0,GILQTVKVVDELVK,7,0,1540.933,0.0,20250602_Astral2_NEO1_Mueller_MS_TechHub_IMP_THIDRV001_Cas9_PhoX_500ng_noFAIMS_001.raw,47,0.98,Q99ZW2,Q99ZW2,2049.99,K1(PhoX),K7(PhoX),1539.926,0,HCD,32,"0, 0, 0",0,,419.21,328.85,467,735,419.21,328.85,328.85,T,T,11,1,11,2,0.13…
False,KSEETITPWNFEEVVDK-GILQTVKVVDELVK,PhoX,Intra,MS Annika,950.979187,4,3800.89492,167973,71.1662,0,High,KSEETITPWNFEEVVDK,1,0,2050.997,0.0,GILQTVKVVDELVK,7,0,1540.934,0.0,20250602_Astral2_NEO1_Mueller_MS_TechHub_IMP_THIDRV001_Cas9_PhoX_250ng_noFAIMS_002.raw,41,0.98,Q99ZW2,Q99ZW2,2049.99,K1(PhoX),K7(PhoX),1539.926,0,HCD,32,"0, 0, 0",0,,393.04,328.84,467,735,393.04,328.84,328.84,T,T,12,1,11,2,Not…
False,YTSTKEVLDATLIHQSITGLYETR-KYGGFDSPTVAYSVLVVAK,PhoX,Intra,MS Annika,1238.119141,4,4949.454734,143938,65.5779,0,High,YTSTKEVLDATLIHQSITGLYETR,5,0,2739.42,0.0,KYGGFDSPTVAYSVLVVAK,1,0,2001.07,0.0,20250602_Astral2_NEO1_Mueller_MS_TechHub_IMP_THIDRV001_Cas9_PhoX_100ng_noFAIMS_001.raw,29,0.0,Q99ZW2,Q99ZW2,2738.413,K5(PhoX),K1(PhoX),2000.063,0,HCD,32,"0, 0, 0",0,,328.8,394.2,1335,1129,328.8,394.2,32…
False,KSEETITPWNFEEVVDK-KNLIGALLFDSGETAEATR,PhoX,Intra,MS Annika,1067.260144,4,4266.018748,135438,70.1232,0,High,KSEETITPWNFEEVVDK,1,0,2050.997,0.0,KNLIGALLFDSGETAEATR,1,0,2006.057,0.0,20250602_Astral2_NEO1_Mueller_MS_TechHub_IMP_THIDRV001_Cas9_PhoX_10ng_noFAIMS_003.raw,17,0.0,Q99ZW2,Q99ZW2,2049.99,K1(PhoX),K1(PhoX),2005.05,0,HCD,32,"0, 0, 0",0,,328.77,563.74,467,44,328.77,563.74,328.77,T,T,11,1,…
False,NFMQLIHDDSLTFKEDIQK-GILQTVKVVDELVK,PhoX,Intra,MS Annika,1018.765186,4,4072.038916,169714,72.2817,0,High,NFMQLIHDDSLTFKEDIQK,14,0,2322.143,0.0,GILQTVKVVDELVK,7,0,1540.931,0.0,20250602_Astral2_NEO1_Mueller_MS_TechHub_IMP_THIDRV001_Cas9_PhoX_250ng_noFAIMS_003.raw,44,0.0,Q99ZW2,Q99ZW2,2321.136,K14(PhoX),K7(PhoX),1539.924,0,HCD,32,"0, 0, 0",0,,433.6,328.76,691,735,433.6,328.76,328.76,T,T,12,1,11…
False,KSEETITPWNFEEVVDK-GILQTVKVVDELVK,PhoX,Intra,MS Annika,950.979343,4,3800.895541,152368,71.2978,0,High,KSEETITPWNFEEVVDK,1,0,2050.997,0.0,GILQTVKVVDELVK,7,0,1540.934,0.0,20250602_Astral2_NEO1_Mueller_MS_TechHub_IMP_THIDRV001_Cas9_PhoX_50ng_noFAIMS_002.raw,23,0.99,Q99ZW2,Q99ZW2,2049.99,K1(PhoX),K7(PhoX),1539.927,0,HCD,32,"0, 0, 0",0,,337.29,328.72,467,735,337.29,328.72,328.72,T,T,12,1,11,2,0.0…
False,ELGSQILKEHPVENTQLQNEK-GILQTVKVVDELVK,PhoX,Intra,MS Annika,1046.794667,4,4184.156838,148304,61.9799,0,High,ELGSQILKEHPVENTQLQNEK,8,0,2434.257,0.0,GILQTVKVVDELVK,7,0,1540.935,0.0,20250602_Astral2_NEO1_Mueller_MS_TechHub_IMP_THIDRV001_Cas9_PhoX_500ng_noFAIMS_003.raw,53,0.98,Q99ZW2,Q99ZW2,2433.25,K8(PhoX),K7(PhoX),1539.928,0,HCD,32,"0, 0, 0",0,,376.87,328.64,789,735,376.87,328.64,328.64,T,T,14,…
False,GILQTVKVVDELVK-EDIQKAQVSGQGDSLHEHIANLAGSPAIK,PhoX,Intra,MS Annika,953.492984,5,4763.435812,105516,60.7549,0,High,GILQTVKVVDELVK,7,0,1540.931,0.0,EDIQKAQVSGQGDSLHEHIANLAGSPAIK,5,0,3013.54,0.0,20250605_Astral2_NEO1_Mueller_MS_TechHub_IMP_THIDRV001_Cas9_PhoX_10ng_FAIMS_003.raw,71,0.0,Q99ZW2,Q99ZW2,1539.924,K7(PhoX),K5(PhoX),3012.533,-48,HCD,32,"0, 0, 0",0,,328.52,460.82,735,705,328.52,460.82,3…
False,ELGSQILKEHPVENTQLQNEK-GILQTVKVVDELVK,PhoX,Intra,MS Annika,1046.79522,4,4184.159049,148230,61.9779,0,High,ELGSQILKEHPVENTQLQNEK,8,0,2434.257,0.0,GILQTVKVVDELVK,7,0,1540.937,0.0,20250602_Astral2_NEO1_Mueller_MS_TechHub_IMP_THIDRV001_Cas9_PhoX_500ng_noFAIMS_002.raw,50,0.0,Q99ZW2,Q99ZW2,2433.25,K8(PhoX),K7(PhoX),1539.93,0,HCD,32,"0, 0, 0",0,,382.07,328.49,789,735,382.07,328.49,328.49,T,T,13,2,1…
False,YDEHHQDLTLLKALVR-EIFFDQSKNGYAGYIDGGASQEEFYK,PhoX,Intra,MS Annika,1281.590714,4,5123.341026,148234,63.4494,0,High,YDEHHQDLTLLKALVR,12,0,1951.04,0.0,EIFFDQSKNGYAGYIDGGASQEEFYK,8,0,2963.337,0.0,20250602_Astral2_NEO1_Mueller_MS_TechHub_IMP_THIDRV001_Cas9_PhoX_250ng_noFAIMS_001.raw,38,0.0,Q99ZW2,Q99ZW2,1950.032,K12(PhoX),K8(PhoX),2962.33,0,HCD,32,"0, 0, 0",0,,328.41,780.68,324,348,328.41,780.68,…
False,TILDFLKSDGFANR-GILQTVKVVDELVK,PhoX,Intra,MS Annika,1116.24884,3,3346.731967,177814,75.1012,0,High,TILDFLKSDGFANR,7,0,1596.838,0.0,GILQTVKVVDELVK,7,0,1540.929,0.0,20250602_Astral2_NEO1_Mueller_MS_TechHub_IMP_THIDRV001_Cas9_PhoX_250ng_noFAIMS_002.raw,41,0.0,Q99ZW2,Q99ZW2,1595.831,K7(PhoX),K7(PhoX),1539.922,0,HCD,32,"0, 0, 0",0,,360.42,328.29,677,735,360.42,328.29,328.29,T,T,11,1,12,2,0.024614…
False,VLPKHSLLYEYFTVYNELTK-KSEETITPWNFEEVVDK,PhoX,Intra,MS Annika,1180.070757,4,4717.261197,154544,70.0469,0,High,VLPKHSLLYEYFTVYNELTK,4,0,2457.306,0.0,KSEETITPWNFEEVVDK,1,0,2050.99,0.0,20250605_Astral2_NEO1_Mueller_MS_TechHub_IMP_THIDRV001_Cas9_PhoX_500ng_FAIMS_002.raw,104,0.0,Q99ZW2,Q99ZW2,2456.299,K4(PhoX),K1(PhoX),2049.983,-48,HCD,32,"0, 0, 0",0,,485.53,328.08,506,467,485.53,328.08,328.08,T,T…
False,KSEETITPWNFEEVVDK-GILQTVKVVDELVK,PhoX,Intra,MS Annika,1267.636279,3,3800.894283,167698,71.4805,0,High,KSEETITPWNFEEVVDK,1,0,2050.997,0.0,GILQTVKVVDELVK,7,0,1540.933,0.0,20250602_Astral2_NEO1_Mueller_MS_TechHub_IMP_THIDRV001_Cas9_PhoX_250ng_noFAIMS_003.raw,44,0.92,Q99ZW2,Q99ZW2,2049.99,K1(PhoX),K7(PhoX),1539.926,0,HCD,32,"0, 0, 0",0,,421.98,328.05,467,735,421.98,328.05,328.05,T,T,12,1,11,2,0…
False,GILQTVKVVDELVK-KSEETITPWNFEEVVDK,PhoX,Intra,MS Annika,950.978855,4,3800.893589,173601,71.3886,0,High,GILQTVKVVDELVK,7,0,1540.931,0.0,KSEETITPWNFEEVVDK,1,0,2050.998,0.0,20250602_Astral2_NEO1_Mueller_MS_TechHub_IMP_THIDRV001_Cas9_PhoX_500ng_noFAIMS_003.raw,53,0.0,Q99ZW2,Q99ZW2,1539.924,K7(PhoX),K1(PhoX),2049.991,0,HCD,32,"0, 0, 0",0,,327.97,331.81,735,467,327.97,331.81,327.97,T,T,12,2,11,1,0.…
False,GILQTVKVVDELVK-EDIQKAQVSGQGDSLHEHIANLAGSPAIK,PhoX,Intra,MS Annika,1191.613551,4,4763.432377,145427,60.3676,0,High,GILQTVKVVDELVK,7,0,1540.931,0.0,EDIQKAQVSGQGDSLHEHIANLAGSPAIK,5,0,3013.537,0.0,20250602_Astral2_NEO1_Mueller_MS_TechHub_IMP_THIDRV001_Cas9_PhoX_500ng_noFAIMS_001.raw,47,0.0,Q99ZW2,Q99ZW2,1539.924,K7(PhoX),K5(PhoX),3012.53,0,HCD,32,"0, 0, 0",0,,327.95,460.48,735,705,327.95,460.48…
False,GILQTVKVVDELVK-EDIQKAQVSGQGDSLHEHIANLAGSPAIK,PhoX,Intra,MS Annika,1191.614162,4,4763.434819,132781,60.7956,0,High,GILQTVKVVDELVK,7,0,1540.931,0.0,EDIQKAQVSGQGDSLHEHIANLAGSPAIK,5,0,3013.539,0.0,20250602_Astral2_NEO1_Mueller_MS_TechHub_IMP_THIDRV001_Cas9_PhoX_100ng_noFAIMS_002.raw,32,0.0,Q99ZW2,Q99ZW2,1539.924,K7(PhoX),K5(PhoX),3012.532,0,HCD,32,"0, 0, 0",0,,327.92,453.57,735,705,327.92,453.5…
False,EDIQKAQVSGQGDSLHEHIANLAGSPAIK-GILQTVKVVDELVK,PhoX,Intra,MS Annika,1191.613797,4,4763.433358,145335,60.3348,0,High,EDIQKAQVSGQGDSLHEHIANLAGSPAIK,5,0,3013.534,0.0,GILQTVKVVDELVK,7,0,1540.935,0.0,20250602_Astral2_NEO1_Mueller_MS_TechHub_IMP_THIDRV001_Cas9_PhoX_500ng_noFAIMS_001.raw,47,0.98,Q99ZW2,Q99ZW2,3012.527,K5(PhoX),K7(PhoX),1539.928,0,HCD,32,"0, 0, 0",0,,476.93,327.88,705,735,476.93,327.…
False,VLPKHSLLYEYFTVYNELTK-KSEETITPWNFEEVVDK,PhoX,Intra,MS Annika,1180.071774,4,4717.265266,156208,70.3375,0,High,VLPKHSLLYEYFTVYNELTK,4,0,2457.306,0.0,KSEETITPWNFEEVVDK,1,0,2050.994,0.0,20250605_Astral2_NEO1_Mueller_MS_TechHub_IMP_THIDRV001_Cas9_PhoX_250ng_FAIMS_003.raw,98,0.0,Q99ZW2,Q99ZW2,2456.299,K4(PhoX),K1(PhoX),2049.987,-48,HCD,32,"0, 0, 0",0,,397.98,327.85,506,467,397.98,327.85,327.85,T,T…
False,GILQTVKVVDELVK-EDIQKAQVSGQGDSLHEHIANLAGSPAIK,PhoX,Intra,MS Annika,1191.613187,4,4763.430918,132735,60.7778,0,High,GILQTVKVVDELVK,7,0,1540.931,0.0,EDIQKAQVSGQGDSLHEHIANLAGSPAIK,5,0,3013.536,0.0,20250602_Astral2_NEO1_Mueller_MS_TechHub_IMP_THIDRV001_Cas9_PhoX_100ng_noFAIMS_002.raw,32,0.0,Q99ZW2,Q99ZW2,1539.924,K7(PhoX),K5(PhoX),3012.528,0,HCD,32,"0, 0, 0",0,,327.74,476.83,735,705,327.74,476.8…
False,EDIQKAQVSGQGDSLHEHIANLAGSPAIK-GILQTVKVVDELVK,PhoX,Intra,MS Annika,1191.613138,4,4763.430721,131891,60.8318,0,High,EDIQKAQVSGQGDSLHEHIANLAGSPAIK,5,0,3013.534,0.0,GILQTVKVVDELVK,7,0,1540.932,0.0,20250602_Astral2_NEO1_Mueller_MS_TechHub_IMP_THIDRV001_Cas9_PhoX_100ng_noFAIMS_001.raw,29,0.0,Q99ZW2,Q99ZW2,3012.527,K5(PhoX),K7(PhoX),1539.925,0,HCD,32,"0, 0, 0",0,,372.77,327.65,705,735,372.77,327.6…
False,KSEETITPWNFEEVVDK-GILQTVKVVDELVK,PhoX,Intra,MS Annika,950.978152,4,3800.890777,126606,71.1571,0,High,KSEETITPWNFEEVVDK,1,0,2050.997,0.0,GILQTVKVVDELVK,7,0,1540.929,0.0,20250605_Astral2_NEO1_Mueller_MS_TechHub_IMP_THIDRV001_Cas9_PhoX_10ng_FAIMS_002.raw,68,0.0,Q99ZW2,Q99ZW2,2049.99,K1(PhoX),K7(PhoX),1539.922,-48,HCD,32,"0, 0, 0",0,,374.6,327.6,467,735,374.6,327.6,327.6,T,T,10,1,12,2,0.0484490…
False,VLPKHSLLYEYFTVYNELTK-KNLIGALLFDSGETAEATR,PhoX,Intra,MS Annika,1168.839735,4,4672.337112,162609,73.1047,0,High,VLPKHSLLYEYFTVYNELTK,4,0,2457.306,0.0,KNLIGALLFDSGETAEATR,1,0,2006.066,0.0,20250605_Astral2_NEO1_Mueller_MS_TechHub_IMP_THIDRV001_Cas9_PhoX_250ng_FAIMS_001.raw,92,0.0,Q99ZW2,Q99ZW2,2456.299,K4(PhoX),K1(PhoX),2005.059,-48,HCD,32,"0, 0, 0",0,,327.49,395.19,506,44,327.49,395.19,327.49,…
False,EDIQKAQVSGQGDSLHEHIANLAGSPAIK-GILQTVKVVDELVK,PhoX,Intra,MS Annika,1191.612361,4,4763.427615,126912,60.91,0,High,EDIQKAQVSGQGDSLHEHIANLAGSPAIK,5,0,3013.534,0.0,GILQTVKVVDELVK,7,0,1540.929,0.0,20250602_Astral2_NEO1_Mueller_MS_TechHub_IMP_THIDRV001_Cas9_PhoX_50ng_noFAIMS_003.raw,26,0.0,Q99ZW2,Q99ZW2,3012.527,K5(PhoX),K7(PhoX),1539.922,0,HCD,32,"0, 0, 0",0,,413.92,327.41,705,735,413.92,327.41,3…
False,EDIQKAQVSGQGDSLHEHIANLAGSPAIK-GILQTVKVVDELVK,PhoX,Intra,MS Annika,953.492941,5,4763.435597,131801,60.7958,0,High,EDIQKAQVSGQGDSLHEHIANLAGSPAIK,5,0,3013.534,0.0,GILQTVKVVDELVK,7,0,1540.937,0.0,20250602_Astral2_NEO1_Mueller_MS_TechHub_IMP_THIDRV001_Cas9_PhoX_100ng_noFAIMS_001.raw,29,0.99,Q99ZW2,Q99ZW2,3012.527,K5(PhoX),K7(PhoX),1539.93,0,HCD,32,"0, 0, 0",0,,438.61,327.23,705,735,438.61,327.23…
False,LPKYSLFELENGR-SVKELLGITIMER,PhoX,Intra,MS Annika,816.66608,4,3263.642491,149177,67.3922,0,High,LPKYSLFELENGR,3,0,1565.832,0.0,SVKELLGITIMER,3,0,1488.846,0.0,20250605_Astral2_NEO1_Mueller_MS_TechHub_IMP_THIDRV001_Cas9_PhoX_250ng_FAIMS_002.raw,95,0.0,Q99ZW2,Q99ZW2,1564.825,K3(PhoX),K3(PhoX),1487.839,-60,HCD,32,"0, 0, 0",0,,327.21,363.65,1197,1158,327.21,363.65,327.21,T,T,9,1,11,3,0.0977249333…
False,SVKELLGITIMER-LPKYSLFELENGR,PhoX,Intra,MS Annika,1088.552206,3,3263.642065,150936,67.7402,0,High,SVKELLGITIMER,3,0,1488.845,0.0,LPKYSLFELENGR,3,0,1565.832,0.0,20250602_Astral2_NEO1_Mueller_MS_TechHub_IMP_THIDRV001_Cas9_PhoX_100ng_noFAIMS_003.raw,35,0.0,Q99ZW2,Q99ZW2,1487.838,K3(PhoX),K3(PhoX),1564.825,0,HCD,32,"0, 0, 0",0,,341.42,327.18,1158,1197,341.42,327.18,327.18,T,T,10,1,9,1,3.61185545…
False,KSEETITPWNFEEVVDK-KNLIGALLFDSGETAEATR,PhoX,Intra,MS Annika,1067.259732,4,4266.0171,153395,69.5735,0,High,KSEETITPWNFEEVVDK,1,0,2050.997,0.0,KNLIGALLFDSGETAEATR,1,0,2006.056,0.0,20250605_Astral2_NEO1_Mueller_MS_TechHub_IMP_THIDRV001_Cas9_PhoX_500ng_FAIMS_002.raw,104,0.0,Q99ZW2,Q99ZW2,2049.99,K1(PhoX),K1(PhoX),2005.049,-60,HCD,32,"0, 0, 0",0,,327.07,570.47,467,44,327.07,570.47,327.07,T,T,12,1…
False,GILQTVKVVDELVK-EDIQKAQVSGQGDSLHEHIANLAGSPAIK,PhoX,Intra,MS Annika,1191.613051,4,4763.430373,140258,60.5544,0,High,GILQTVKVVDELVK,7,0,1540.931,0.0,EDIQKAQVSGQGDSLHEHIANLAGSPAIK,5,0,3013.535,0.0,20250602_Astral2_NEO1_Mueller_MS_TechHub_IMP_THIDRV001_Cas9_PhoX_250ng_noFAIMS_002.raw,41,0.0,Q99ZW2,Q99ZW2,1539.924,K7(PhoX),K5(PhoX),3012.528,0,HCD,32,"0, 0, 0",0,,327.05,512.81,735,705,327.05,512.8…
False,VLPKHSLLYEYFTVYNELTK-KSEETITPWNFEEVVDK,PhoX,Intra,MS Annika,1180.070279,4,4717.259288,165203,70.5216,0,High,VLPKHSLLYEYFTVYNELTK,4,0,2457.306,0.0,KSEETITPWNFEEVVDK,1,0,2050.988,0.0,20250602_Astral2_NEO1_Mueller_MS_TechHub_IMP_THIDRV001_Cas9_PhoX_250ng_noFAIMS_003.raw,44,0.0,Q99ZW2,Q99ZW2,2456.299,K4(PhoX),K1(PhoX),2049.981,0,HCD,32,"0, 0, 0",0,,415.2,327.03,506,467,415.2,327.03,327.03,T,T,1…
False,SSFEKNPIDFLEAK-SSFEKNPIDFLEAK,PhoX,Intra,MS Annika,865.407522,4,3458.608258,140048,67.0389,0,High,SSFEKNPIDFLEAK,5,0,1624.822,0.0,SSFEKNPIDFLEAK,5,0,1624.822,0.0,20250605_Astral2_NEO1_Mueller_MS_TechHub_IMP_THIDRV001_Cas9_PhoX_100ng_FAIMS_003.raw,89,0.0,Q99ZW2,Q99ZW2,1623.814,K5(PhoX),K5(PhoX),1623.815,-60,HCD,32,"0, 0, 0",0,,326.71,326.71,1171,1171,326.71,326.71,326.71,T,T,10,1,10,4,0.0222…
False,KTEVQTGGFSKESILPK-KYGGFDSPTVAYSVLVVAK,PhoX,Intra,MS Annika,1015.515623,4,4059.040664,131859,57.3505,0,High,KTEVQTGGFSKESILPK,11,0,1849.007,0.0,KYGGFDSPTVAYSVLVVAK,1,0,2001.07,0.0,20250602_Astral2_NEO1_Mueller_MS_TechHub_IMP_THIDRV001_Cas9_PhoX_250ng_noFAIMS_002.raw,41,0.0,Q99ZW2,Q99ZW2,1847.999,K11(PhoX),K1(PhoX),2000.062,0,HCD,32,"0, 0, 0",0,,326.64,388.09,1096,1129,326.64,388.09,326.64,T,…
False,EDIQKAQVSGQGDSLHEHIANLAGSPAIK-GILQTVKVVDELVK,PhoX,Intra,MS Annika,1191.612727,4,4763.429078,143617,60.2959,0,High,EDIQKAQVSGQGDSLHEHIANLAGSPAIK,5,0,3013.534,0.0,GILQTVKVVDELVK,7,0,1540.931,0.0,20250602_Astral2_NEO1_Mueller_MS_TechHub_IMP_THIDRV001_Cas9_PhoX_500ng_noFAIMS_003.raw,53,0.0,Q99ZW2,Q99ZW2,3012.527,K5(PhoX),K7(PhoX),1539.923,0,HCD,32,"0, 0, 0",0,,458.18,326.52,705,735,458.18,326.5…
False,KYGGFDSPTVAYSVLVVAK-KTEVQTGGFSKESILPK,PhoX,Intra,MS Annika,1015.515486,4,4059.040114,132316,57.42,0,High,KYGGFDSPTVAYSVLVVAK,1,0,2001.069,0.0,KTEVQTGGFSKESILPK,11,0,1849.006,0.0,20250602_Astral2_NEO1_Mueller_MS_TechHub_IMP_THIDRV001_Cas9_PhoX_250ng_noFAIMS_001.raw,38,0.0,Q99ZW2,Q99ZW2,2000.062,K1(PhoX),K11(PhoX),1847.999,0,HCD,32,"0, 0, 0",0,,439.43,326.48,1129,1096,439.43,326.48,326.48,T,T…
False,EDIQKAQVSGQGDSLHEHIANLAGSPAIK-GILQTVKVVDELVK,PhoX,Intra,MS Annika,1191.613703,4,4763.432984,143709,60.3292,0,High,EDIQKAQVSGQGDSLHEHIANLAGSPAIK,5,0,3013.534,0.0,GILQTVKVVDELVK,7,0,1540.935,0.0,20250602_Astral2_NEO1_Mueller_MS_TechHub_IMP_THIDRV001_Cas9_PhoX_500ng_noFAIMS_003.raw,53,0.98,Q99ZW2,Q99ZW2,3012.527,K5(PhoX),K7(PhoX),1539.927,0,HCD,32,"0, 0, 0",0,,438.89,326.43,705,735,438.89,326.…
False,KSEETITPWNFEEVVDKGASAQSFIER-GILQTVKVVDELVK,PhoX,Intra,MS Annika,1212.606353,4,4847.403583,173883,71.4984,0,High,KSEETITPWNFEEVVDKGASAQSFIER,17,0,3097.511,0.0,GILQTVKVVDELVK,7,0,1540.928,0.0,20250602_Astral2_NEO1_Mueller_MS_TechHub_IMP_THIDRV001_Cas9_PhoX_500ng_noFAIMS_003.raw,53,0.0,Q99ZW2,Q99ZW2,3096.504,K17(PhoX),K7(PhoX),1539.92,0,HCD,32,"0, 0, 0",0,,760.66,326.4,467,735,760.66,326.4,326…
False,KTEVQTGGFSKESILPK-KYGGFDSPTVAYSVLVVAK,PhoX,Intra,MS Annika,1015.516624,4,4059.044665,124026,57.1565,0,High,KTEVQTGGFSKESILPK,11,0,1849.007,0.0,KYGGFDSPTVAYSVLVVAK,1,0,2001.074,0.0,20250605_Astral2_NEO1_Mueller_MS_TechHub_IMP_THIDRV001_Cas9_PhoX_250ng_FAIMS_002.raw,95,0.0,Q99ZW2,Q99ZW2,1847.999,K11(PhoX),K1(PhoX),2000.066,-48,HCD,32,"0, 0, 0",0,,326.38,482.55,1096,1129,326.38,482.55,326.38,T…
False,GILQTVKVVDELVK-EDIQKAQVSGQGDSLHEHIANLAGSPAIK,PhoX,Intra,MS Annika,1191.613784,4,4763.433306,140302,60.5718,0,High,GILQTVKVVDELVK,7,0,1540.931,0.0,EDIQKAQVSGQGDSLHEHIANLAGSPAIK,5,0,3013.538,0.0,20250602_Astral2_NEO1_Mueller_MS_TechHub_IMP_THIDRV001_Cas9_PhoX_250ng_noFAIMS_002.raw,41,0.0,Q99ZW2,Q99ZW2,1539.924,K7(PhoX),K5(PhoX),3012.531,0,HCD,32,"0, 0, 0",0,,326.38,518.55,735,705,326.38,518.5…
False,EDIQKAQVSGQGDSLHEHIANLAGSPAIK-GILQTVKVVDELVK,PhoX,Intra,MS Annika,1191.612019,4,4763.426245,133166,60.753,0,High,EDIQKAQVSGQGDSLHEHIANLAGSPAIK,5,0,3013.534,0.0,GILQTVKVVDELVK,7,0,1540.928,0.0,20250602_Astral2_NEO1_Mueller_MS_TechHub_IMP_THIDRV001_Cas9_PhoX_100ng_noFAIMS_003.raw,35,0.92,Q99ZW2,Q99ZW2,3012.527,K5(PhoX),K7(PhoX),1539.921,0,HCD,32,"0, 0, 0",0,,494.29,326.37,705,735,494.29,326.3…
False,KNLIGALLFDSGETAEATR-GKSDNVPSEEVVK,PhoX,Intra,MS Annika,1201.579945,3,3602.725281,137428,59.8458,0,High,KNLIGALLFDSGETAEATR,1,0,2006.055,0.0,GKSDNVPSEEVVK,2,0,1387.705,0.0,20250602_Astral2_NEO1_Mueller_MS_TechHub_IMP_THIDRV001_Cas9_PhoX_250ng_noFAIMS_003.raw,44,0.0,Q99ZW2,Q99ZW2,2005.048,K1(PhoX),K2(PhoX),1386.698,0,HCD,32,"0, 0, 0",0,,476.51,326.36,44,864,476.51,326.36,326.36,T,T,14,1,10,1,…
False,EDIQKAQVSGQGDSLHEHIANLAGSPAIK-GILQTVKVVDELVK,PhoX,Intra,MS Annika,1191.614073,4,4763.434462,139247,60.5547,0,High,EDIQKAQVSGQGDSLHEHIANLAGSPAIK,5,0,3013.534,0.0,GILQTVKVVDELVK,7,0,1540.936,0.0,20250602_Astral2_NEO1_Mueller_MS_TechHub_IMP_THIDRV001_Cas9_PhoX_250ng_noFAIMS_003.raw,44,0.97,Q99ZW2,Q99ZW2,3012.527,K5(PhoX),K7(PhoX),1539.929,0,HCD,32,"0, 0, 0",0,,473.19,326.35,705,735,473.19,326.…
False,KTEVQTGGFSKESILPK-KYGGFDSPTVAYSVLVVAK,PhoX,Intra,MS Annika,1015.51596,4,4059.042009,123887,57.6858,0,High,KTEVQTGGFSKESILPK,11,0,1849.007,0.0,KYGGFDSPTVAYSVLVVAK,1,0,2001.071,0.0,20250602_Astral2_NEO1_Mueller_MS_TechHub_IMP_THIDRV001_Cas9_PhoX_100ng_noFAIMS_001.raw,29,0.0,Q99ZW2,Q99ZW2,1847.999,K11(PhoX),K1(PhoX),2000.064,0,HCD,32,"0, 0, 0",0,,326.34,454.64,1096,1129,326.34,454.64,326.34,T,…
False,VILADANLDKVLSAYNK-DKPIREQAENIIHLFTLTNLGAPAAFK,PhoX,Intra,MS Annika,1013.533741,5,5063.639599,160330,71.9876,0,High,VILADANLDKVLSAYNK,10,0,1847.027,0.0,DKPIREQAENIIHLFTLTNLGAPAAFK,2,0,3007.648,0.0,20250605_Astral2_NEO1_Mueller_MS_TechHub_IMP_THIDRV001_Cas9_PhoX_250ng_FAIMS_002.raw,95,0.0,Q99ZW2,Q99ZW2,1846.02,K10(PhoX),K2(PhoX),3006.641,-48,HCD,32,"0, 0, 0",0,,326.33,406.45,1279,1298,326.33,…
False,KTEVQTGGFSKESILPK-KYGGFDSPTVAYSVLVVAK,PhoX,Intra,MS Annika,1015.515606,4,4059.040594,134685,57.0144,0,High,KTEVQTGGFSKESILPK,11,0,1849.007,0.0,KYGGFDSPTVAYSVLVVAK,1,0,2001.069,0.0,20250602_Astral2_NEO1_Mueller_MS_TechHub_IMP_THIDRV001_Cas9_PhoX_500ng_noFAIMS_002.raw,50,0.0,Q99ZW2,Q99ZW2,1847.999,K11(PhoX),K1(PhoX),2000.062,0,HCD,32,"0, 0, 0",0,,326.3,453.21,1096,1129,326.3,453.21,326.3,T,T,…
False,GKSDNVPSEEVVK-GKSDNVPSEEVVK,PhoX,Intra,MS Annika,995.465077,3,2984.380678,72244,35.1941,0,High,GKSDNVPSEEVVK,2,0,1387.706,0.0,GKSDNVPSEEVVK,2,0,1387.71,0.0,20250602_Astral2_NEO1_Mueller_MS_TechHub_IMP_THIDRV001_Cas9_PhoX_250ng_noFAIMS_002.raw,41,0.0,Q99ZW2,Q99ZW2,1386.699,K2(PhoX),K2(PhoX),1386.702,0,HCD,32,"0, 0, 0",0,,326.29,326.29,864,864,326.29,326.29,326.29,T,T,11,1,11,1,0.015290524999…
False,GILQTVKVVDELVK-EDIQKAQVSGQGDSLHEHIANLAGSPAIK,PhoX,Intra,MS Annika,1191.613239,4,4763.431125,133201,60.7667,0,High,GILQTVKVVDELVK,7,0,1540.931,0.0,EDIQKAQVSGQGDSLHEHIANLAGSPAIK,5,0,3013.536,0.0,20250602_Astral2_NEO1_Mueller_MS_TechHub_IMP_THIDRV001_Cas9_PhoX_100ng_noFAIMS_003.raw,35,0.0,Q99ZW2,Q99ZW2,1539.924,K7(PhoX),K5(PhoX),3012.528,0,HCD,32,"0, 0, 0",0,,326.29,493.12,735,705,326.29,493.1…
False,EDIQKAQVSGQGDSLHEHIANLAGSPAIK-GILQTVKVVDELVK,PhoX,Intra,MS Annika,1191.614091,4,4763.434534,143599,60.3146,0,High,EDIQKAQVSGQGDSLHEHIANLAGSPAIK,5,0,3013.534,0.0,GILQTVKVVDELVK,7,0,1540.936,0.0,20250602_Astral2_NEO1_Mueller_MS_TechHub_IMP_THIDRV001_Cas9_PhoX_500ng_noFAIMS_002.raw,50,0.92,Q99ZW2,Q99ZW2,3012.527,K5(PhoX),K7(PhoX),1539.929,0,HCD,32,"0, 0, 0",0,,473.06,326.28,705,735,473.06,326.…
False,SSFEKNPIDFLEAK-ELGSQILKEHPVENTQLQNEK,PhoX,Intra,MS Annika,1067.767081,4,4268.046495,110910,55.7221,0,High,SSFEKNPIDFLEAK,5,0,1624.822,0.0,ELGSQILKEHPVENTQLQNEK,8,0,2434.26,0.0,20250605_Astral2_NEO1_Mueller_MS_TechHub_IMP_THIDRV001_Cas9_PhoX_100ng_FAIMS_001.raw,83,0.0,Q99ZW2,Q99ZW2,1623.814,K5(PhoX),K8(PhoX),2433.253,-48,HCD,32,"0, 0, 0",0,,326.24,342.09,1171,789,326.24,342.09,326.24,T,T,11,…
False,GILQTVKVVDELVK-SEETITPWNFEEVVDKGASAQSFIER,PhoX,Intra,MS Annika,1180.585455,4,4719.319991,153903,73.6409,0,High,GILQTVKVVDELVK,7,0,1540.931,0.0,SEETITPWNFEEVVDKGASAQSFIER,16,0,2969.425,0.0,20250605_Astral2_NEO1_Mueller_MS_TechHub_IMP_THIDRV001_Cas9_PhoX_100ng_FAIMS_001.raw,83,0.0,Q99ZW2,Q99ZW2,1539.924,K7(PhoX),K16(PhoX),2968.417,-48,HCD,32,"0, 0, 0",0,,326.19,542.38,735,468,326.19,542.38,32…
False,GILQTVKVVDELVK-EDIQKAQVSGQGDSLHEHIANLAGSPAIK,PhoX,Intra,MS Annika,1191.613724,4,4763.433068,143695,60.35,0,High,GILQTVKVVDELVK,7,0,1540.931,0.0,EDIQKAQVSGQGDSLHEHIANLAGSPAIK,5,0,3013.538,0.0,20250602_Astral2_NEO1_Mueller_MS_TechHub_IMP_THIDRV001_Cas9_PhoX_500ng_noFAIMS_002.raw,50,0.0,Q99ZW2,Q99ZW2,1539.924,K7(PhoX),K5(PhoX),3012.53,0,HCD,32,"0, 0, 0",0,,326.17,400.26,735,705,326.17,400.26,3…
False,GILQTVKVVDELVK-EDIQKAQVSGQGDSLHEHIANLAGSPAIK,PhoX,Intra,MS Annika,1191.613705,4,4763.432992,139290,60.571,0,High,GILQTVKVVDELVK,7,0,1540.931,0.0,EDIQKAQVSGQGDSLHEHIANLAGSPAIK,5,0,3013.538,0.0,20250602_Astral2_NEO1_Mueller_MS_TechHub_IMP_THIDRV001_Cas9_PhoX_250ng_noFAIMS_003.raw,44,0.0,Q99ZW2,Q99ZW2,1539.924,K7(PhoX),K5(PhoX),3012.53,0,HCD,32,"0, 0, 0",0,,326.16,503.09,735,705,326.16,503.09,…
False,LPKYSLFELENGR-SVKELLGITIMER,PhoX,Intra,MS Annika,816.666561,4,3263.644413,148966,67.4476,0,High,LPKYSLFELENGR,3,0,1565.832,0.0,SVKELLGITIMER,3,0,1488.848,0.0,20250605_Astral2_NEO1_Mueller_MS_TechHub_IMP_THIDRV001_Cas9_PhoX_250ng_FAIMS_001.raw,92,0.0,Q99ZW2,Q99ZW2,1564.825,K3(PhoX),K3(PhoX),1487.84,-60,HCD,32,"0, 0, 0",0,,326.12,361.56,1197,1158,326.12,361.56,326.12,T,T,9,1,11,1,0.0250014083…
False,KSEETITPWNFEEVVDKGASAQSFIER-GILQTVKVVDELVK,PhoX,Intra,MS Annika,1212.607106,4,4847.406597,173783,71.4827,0,High,KSEETITPWNFEEVVDKGASAQSFIER,17,0,3097.511,0.0,GILQTVKVVDELVK,7,0,1540.931,0.0,20250602_Astral2_NEO1_Mueller_MS_TechHub_IMP_THIDRV001_Cas9_PhoX_500ng_noFAIMS_002.raw,50,0.0,Q99ZW2,Q99ZW2,3096.504,K17(PhoX),K7(PhoX),1539.924,0,HCD,32,"0, 0, 0",0,,776.42,326.11,467,735,776.42,326.11,…
False,KSEETITPWNFEEVVDKGASAQSFIER-GILQTVKVVDELVK,PhoX,Intra,MS Annika,1212.60678,4,4847.40529,159303,71.6435,0,High,KSEETITPWNFEEVVDKGASAQSFIER,17,0,3097.511,0.0,GILQTVKVVDELVK,7,0,1540.929,0.0,20250602_Astral2_NEO1_Mueller_MS_TechHub_IMP_THIDRV001_Cas9_PhoX_100ng_noFAIMS_001.raw,29,0.0,Q99ZW2,Q99ZW2,3096.504,K17(PhoX),K7(PhoX),1539.922,0,HCD,32,"0, 0, 0",0,,711.12,325.93,467,735,711.12,325.93,32…
False,TEVQTGGFSKESILPK-GILQTVKVVDELVK,PhoX,Intra,MS Annika,1157.609844,3,3470.814979,150113,67.994,0,High,TEVQTGGFSKESILPK,10,0,1720.912,0.0,GILQTVKVVDELVK,7,0,1540.939,0.0,20250602_Astral2_NEO1_Mueller_MS_TechHub_IMP_THIDRV001_Cas9_PhoX_100ng_noFAIMS_001.raw,29,0.0,Q99ZW2,Q99ZW2,1719.904,K10(PhoX),K7(PhoX),1539.932,0,HCD,32,"0, 0, 0",0,,325.84,340.63,1097,735,325.84,340.63,325.84,T,T,11,1,12,2,0…
False,LPKYSLFELENGR-SVKELLGITIMER,PhoX,Intra,MS Annika,816.666539,4,3263.644327,147570,67.1859,0,High,LPKYSLFELENGR,3,0,1565.832,0.0,SVKELLGITIMER,3,0,1488.848,0.0,20250605_Astral2_NEO1_Mueller_MS_TechHub_IMP_THIDRV001_Cas9_PhoX_500ng_FAIMS_002.raw,104,0.0,Q99ZW2,Q99ZW2,1564.825,K3(PhoX),K3(PhoX),1487.84,-60,HCD,32,"0, 0, 0",0,,325.83,342.82,1197,1158,325.83,342.82,325.83,T,T,9,1,10,1,0.001280808…
False,KSEETITPWNFEEVVDK-KTEVQTGGFSKESILPK,PhoX,Intra,MS Annika,1027.999052,4,4108.974378,124394,56.5184,0,High,KSEETITPWNFEEVVDK,1,0,2050.997,0.0,KTEVQTGGFSKESILPK,11,0,1849.013,0.0,20250605_Astral2_NEO1_Mueller_MS_TechHub_IMP_THIDRV001_Cas9_PhoX_500ng_FAIMS_001.raw,101,0.61,Q99ZW2,Q99ZW2,2049.99,K1(PhoX),K11(PhoX),1848.006,-48,HCD,32,"0, 0, 0",0,,380.48,325.81,467,1096,380.48,325.81,325.81,T,T,1…
False,KSEETITPWNFEEVVDK-KTEVQTGGFSKESILPK,PhoX,Intra,MS Annika,1027.997401,4,4108.967773,130247,57.1145,0,High,KSEETITPWNFEEVVDK,1,0,2050.997,0.0,KTEVQTGGFSKESILPK,11,0,1849.006,0.0,20250602_Astral2_NEO1_Mueller_MS_TechHub_IMP_THIDRV001_Cas9_PhoX_250ng_noFAIMS_003.raw,44,0.61,Q99ZW2,Q99ZW2,2049.99,K1(PhoX),K11(PhoX),1847.999,0,HCD,32,"0, 0, 0",0,,389.92,325.81,467,1096,389.92,325.81,325.81,T,T,13…
False,GILQTVKVVDELVK-KSEETITPWNFEEVVDKGASAQSFIER,PhoX,Intra,MS Annika,1212.607571,4,4847.408454,169005,71.5704,0,High,GILQTVKVVDELVK,7,0,1540.931,0.0,KSEETITPWNFEEVVDKGASAQSFIER,17,0,3097.513,0.0,20250602_Astral2_NEO1_Mueller_MS_TechHub_IMP_THIDRV001_Cas9_PhoX_250ng_noFAIMS_002.raw,41,0.0,Q99ZW2,Q99ZW2,1539.924,K7(PhoX),K17(PhoX),3096.506,0,HCD,32,"0, 0, 0",0,,325.76,792.79,735,467,325.76,792.79,…
False,KTEVQTGGFSKESILPK-KSEETITPWNFEEVVDK,PhoX,Intra,MS Annika,1027.998647,4,4108.97276,117913,57.5204,0,High,KTEVQTGGFSKESILPK,11,0,1849.007,0.0,KSEETITPWNFEEVVDK,1,0,2051.002,0.0,20250602_Astral2_NEO1_Mueller_MS_TechHub_IMP_THIDRV001_Cas9_PhoX_50ng_noFAIMS_002.raw,23,0.0,Q99ZW2,Q99ZW2,1847.999,K11(PhoX),K1(PhoX),2049.994,0,HCD,32,"0, 0, 0",0,,325.71,352.59,1096,467,325.71,352.59,325.71,T,T,12,4…
False,SEETITPWNFEEVVDKGASAQSFIER-VLPKHSLLYEYFTVYNELTK,PhoX,Intra,MS Annika,1127.942172,5,5635.681754,176899,72.7063,0,High,SEETITPWNFEEVVDKGASAQSFIER,16,0,2969.416,0.0,VLPKHSLLYEYFTVYNELTK,4,0,2457.301,0.0,20250602_Astral2_NEO1_Mueller_MS_TechHub_IMP_THIDRV001_Cas9_PhoX_500ng_noFAIMS_002.raw,50,0.0,Q99ZW2,Q99ZW2,2968.409,K16(PhoX),K4(PhoX),2456.294,0,HCD,32,"0, 0, 0",0,,462.82,325.69,468,506,462.…
False,VLPKHSLLYEYFTVYNELTK-KSEETITPWNFEEVVDKGASAQSFIER,PhoX,Intra,MS Annika,1153.562749,5,5763.784637,166613,71.0559,0,High,VLPKHSLLYEYFTVYNELTK,4,0,2457.306,0.0,KSEETITPWNFEEVVDKGASAQSFIER,17,0,3097.514,0.0,20250602_Astral2_NEO1_Mueller_MS_TechHub_IMP_THIDRV001_Cas9_PhoX_250ng_noFAIMS_003.raw,44,0.0,Q99ZW2,Q99ZW2,2456.299,K4(PhoX),K17(PhoX),3096.506,0,HCD,32,"0, 0, 0",0,,325.67,550.38,506,467,32…
False,KSEETITPWNFEEVVDK-SSFEKNPIDFLEAK,PhoX,Intra,MS Annika,1295.597819,3,3884.778904,138284,66.4218,0,High,KSEETITPWNFEEVVDK,1,0,2050.997,0.0,SSFEKNPIDFLEAK,5,0,1624.818,0.0,20250605_Astral2_NEO1_Mueller_MS_TechHub_IMP_THIDRV001_Cas9_PhoX_100ng_FAIMS_002.raw,86,0.0,Q99ZW2,Q99ZW2,2049.99,K1(PhoX),K5(PhoX),1623.81,-60,HCD,32,"0, 0, 0",0,,394.2,325.67,467,1171,394.2,325.67,325.67,T,T,12,1,10,4,0.06…
False,LPKYSLFELENGR-SVKELLGITIMER,PhoX,Intra,MS Annika,816.666289,4,3263.643328,149050,67.3799,0,High,LPKYSLFELENGR,3,0,1565.832,0.0,SVKELLGITIMER,3,0,1488.847,0.0,20250605_Astral2_NEO1_Mueller_MS_TechHub_IMP_THIDRV001_Cas9_PhoX_250ng_FAIMS_003.raw,98,0.0,Q99ZW2,Q99ZW2,1564.825,K3(PhoX),K3(PhoX),1487.839,-60,HCD,32,"0, 0, 0",0,,325.58,362.4,1197,1158,325.58,362.4,325.58,T,T,9,1,11,3,0.02696274166…
False,KSEETITPWNFEEVVDKGASAQSFIER-GILQTVKVVDELVK,PhoX,Intra,MS Annika,1212.606266,4,4847.403233,175759,71.4954,0,High,KSEETITPWNFEEVVDKGASAQSFIER,17,0,3097.511,0.0,GILQTVKVVDELVK,7,0,1540.927,0.0,20250602_Astral2_NEO1_Mueller_MS_TechHub_IMP_THIDRV001_Cas9_PhoX_500ng_noFAIMS_001.raw,47,0.0,Q99ZW2,Q99ZW2,3096.504,K17(PhoX),K7(PhoX),1539.92,0,HCD,32,"0, 0, 0",0,,761.04,325.58,467,735,761.04,325.58,3…
False,KSEETITPWNFEEVVDK-KTEVQTGGFSKESILPK,PhoX,Intra,MS Annika,1027.998711,4,4108.973015,122057,56.8216,0,High,KSEETITPWNFEEVVDK,1,0,2050.997,0.0,KTEVQTGGFSKESILPK,11,0,1849.012,0.0,20250605_Astral2_NEO1_Mueller_MS_TechHub_IMP_THIDRV001_Cas9_PhoX_500ng_FAIMS_002.raw,104,0.68,Q99ZW2,Q99ZW2,2049.99,K1(PhoX),K11(PhoX),1848.004,-48,HCD,32,"0, 0, 0",0,,419.2,325.55,467,1096,419.2,325.55,325.55,T,T,11,…
False,KSEETITPWNFEEVVDK-KTEVQTGGFSKESILPK,PhoX,Intra,MS Annika,1027.998204,4,4108.970985,115974,57.1121,0,High,KSEETITPWNFEEVVDK,1,0,2050.997,0.0,KTEVQTGGFSKESILPK,11,0,1849.01,0.0,20250605_Astral2_NEO1_Mueller_MS_TechHub_IMP_THIDRV001_Cas9_PhoX_100ng_FAIMS_003.raw,89,0.61,Q99ZW2,Q99ZW2,2049.99,K1(PhoX),K11(PhoX),1848.002,-48,HCD,32,"0, 0, 0",0,,389.16,325.53,467,1096,389.16,325.53,325.53,T,T,13,…
False,LPKYSLFELENGR-SVKELLGITIMER,PhoX,Intra,MS Annika,816.666377,4,3263.643677,140803,67.4721,0,High,LPKYSLFELENGR,3,0,1565.832,0.0,SVKELLGITIMER,3,0,1488.847,0.0,20250605_Astral2_NEO1_Mueller_MS_TechHub_IMP_THIDRV001_Cas9_PhoX_100ng_FAIMS_002.raw,86,0.0,Q99ZW2,Q99ZW2,1564.825,K3(PhoX),K3(PhoX),1487.84,-60,HCD,32,"0, 0, 0",0,,325.35,386.5,1197,1158,325.35,386.5,325.35,T,T,9,1,11,3,0.066338000000…
False,YPKLESEFVYGDYK-ATAKYFFYSNIMNFFK,PhoX,Intra,MS Annika,985.449454,4,3938.775986,122005,71.5808,0,High,YPKLESEFVYGDYK,3,0,1737.837,0.0,ATAKYFFYSNIMNFFK,4,0,1991.974,0.0,20250605_Astral2_NEO1_Mueller_MS_TechHub_IMP_THIDRV001_Cas9_PhoX_500ng_FAIMS_003.raw,107,0.0,Q99ZW2,Q99ZW2,1736.83,K3(PhoX),K4(PhoX),1990.967,-60,HCD,32,"0, 0, 0",0,,325.31,376.0,1000,1031,325.31,376.0,325.31,T,T,9,2,12,2,Not m…
False,GILQTVKVVDELVK-SEETITPWNFEEVVDKGASAQSFIER,PhoX,Intra,MS Annika,1180.586317,4,4719.323437,166440,73.5485,0,High,GILQTVKVVDELVK,7,0,1540.931,0.0,SEETITPWNFEEVVDKGASAQSFIER,16,0,2969.428,0.0,20250605_Astral2_NEO1_Mueller_MS_TechHub_IMP_THIDRV001_Cas9_PhoX_500ng_FAIMS_001.raw,101,0.0,Q99ZW2,Q99ZW2,1539.924,K7(PhoX),K16(PhoX),2968.421,-48,HCD,32,"0, 0, 0",0,,325.29,497.74,735,468,325.29,497.74,3…
False,KSEETITPWNFEEVVDK-KTEVQTGGFSKESILPK,PhoX,Intra,MS Annika,1027.998866,4,4108.973635,130156,57.0793,0,High,KSEETITPWNFEEVVDK,1,0,2050.997,0.0,KTEVQTGGFSKESILPK,11,0,1849.012,0.0,20250602_Astral2_NEO1_Mueller_MS_TechHub_IMP_THIDRV001_Cas9_PhoX_250ng_noFAIMS_003.raw,44,0.61,Q99ZW2,Q99ZW2,2049.99,K1(PhoX),K11(PhoX),1848.005,0,HCD,32,"0, 0, 0",0,,392.45,325.27,467,1096,392.45,325.27,325.27,T,T,12…
False,VNTEITKAPLSASMIK-KSEETITPWNFEEVVDK,PhoX,Intra,MS Annika,991.481004,4,3962.902185,132357,60.5384,0,High,VNTEITKAPLSASMIK,7,0,1702.941,0.0,KSEETITPWNFEEVVDK,1,0,2050.997,0.0,20250605_Astral2_NEO1_Mueller_MS_TechHub_IMP_THIDRV001_Cas9_PhoX_250ng_FAIMS_002.raw,95,0.0,Q99ZW2,Q99ZW2,1701.934,K7(PhoX),K1(PhoX),2049.99,-60,HCD,32,"0, 0, 0",0,,325.19,354.61,307,467,325.19,354.61,325.19,T,T,12,1,11,1…
False,KSEETITPWNFEEVVDKGASAQSFIER-GILQTVKVVDELVK,PhoX,Intra,MS Annika,1212.606756,4,4847.405195,153271,71.6634,0,High,KSEETITPWNFEEVVDKGASAQSFIER,17,0,3097.511,0.0,GILQTVKVVDELVK,7,0,1540.929,0.0,20250602_Astral2_NEO1_Mueller_MS_TechHub_IMP_THIDRV001_Cas9_PhoX_50ng_noFAIMS_002.raw,23,0.0,Q99ZW2,Q99ZW2,3096.504,K17(PhoX),K7(PhoX),1539.922,0,HCD,32,"0, 0, 0",0,,786.59,324.94,467,735,786.59,324.94,3…
False,KSEETITPWNFEEVVDK-VVDELVKVMGR,PhoX,Intra,MS Annika,876.92112,4,3504.662652,123911,63.4254,0,High,KSEETITPWNFEEVVDK,1,0,2050.997,0.0,VVDELVKVMGR,7,0,1244.701,0.0,20250605_Astral2_NEO1_Mueller_MS_TechHub_IMP_THIDRV001_Cas9_PhoX_50ng_FAIMS_003.raw,80,0.0,Q99ZW2,Q99ZW2,2049.99,K1(PhoX),K7(PhoX),1243.694,-60,HCD,32,"0, 0, 0",0,,333.03,324.87,467,742,333.03,324.87,324.87,T,T,11,1,10,3,0.000932208…
False,EDIQKAQVSGQGDSLHEHIANLAGSPAIK-GILQTVKVVDELVK,PhoX,Intra,MS Annika,1191.613236,4,4763.431113,143850,60.4062,0,High,EDIQKAQVSGQGDSLHEHIANLAGSPAIK,5,0,3013.534,0.0,GILQTVKVVDELVK,7,0,1540.933,0.0,20250602_Astral2_NEO1_Mueller_MS_TechHub_IMP_THIDRV001_Cas9_PhoX_500ng_noFAIMS_002.raw,50,0.0,Q99ZW2,Q99ZW2,3012.527,K5(PhoX),K7(PhoX),1539.926,0,HCD,32,"0, 0, 0",0,,361.08,324.87,705,735,361.08,324.8…
False,YDEHHQDLTLLKALVR-EIFFDQSKNGYAGYIDGGASQEEFYK,PhoX,Intra,MS Annika,1281.592094,4,5123.346545,146820,63.4264,0,High,YDEHHQDLTLLKALVR,12,0,1951.04,0.0,EIFFDQSKNGYAGYIDGGASQEEFYK,8,0,2963.342,0.0,20250602_Astral2_NEO1_Mueller_MS_TechHub_IMP_THIDRV001_Cas9_PhoX_250ng_noFAIMS_003.raw,44,0.0,Q99ZW2,Q99ZW2,1950.032,K12(PhoX),K8(PhoX),2962.335,0,HCD,32,"0, 0, 0",0,,324.77,819.49,324,348,324.77,819.49…
False,SSFEKNPIDFLEAK-SSFEKNPIDFLEAK,PhoX,Intra,MS Annika,865.405153,4,3458.598781,138390,67.045,0,High,SSFEKNPIDFLEAK,5,0,1624.822,0.0,SSFEKNPIDFLEAK,5,0,1624.813,0.0,20250605_Astral2_NEO1_Mueller_MS_TechHub_IMP_THIDRV001_Cas9_PhoX_100ng_FAIMS_001.raw,83,0.0,Q99ZW2,Q99ZW2,1623.814,K5(PhoX),K5(PhoX),1623.805,-60,HCD,32,"0, 0, 0",0,,324.75,324.75,1171,1171,324.75,324.75,324.75,T,T,10,1,10,4,0.06387…
False,KTEVQTGGFSKESILPK-EDIQKAQVSGQGDSLHEHIANLAGSPAIK,PhoX,Intra,MS Annika,846.090453,6,5071.506335,91163,47.0794,0,High,KTEVQTGGFSKESILPK,11,0,1849.007,0.0,EDIQKAQVSGQGDSLHEHIANLAGSPAIK,5,0,3013.535,0.0,20250605_Astral2_NEO1_Mueller_MS_TechHub_IMP_THIDRV001_Cas9_PhoX_100ng_FAIMS_002.raw,86,0.0,Q99ZW2,Q99ZW2,1847.999,K11(PhoX),K5(PhoX),3012.528,-48,HCD,32,"0, 0, 0",0,,324.75,382.68,1096,705,324.7…
False,KSEETITPWNFEEVVDKGASAQSFIER-GILQTVKVVDELVK,PhoX,Intra,MS Annika,1212.606525,4,4847.404269,153782,71.6777,0,High,KSEETITPWNFEEVVDKGASAQSFIER,17,0,3097.511,0.0,GILQTVKVVDELVK,7,0,1540.928,0.0,20250602_Astral2_NEO1_Mueller_MS_TechHub_IMP_THIDRV001_Cas9_PhoX_50ng_noFAIMS_003.raw,26,0.0,Q99ZW2,Q99ZW2,3096.504,K17(PhoX),K7(PhoX),1539.921,0,HCD,32,"0, 0, 0",0,,691.27,324.72,467,735,691.27,324.72,3…
False,KGILQTVKVVDELVK-KSEETITPWNFEEVVDK,PhoX,Intra,MS Annika,983.003615,4,3928.992629,147912,66.8682,0,High,KGILQTVKVVDELVK,8,0,1669.026,0.0,KSEETITPWNFEEVVDK,1,0,2051.002,0.0,20250605_Astral2_NEO1_Mueller_MS_TechHub_IMP_THIDRV001_Cas9_PhoX_250ng_FAIMS_002.raw,95,0.0,Q99ZW2,Q99ZW2,1668.019,K8(PhoX),K1(PhoX),2049.995,-48,HCD,32,"0, 0, 0",0,,324.65,351.86,734,467,324.65,351.86,324.65,T,T,11,2,11,3,…
False,TEVQTGGFSKESILPK-KYGGFDSPTVAYSVLVVAK,PhoX,Intra,MS Annika,983.493132,4,3930.950697,140003,60.3356,0,High,TEVQTGGFSKESILPK,10,0,1720.912,0.0,KYGGFDSPTVAYSVLVVAK,1,0,2001.075,0.0,20250602_Astral2_NEO1_Mueller_MS_TechHub_IMP_THIDRV001_Cas9_PhoX_250ng_noFAIMS_001.raw,38,0.0,Q99ZW2,Q99ZW2,1719.904,K10(PhoX),K1(PhoX),2000.067,0,HCD,32,"0, 0, 0",0,,324.62,454.82,1097,1129,324.62,454.82,324.62,T,T,…
False,TEVQTGGFSKESILPK-VLPKHSLLYEYFTVYNELTK,PhoX,Intra,MS Annika,1097.553797,4,4387.193359,150385,68.0333,0,High,TEVQTGGFSKESILPK,10,0,1720.912,0.0,VLPKHSLLYEYFTVYNELTK,4,0,2457.317,0.0,20250605_Astral2_NEO1_Mueller_MS_TechHub_IMP_THIDRV001_Cas9_PhoX_250ng_FAIMS_001.raw,92,0.86,Q99ZW2,Q99ZW2,1719.904,K10(PhoX),K4(PhoX),2456.31,-48,HCD,32,"0, 0, 0",0,,324.56,525.65,1097,506,324.56,525.65,324.56,T,…
False,GILQTVKVVDELVK-KSEETITPWNFEEVVDK,PhoX,Intra,MS Annika,950.979176,4,3800.894874,159820,71.2588,0,High,GILQTVKVVDELVK,7,0,1540.931,0.0,KSEETITPWNFEEVVDK,1,0,2050.999,0.0,20250602_Astral2_NEO1_Mueller_MS_TechHub_IMP_THIDRV001_Cas9_PhoX_100ng_noFAIMS_003.raw,35,0.0,Q99ZW2,Q99ZW2,1539.924,K7(PhoX),K1(PhoX),2049.992,0,HCD,32,"0, 0, 0",0,,324.49,378.81,735,467,324.49,378.81,324.49,T,T,10,2,11,3,0.…
False,TEVQTGGFSKESILPK-KYGGFDSPTVAYSVLVVAK,PhoX,Intra,MS Annika,983.493794,4,3930.953345,116121,60.4433,0,High,TEVQTGGFSKESILPK,10,0,1720.912,0.0,KYGGFDSPTVAYSVLVVAK,1,0,2001.077,0.0,20250605_Astral2_NEO1_Mueller_MS_TechHub_IMP_THIDRV001_Cas9_PhoX_50ng_FAIMS_001.raw,74,0.0,Q99ZW2,Q99ZW2,1719.904,K10(PhoX),K1(PhoX),2000.07,-48,HCD,32,"0, 0, 0",0,,324.45,475.68,1097,1129,324.45,475.68,324.45,T,T,12…
False,KSEETITPWNFEEVVDK-GILQTVKVVDELVK,PhoX,Intra,MS Annika,1267.636132,3,3800.893843,148096,71.1227,0,High,KSEETITPWNFEEVVDK,1,0,2050.997,0.0,GILQTVKVVDELVK,7,0,1540.933,0.0,20250605_Astral2_NEO1_Mueller_MS_TechHub_IMP_THIDRV001_Cas9_PhoX_100ng_FAIMS_001.raw,83,0.9,Q99ZW2,Q99ZW2,2049.99,K1(PhoX),K7(PhoX),1539.925,-48,HCD,32,"0, 0, 0",0,,420.06,324.41,467,735,420.06,324.41,324.41,T,T,11,1,10,2,0.…
False,TILDFLKSDGFANR-TILDFLKSDGFANR,PhoX,Intra,MS Annika,851.4159,4,3402.641771,154841,73.4665,0,High,TILDFLKSDGFANR,7,0,1596.838,0.0,TILDFLKSDGFANR,7,0,1596.839,0.0,20250605_Astral2_NEO1_Mueller_MS_TechHub_IMP_THIDRV001_Cas9_PhoX_100ng_FAIMS_002.raw,86,0.0,Q99ZW2,Q99ZW2,1595.831,K7(PhoX),K7(PhoX),1595.832,-60,HCD,32,"0, 0, 0",0,,324.39,324.39,677,677,324.39,324.39,324.39,T,T,10,1,10,1,0.02324071…
False,KSEETITPWNFEEVVDKGASAQSFIER-GILQTVKVVDELVK,PhoX,Intra,MS Annika,1212.607021,4,4847.406255,159345,71.6604,0,High,KSEETITPWNFEEVVDKGASAQSFIER,17,0,3097.511,0.0,GILQTVKVVDELVK,7,0,1540.93,0.0,20250602_Astral2_NEO1_Mueller_MS_TechHub_IMP_THIDRV001_Cas9_PhoX_100ng_noFAIMS_001.raw,29,0.0,Q99ZW2,Q99ZW2,3096.504,K17(PhoX),K7(PhoX),1539.923,0,HCD,32,"0, 0, 0",0,,747.12,324.28,467,735,747.12,324.28,3…
False,LPKYSLFELENGR-GNELALPSKYVNFLYLASHYEK,PhoX,Intra,MS Annika,867.030042,5,4331.121106,153543,69.2396,0,High,LPKYSLFELENGR,3,0,1565.832,0.0,GNELALPSKYVNFLYLASHYEK,9,0,2556.324,0.0,20250605_Astral2_NEO1_Mueller_MS_TechHub_IMP_THIDRV001_Cas9_PhoX_250ng_FAIMS_003.raw,98,0.0,Q99ZW2,Q99ZW2,1564.825,K3(PhoX),K9(PhoX),2555.317,-48,HCD,32,"0, 0, 0",0,,324.26,528.79,1197,1222,324.26,528.79,324.26,T,T,9,…
False,TEVQTGGFSKESILPK-KYGGFDSPTVAYSVLVVAK,PhoX,Intra,MS Annika,983.493855,4,3930.95359,116017,60.3995,0,High,TEVQTGGFSKESILPK,10,0,1720.912,0.0,KYGGFDSPTVAYSVLVVAK,1,0,2001.077,0.0,20250605_Astral2_NEO1_Mueller_MS_TechHub_IMP_THIDRV001_Cas9_PhoX_50ng_FAIMS_001.raw,74,0.0,Q99ZW2,Q99ZW2,1719.904,K10(PhoX),K1(PhoX),2000.07,-48,HCD,32,"0, 0, 0",0,,324.24,478.45,1097,1129,324.24,478.45,324.24,T,T,12,…
False,KSEETITPWNFEEVVDK-VNTEITKAPLSASMIK,PhoX,Intra,MS Annika,991.482588,4,3962.908522,143942,60.4405,0,High,KSEETITPWNFEEVVDK,1,0,2050.997,0.0,VNTEITKAPLSASMIK,7,0,1702.947,0.0,20250602_Astral2_NEO1_Mueller_MS_TechHub_IMP_THIDRV001_Cas9_PhoX_500ng_noFAIMS_002.raw,50,0.0,Q99ZW2,Q99ZW2,2049.99,K1(PhoX),K7(PhoX),1701.94,0,HCD,32,"0, 0, 0",0,,408.02,324.19,467,307,408.02,324.19,324.19,T,T,13,1,11,1,…
False,TEVQTGGFSKESILPK-KSEETITPWNFEEVVDK,PhoX,Intra,MS Annika,995.97505,4,3980.878369,130462,59.8949,0,High,TEVQTGGFSKESILPK,10,0,1720.912,0.0,KSEETITPWNFEEVVDK,1,0,2051.002,0.0,20250605_Astral2_NEO1_Mueller_MS_TechHub_IMP_THIDRV001_Cas9_PhoX_250ng_FAIMS_001.raw,92,0.0,Q99ZW2,Q99ZW2,1719.904,K10(PhoX),K1(PhoX),2049.995,-60,HCD,32,"0, 0, 0",0,,324.17,348.53,1097,467,324.17,348.53,324.17,T,T,11,1,1…
False,NFMQLIHDDSLTFKEDIQK-GILQTVKVVDELVK,PhoX,Intra,MS Annika,1018.766053,4,4072.042384,170800,72.2833,0,High,NFMQLIHDDSLTFKEDIQK,14,0,2322.143,0.0,GILQTVKVVDELVK,7,0,1540.934,0.0,20250602_Astral2_NEO1_Mueller_MS_TechHub_IMP_THIDRV001_Cas9_PhoX_250ng_noFAIMS_002.raw,41,0.93,Q99ZW2,Q99ZW2,2321.136,K14(PhoX),K7(PhoX),1539.927,0,HCD,32,"0, 0, 0",0,,488.2,324.16,691,735,488.2,324.16,324.16,T,T,14,1,1…
False,NFMQLIHDDSLTFKEDIQK-GILQTVKVVDELVK,PhoX,Intra,MS Annika,1018.764151,4,4072.034776,169672,72.2648,0,High,NFMQLIHDDSLTFKEDIQK,14,0,2322.143,0.0,GILQTVKVVDELVK,7,0,1540.927,0.0,20250602_Astral2_NEO1_Mueller_MS_TechHub_IMP_THIDRV001_Cas9_PhoX_250ng_noFAIMS_003.raw,44,0.79,Q99ZW2,Q99ZW2,2321.136,K14(PhoX),K7(PhoX),1539.919,0,HCD,32,"0, 0, 0",0,,487.77,324.13,691,735,487.77,324.13,324.13,T,T,14,1…
False,EDIQKAQVSGQGDSLHEHIANLAGSPAIK-KYGGFDSPTVAYSVLVVAK,PhoX,Intra,MS Annika,1045.520268,5,5223.572236,116551,54.8256,0,High,EDIQKAQVSGQGDSLHEHIANLAGSPAIK,5,0,3013.534,0.0,KYGGFDSPTVAYSVLVVAK,1,0,2001.074,0.0,20250602_Astral2_NEO1_Mueller_MS_TechHub_IMP_THIDRV001_Cas9_PhoX_100ng_noFAIMS_001.raw,29,0.0,Q99ZW2,Q99ZW2,3012.527,K5(PhoX),K1(PhoX),2000.067,0,HCD,32,"0, 0, 0",0,,324.13,410.03,705,1129,3…
False,VNTEITKAPLSASMIK-KSEETITPWNFEEVVDK,PhoX,Intra,MS Annika,991.483544,4,3962.912349,133526,60.8961,0,High,VNTEITKAPLSASMIK,7,0,1702.941,0.0,KSEETITPWNFEEVVDK,1,0,2051.007,0.0,20250602_Astral2_NEO1_Mueller_MS_TechHub_IMP_THIDRV001_Cas9_PhoX_100ng_noFAIMS_003.raw,35,0.0,Q99ZW2,Q99ZW2,1701.934,K7(PhoX),K1(PhoX),2050.0,0,HCD,32,"0, 0, 0",0,,324.03,377.8,307,467,324.03,377.8,324.03,T,T,11,1,11,5,0.…
False,TEVQTGGFSKESILPK-KYGGFDSPTVAYSVLVVAK,PhoX,Intra,MS Annika,983.49345,4,3930.951972,132555,60.5092,0,High,TEVQTGGFSKESILPK,10,0,1720.912,0.0,KYGGFDSPTVAYSVLVVAK,1,0,2001.076,0.0,20250602_Astral2_NEO1_Mueller_MS_TechHub_IMP_THIDRV001_Cas9_PhoX_100ng_noFAIMS_003.raw,35,0.0,Q99ZW2,Q99ZW2,1719.904,K10(PhoX),K1(PhoX),2000.069,0,HCD,32,"0, 0, 0",0,,323.99,438.16,1097,1129,323.99,438.16,323.99,T,T,1…
False,LPKYSLFELENGR-TEVQTGGFSKESILPK,PhoX,Intra,MS Annika,1165.904178,3,3495.697983,140372,58.5009,0,High,LPKYSLFELENGR,3,0,1565.832,0.0,TEVQTGGFSKESILPK,10,0,1720.901,0.0,20250602_Astral2_NEO1_Mueller_MS_TechHub_IMP_THIDRV001_Cas9_PhoX_500ng_noFAIMS_001.raw,47,0.0,Q99ZW2,Q99ZW2,1564.825,K3(PhoX),K10(PhoX),1719.894,0,HCD,32,"0, 0, 0",0,,338.34,323.95,1197,1097,338.34,323.95,323.95,T,T,8,1,11,1,0.…
False,LPKYSLFELENGR-SSFEKNPIDFLEAK,PhoX,Intra,MS Annika,850.661054,4,3399.622385,144430,64.5352,0,High,LPKYSLFELENGR,3,0,1565.832,0.0,SSFEKNPIDFLEAK,5,0,1624.826,0.0,20250605_Astral2_NEO1_Mueller_MS_TechHub_IMP_THIDRV001_Cas9_PhoX_500ng_FAIMS_001.raw,101,0.0,Q99ZW2,Q99ZW2,1564.825,K3(PhoX),K5(PhoX),1623.818,-60,HCD,32,"0, 0, 0",0,,323.8,336.71,1197,1171,323.8,336.71,323.8,T,T,12,1,12,3,0.00247890…
False,EDIQKAQVSGQGDSLHEHIANLAGSPAIK-KYGGFDSPTVAYSVLVVAK,PhoX,Intra,MS Annika,1045.519669,5,5223.569239,115745,54.2957,0,High,EDIQKAQVSGQGDSLHEHIANLAGSPAIK,5,0,3013.534,0.0,KYGGFDSPTVAYSVLVVAK,1,0,2001.071,0.0,20250605_Astral2_NEO1_Mueller_MS_TechHub_IMP_THIDRV001_Cas9_PhoX_500ng_FAIMS_002.raw,104,0.0,Q99ZW2,Q99ZW2,3012.527,K5(PhoX),K1(PhoX),2000.064,-48,HCD,32,"0, 0, 0",0,,323.72,351.86,705,1129,…
False,ELGSQILKEHPVENTQLQNEK-GILQTVKVVDELVK,PhoX,Intra,MS Annika,1046.794334,4,4184.155506,137324,61.6905,0,High,ELGSQILKEHPVENTQLQNEK,8,0,2434.257,0.0,GILQTVKVVDELVK,7,0,1540.934,0.0,20250605_Astral2_NEO1_Mueller_MS_TechHub_IMP_THIDRV001_Cas9_PhoX_500ng_FAIMS_001.raw,101,0.99,Q99ZW2,Q99ZW2,2433.25,K8(PhoX),K7(PhoX),1539.926,-48,HCD,32,"0, 0, 0",0,,404.73,323.7,789,735,404.73,323.7,323.7,T,T,14,2,…
False,TEVQTGGFSKESILPK-EDIQKAQVSGQGDSLHEHIANLAGSPAIK,PhoX,Intra,MS Annika,1236.608341,4,4943.411534,101613,49.0404,0,High,TEVQTGGFSKESILPK,10,0,1720.912,0.0,EDIQKAQVSGQGDSLHEHIANLAGSPAIK,5,0,3013.535,0.0,20250602_Astral2_NEO1_Mueller_MS_TechHub_IMP_THIDRV001_Cas9_PhoX_100ng_noFAIMS_001.raw,29,0.0,Q99ZW2,Q99ZW2,1719.904,K10(PhoX),K5(PhoX),3012.528,0,HCD,32,"0, 0, 0",0,,323.69,362.4,1097,705,323.69…
False,VNTEITKAPLSASMIK-KSEETITPWNFEEVVDK,PhoX,Intra,MS Annika,991.482115,4,3962.906631,140683,60.7201,0,High,VNTEITKAPLSASMIK,7,0,1702.941,0.0,KSEETITPWNFEEVVDK,1,0,2051.001,0.0,20250602_Astral2_NEO1_Mueller_MS_TechHub_IMP_THIDRV001_Cas9_PhoX_250ng_noFAIMS_002.raw,41,0.0,Q99ZW2,Q99ZW2,1701.934,K7(PhoX),K1(PhoX),2049.994,0,HCD,32,"0, 0, 0",0,,323.67,368.35,307,467,323.67,368.35,323.67,T,T,11,1,12,…
False,KYPKLESEFVYGDYK-ATAKYFFYSNIMNFFK,PhoX,Intra,MS Annika,1017.473147,4,4066.870757,150966,68.5768,0,High,KYPKLESEFVYGDYK,4,0,1865.932,0.0,ATAKYFFYSNIMNFFK,4,0,1991.974,0.0,20250605_Astral2_NEO1_Mueller_MS_TechHub_IMP_THIDRV001_Cas9_PhoX_500ng_FAIMS_002.raw,104,0.0,Q99ZW2,Q99ZW2,1864.925,K4(PhoX),K4(PhoX),1990.967,-60,HCD,32,"0, 0, 0",0,,323.66,384.59,999,1031,323.66,384.59,323.66,T,T,12,2,11,2…
False,SSFEKNPIDFLEAK-SSFEKNPIDFLEAK,PhoX,Intra,MS Annika,865.406861,4,3458.605616,138605,67.1345,0,High,SSFEKNPIDFLEAK,5,0,1624.822,0.0,SSFEKNPIDFLEAK,5,0,1624.819,0.0,20250605_Astral2_NEO1_Mueller_MS_TechHub_IMP_THIDRV001_Cas9_PhoX_100ng_FAIMS_001.raw,83,0.0,Q99ZW2,Q99ZW2,1623.814,K5(PhoX),K5(PhoX),1623.812,-60,HCD,32,"0, 0, 0",0,,323.61,323.61,1171,1171,323.61,323.61,323.61,T,T,10,1,10,4,0.0256…
False,KSEETITPWNFEEVVDK-TEVQTGGFSKESILPK,PhoX,Intra,MS Annika,995.974829,4,3980.877488,139102,60.106,0,High,KSEETITPWNFEEVVDK,1,0,2050.997,0.0,TEVQTGGFSKESILPK,10,0,1720.916,0.0,20250602_Astral2_NEO1_Mueller_MS_TechHub_IMP_THIDRV001_Cas9_PhoX_250ng_noFAIMS_002.raw,41,0.0,Q99ZW2,Q99ZW2,2049.99,K1(PhoX),K10(PhoX),1719.909,0,HCD,32,"0, 0, 0",0,,391.5,323.59,467,1097,391.5,323.59,323.59,T,T,12,1,11,1…
False,GILQTVKVVDELVK-KSEETITPWNFEEVVDK,PhoX,Intra,MS Annika,950.979225,4,3800.89507,173592,71.4092,0,High,GILQTVKVVDELVK,7,0,1540.931,0.0,KSEETITPWNFEEVVDK,1,0,2051.0,0.0,20250602_Astral2_NEO1_Mueller_MS_TechHub_IMP_THIDRV001_Cas9_PhoX_500ng_noFAIMS_002.raw,50,0.0,Q99ZW2,Q99ZW2,1539.924,K7(PhoX),K1(PhoX),2049.992,0,HCD,32,"0, 0, 0",0,,323.49,331.07,735,467,323.49,331.07,323.49,T,T,10,2,11,3,0.182…
False,TEVQTGGFSKESILPK-EDIQKAQVSGQGDSLHEHIANLAGSPAIK,PhoX,Intra,MS Annika,1236.610802,4,4943.421379,103103,49.0429,0,High,TEVQTGGFSKESILPK,10,0,1720.912,0.0,EDIQKAQVSGQGDSLHEHIANLAGSPAIK,5,0,3013.545,0.0,20250602_Astral2_NEO1_Mueller_MS_TechHub_IMP_THIDRV001_Cas9_PhoX_100ng_noFAIMS_003.raw,35,0.0,Q99ZW2,Q99ZW2,1719.904,K10(PhoX),K5(PhoX),3012.538,0,HCD,32,"0, 0, 0",0,,323.43,414.37,1097,705,323.4…
False,TEVQTGGFSKESILPK-EDIQKAQVSGQGDSLHEHIANLAGSPAIK,PhoX,Intra,MS Annika,989.488129,5,4943.411539,88377,48.9474,0,High,TEVQTGGFSKESILPK,10,0,1720.912,0.0,EDIQKAQVSGQGDSLHEHIANLAGSPAIK,5,0,3013.535,0.0,20250605_Astral2_NEO1_Mueller_MS_TechHub_IMP_THIDRV001_Cas9_PhoX_50ng_FAIMS_001.raw,74,0.0,Q99ZW2,Q99ZW2,1719.904,K10(PhoX),K5(PhoX),3012.528,-48,HCD,32,"0, 0, 0",0,,323.38,492.57,1097,705,323.38,4…
False,TEVQTGGFSKESILPK-EDIQKAQVSGQGDSLHEHIANLAGSPAIK,PhoX,Intra,MS Annika,989.488028,5,4943.411032,112523,48.6049,0,High,TEVQTGGFSKESILPK,10,0,1720.912,0.0,EDIQKAQVSGQGDSLHEHIANLAGSPAIK,5,0,3013.535,0.0,20250602_Astral2_NEO1_Mueller_MS_TechHub_IMP_THIDRV001_Cas9_PhoX_500ng_noFAIMS_001.raw,47,0.0,Q99ZW2,Q99ZW2,1719.904,K10(PhoX),K5(PhoX),3012.528,0,HCD,32,"0, 0, 0",0,,323.38,393.69,1097,705,323.38…
False,TEVQTGGFSKESILPK-KYGGFDSPTVAYSVLVVAK,PhoX,Intra,MS Annika,983.492725,4,3930.94907,138592,60.2994,0,High,TEVQTGGFSKESILPK,10,0,1720.912,0.0,KYGGFDSPTVAYSVLVVAK,1,0,2001.073,0.0,20250602_Astral2_NEO1_Mueller_MS_TechHub_IMP_THIDRV001_Cas9_PhoX_250ng_noFAIMS_003.raw,44,0.0,Q99ZW2,Q99ZW2,1719.904,K10(PhoX),K1(PhoX),2000.066,0,HCD,32,"0, 0, 0",0,,323.33,380.17,1097,1129,323.33,380.17,323.33,T,T,1…
False,ELGSQILKEHPVENTQLQNEK-GILQTVKVVDELVK,PhoX,Intra,MS Annika,1046.794364,4,4184.155627,143851,62.3126,0,High,ELGSQILKEHPVENTQLQNEK,8,0,2434.257,0.0,GILQTVKVVDELVK,7,0,1540.934,0.0,20250602_Astral2_NEO1_Mueller_MS_TechHub_IMP_THIDRV001_Cas9_PhoX_250ng_noFAIMS_003.raw,44,0.92,Q99ZW2,Q99ZW2,2433.25,K8(PhoX),K7(PhoX),1539.927,0,HCD,32,"0, 0, 0",0,,379.94,323.27,789,735,379.94,323.27,323.27,T,T,12,…
False,KSEETITPWNFEEVVDK-EDIQKAQVSGQGDSLHEHIANLAGSPAIK,PhoX,Intra,MS Annika,1055.504511,5,5273.49345,128558,54.2563,0,High,KSEETITPWNFEEVVDK,1,0,2050.997,0.0,EDIQKAQVSGQGDSLHEHIANLAGSPAIK,5,0,3013.532,0.0,20250602_Astral2_NEO1_Mueller_MS_TechHub_IMP_THIDRV001_Cas9_PhoX_500ng_noFAIMS_001.raw,47,0.0,Q99ZW2,Q99ZW2,2049.99,K1(PhoX),K5(PhoX),3012.525,0,HCD,32,"0, 0, 0",0,,335.01,323.26,467,705,335.01,3…
False,EDIQKAQVSGQGDSLHEHIANLAGSPAIK-TEVQTGGFSKESILPK,PhoX,Intra,MS Annika,1236.607532,4,4943.4083,108085,48.8241,0,High,EDIQKAQVSGQGDSLHEHIANLAGSPAIK,5,0,3013.534,0.0,TEVQTGGFSKESILPK,10,0,1720.91,0.0,20250602_Astral2_NEO1_Mueller_MS_TechHub_IMP_THIDRV001_Cas9_PhoX_250ng_noFAIMS_003.raw,44,0.0,Q99ZW2,Q99ZW2,3012.527,K5(PhoX),K10(PhoX),1719.903,0,HCD,32,"0, 0, 0",0,,378.25,323.23,705,1097,378.25,3…
False,ELGSQILKEHPVENTQLQNEK-GILQTVKVVDELVK,PhoX,Intra,MS Annika,1046.794178,4,4184.154882,148267,61.9671,0,High,ELGSQILKEHPVENTQLQNEK,8,0,2434.257,0.0,GILQTVKVVDELVK,7,0,1540.933,0.0,20250602_Astral2_NEO1_Mueller_MS_TechHub_IMP_THIDRV001_Cas9_PhoX_500ng_noFAIMS_003.raw,53,0.9,Q99ZW2,Q99ZW2,2433.25,K8(PhoX),K7(PhoX),1539.926,0,HCD,32,"0, 0, 0",0,,381.6,323.2,789,735,381.6,323.2,323.2,T,T,13,2,10,2…
False,EDIQKAQVSGQGDSLHEHIANLAGSPAIK-TEVQTGGFSKESILPK,PhoX,Intra,MS Annika,1236.607719,4,4943.409045,109352,48.8785,0,High,EDIQKAQVSGQGDSLHEHIANLAGSPAIK,5,0,3013.534,0.0,TEVQTGGFSKESILPK,10,0,1720.911,0.0,20250602_Astral2_NEO1_Mueller_MS_TechHub_IMP_THIDRV001_Cas9_PhoX_250ng_noFAIMS_001.raw,38,0.0,Q99ZW2,Q99ZW2,3012.527,K5(PhoX),K10(PhoX),1719.903,0,HCD,32,"0, 0, 0",0,,394.3,323.2,705,1097,394.3,3…
False,KSEETITPWNFEEVVDK-KNLIGALLFDSGETAEATR,PhoX,Intra,MS Annika,1067.259951,4,4266.017976,145187,69.8951,0,High,KSEETITPWNFEEVVDK,1,0,2050.997,0.0,KNLIGALLFDSGETAEATR,1,0,2006.057,0.0,20250605_Astral2_NEO1_Mueller_MS_TechHub_IMP_THIDRV001_Cas9_PhoX_100ng_FAIMS_001.raw,83,0.0,Q99ZW2,Q99ZW2,2049.99,K1(PhoX),K1(PhoX),2005.049,-60,HCD,32,"0, 0, 0",0,,323.17,470.45,467,44,323.17,470.45,323.17,T,T,12,…
False,TEVQTGGFSKESILPK-EDIQKAQVSGQGDSLHEHIANLAGSPAIK,PhoX,Intra,MS Annika,1236.608147,4,4943.410758,97295,49.1458,0,High,TEVQTGGFSKESILPK,10,0,1720.912,0.0,EDIQKAQVSGQGDSLHEHIANLAGSPAIK,5,0,3013.535,0.0,20250602_Astral2_NEO1_Mueller_MS_TechHub_IMP_THIDRV001_Cas9_PhoX_50ng_noFAIMS_003.raw,26,0.0,Q99ZW2,Q99ZW2,1719.904,K10(PhoX),K5(PhoX),3012.527,0,HCD,32,"0, 0, 0",0,,323.11,356.24,1097,705,323.11,…
False,GILQTVKVVDELVK-ELGSQILKEHPVENTQLQNEK,PhoX,Intra,MS Annika,1046.796624,4,4184.164666,128652,62.3418,0,High,GILQTVKVVDELVK,7,0,1540.931,0.0,ELGSQILKEHPVENTQLQNEK,8,0,2434.269,0.0,20250605_Astral2_NEO1_Mueller_MS_TechHub_IMP_THIDRV001_Cas9_PhoX_100ng_FAIMS_003.raw,89,0.0,Q99ZW2,Q99ZW2,1539.924,K7(PhoX),K8(PhoX),2433.262,-48,HCD,32,"0, 0, 0",0,,323.11,366.98,735,789,323.11,366.98,323.11,T,T,10,…
False,EDIQKAQVSGQGDSLHEHIANLAGSPAIK-TEVQTGGFSKESILPK,PhoX,Intra,MS Annika,989.487661,5,4943.409199,103689,48.3493,0,High,EDIQKAQVSGQGDSLHEHIANLAGSPAIK,5,0,3013.534,0.0,TEVQTGGFSKESILPK,10,0,1720.911,0.0,20250605_Astral2_NEO1_Mueller_MS_TechHub_IMP_THIDRV001_Cas9_PhoX_500ng_FAIMS_001.raw,101,0.0,Q99ZW2,Q99ZW2,3012.527,K5(PhoX),K10(PhoX),1719.904,-48,HCD,32,"0, 0, 0",0,,437.72,323.1,705,1097,437.72…
False,TEVQTGGFSKESILPK-EDIQKAQVSGQGDSLHEHIANLAGSPAIK,PhoX,Intra,MS Annika,1236.610775,4,4943.421269,112732,48.6772,0,High,TEVQTGGFSKESILPK,10,0,1720.912,0.0,EDIQKAQVSGQGDSLHEHIANLAGSPAIK,5,0,3013.545,0.0,20250602_Astral2_NEO1_Mueller_MS_TechHub_IMP_THIDRV001_Cas9_PhoX_500ng_noFAIMS_001.raw,47,0.97,Q99ZW2,Q99ZW2,1719.904,K10(PhoX),K5(PhoX),3012.538,0,HCD,32,"0, 0, 0",0,,323.03,432.41,1097,705,323.…
False,EDIQKAQVSGQGDSLHEHIANLAGSPAIK-TEVQTGGFSKESILPK,PhoX,Intra,MS Annika,1236.607617,4,4943.40864,111371,48.696,0,High,EDIQKAQVSGQGDSLHEHIANLAGSPAIK,5,0,3013.534,0.0,TEVQTGGFSKESILPK,10,0,1720.91,0.0,20250602_Astral2_NEO1_Mueller_MS_TechHub_IMP_THIDRV001_Cas9_PhoX_500ng_noFAIMS_002.raw,50,0.0,Q99ZW2,Q99ZW2,3012.527,K5(PhoX),K10(PhoX),1719.903,0,HCD,32,"0, 0, 0",0,,432.66,323.02,705,1097,432.66,3…
False,TEVQTGGFSKESILPK-EDIQKAQVSGQGDSLHEHIANLAGSPAIK,PhoX,Intra,MS Annika,989.488839,5,4943.41509,102790,48.6186,0,High,TEVQTGGFSKESILPK,10,0,1720.912,0.0,EDIQKAQVSGQGDSLHEHIANLAGSPAIK,5,0,3013.539,0.0,20250605_Astral2_NEO1_Mueller_MS_TechHub_IMP_THIDRV001_Cas9_PhoX_250ng_FAIMS_002.raw,95,0.0,Q99ZW2,Q99ZW2,1719.904,K10(PhoX),K5(PhoX),3012.532,-48,HCD,32,"0, 0, 0",0,,323.01,475.42,1097,705,323.01,…
False,EDIQKAQVSGQGDSLHEHIANLAGSPAIK-TEVQTGGFSKESILPK,PhoX,Intra,MS Annika,1236.605891,4,4943.401736,109304,48.8602,0,High,EDIQKAQVSGQGDSLHEHIANLAGSPAIK,5,0,3013.534,0.0,TEVQTGGFSKESILPK,10,0,1720.903,0.0,20250602_Astral2_NEO1_Mueller_MS_TechHub_IMP_THIDRV001_Cas9_PhoX_250ng_noFAIMS_001.raw,38,0.0,Q99ZW2,Q99ZW2,3012.527,K5(PhoX),K10(PhoX),1719.896,0,HCD,32,"0, 0, 0",0,,393.2,323.0,705,1097,393.2,3…
False,TEVQTGGFSKESILPK-EDIQKAQVSGQGDSLHEHIANLAGSPAIK,PhoX,Intra,MS Annika,989.488883,5,4943.415311,111147,48.601,0,High,TEVQTGGFSKESILPK,10,0,1720.912,0.0,EDIQKAQVSGQGDSLHEHIANLAGSPAIK,5,0,3013.539,0.0,20250602_Astral2_NEO1_Mueller_MS_TechHub_IMP_THIDRV001_Cas9_PhoX_500ng_noFAIMS_003.raw,53,0.0,Q99ZW2,Q99ZW2,1719.904,K10(PhoX),K5(PhoX),3012.532,0,HCD,32,"0, 0, 0",0,,322.99,372.49,1097,705,322.99,…
False,TEVQTGGFSKESILPK-EDIQKAQVSGQGDSLHEHIANLAGSPAIK,PhoX,Intra,MS Annika,1236.609772,4,4943.417259,111256,48.6393,0,High,TEVQTGGFSKESILPK,10,0,1720.912,0.0,EDIQKAQVSGQGDSLHEHIANLAGSPAIK,5,0,3013.541,0.0,20250602_Astral2_NEO1_Mueller_MS_TechHub_IMP_THIDRV001_Cas9_PhoX_500ng_noFAIMS_003.raw,53,0.0,Q99ZW2,Q99ZW2,1719.904,K10(PhoX),K5(PhoX),3012.534,0,HCD,32,"0, 0, 0",0,,322.93,415.75,1097,705,322.9…
False,GILQTVKVVDELVK-ELGSQILKEHPVENTQLQNEK,PhoX,Intra,MS Annika,1046.796345,4,4184.163551,128427,62.3563,0,High,GILQTVKVVDELVK,7,0,1540.931,0.0,ELGSQILKEHPVENTQLQNEK,8,0,2434.268,0.0,20250605_Astral2_NEO1_Mueller_MS_TechHub_IMP_THIDRV001_Cas9_PhoX_100ng_FAIMS_002.raw,86,0.99,Q99ZW2,Q99ZW2,1539.924,K7(PhoX),K8(PhoX),2433.261,-48,HCD,32,"0, 0, 0",0,,322.81,329.67,735,789,322.81,329.67,322.81,T,T,10…
False,SNFDLAEDAKLQLSK-KNGLFGNLIALSLGLTPNFK,PhoX,Intra,MS Annika,1002.017313,4,4005.047424,175817,74.2945,0,High,SNFDLAEDAKLQLSK,10,0,1678.865,0.0,KNGLFGNLIALSLGLTPNFK,1,0,2117.218,0.0,20250602_Astral2_NEO1_Mueller_MS_TechHub_IMP_THIDRV001_Cas9_PhoX_250ng_noFAIMS_002.raw,41,0.0,Q99ZW2,Q99ZW2,1677.857,K10(PhoX),K1(PhoX),2116.211,0,HCD,32,"0, 0, 0",0,,322.79,381.53,253,233,322.79,381.53,322.79,T,T,1…
False,GILQTVKVVDELVK-EDIQKAQVSGQGDSLHEHIANLAGSPAIK,PhoX,Intra,MS Annika,1191.613236,4,4763.431115,143645,60.3317,0,High,GILQTVKVVDELVK,7,0,1540.931,0.0,EDIQKAQVSGQGDSLHEHIANLAGSPAIK,5,0,3013.536,0.0,20250602_Astral2_NEO1_Mueller_MS_TechHub_IMP_THIDRV001_Cas9_PhoX_500ng_noFAIMS_002.raw,50,0.0,Q99ZW2,Q99ZW2,1539.924,K7(PhoX),K5(PhoX),3012.528,0,HCD,32,"0, 0, 0",0,,322.75,434.21,735,705,322.75,434.2…
False,GILQTVKVVDELVK-EDIQKAQVSGQGDSLHEHIANLAGSPAIK,PhoX,Intra,MS Annika,953.492722,5,4763.434504,139287,60.5704,0,High,GILQTVKVVDELVK,7,0,1540.931,0.0,EDIQKAQVSGQGDSLHEHIANLAGSPAIK,5,0,3013.539,0.0,20250602_Astral2_NEO1_Mueller_MS_TechHub_IMP_THIDRV001_Cas9_PhoX_250ng_noFAIMS_003.raw,44,0.0,Q99ZW2,Q99ZW2,1539.924,K7(PhoX),K5(PhoX),3012.532,0,HCD,32,"0, 0, 0",0,,322.62,440.28,735,705,322.62,440.28…
False,LPKYSLFELENGR-TEVQTGGFSKESILPK,PhoX,Intra,MS Annika,1165.905769,3,3495.702753,121057,59.0455,0,High,LPKYSLFELENGR,3,0,1565.832,0.0,TEVQTGGFSKESILPK,10,0,1720.906,0.0,20250602_Astral2_NEO1_Mueller_MS_TechHub_IMP_THIDRV001_Cas9_PhoX_50ng_noFAIMS_001.raw,20,0.0,Q99ZW2,Q99ZW2,1564.825,K3(PhoX),K10(PhoX),1719.899,0,HCD,32,"0, 0, 0",0,,337.73,322.57,1197,1097,337.73,322.57,322.57,T,T,8,1,12,1,0.0…
False,KSEETITPWNFEEVVDK-GILQTVKVVDELVK,PhoX,Intra,MS Annika,1267.635259,3,3800.891224,168780,71.4815,0,High,KSEETITPWNFEEVVDK,1,0,2050.997,0.0,GILQTVKVVDELVK,7,0,1540.93,0.0,20250602_Astral2_NEO1_Mueller_MS_TechHub_IMP_THIDRV001_Cas9_PhoX_250ng_noFAIMS_002.raw,41,0.0,Q99ZW2,Q99ZW2,2049.99,K1(PhoX),K7(PhoX),1539.923,0,HCD,32,"0, 0, 0",0,,373.24,322.52,467,735,373.24,322.52,322.52,T,T,10,1,10,2,0.1…
False,EDIQKAQVSGQGDSLHEHIANLAGSPAIK-GILQTVKVVDELVK,PhoX,Intra,MS Annika,1191.614436,4,4763.435913,143659,60.311,0,High,EDIQKAQVSGQGDSLHEHIANLAGSPAIK,5,0,3013.534,0.0,GILQTVKVVDELVK,7,0,1540.938,0.0,20250602_Astral2_NEO1_Mueller_MS_TechHub_IMP_THIDRV001_Cas9_PhoX_500ng_noFAIMS_003.raw,53,0.92,Q99ZW2,Q99ZW2,3012.527,K5(PhoX),K7(PhoX),1539.93,0,HCD,32,"0, 0, 0",0,,400.18,322.49,705,735,400.18,322.49…
False,LPKYSLFELENGR-TEVQTGGFSKESILPK,PhoX,Intra,MS Annika,1165.906261,3,3495.704229,135489,58.7086,0,High,LPKYSLFELENGR,3,0,1565.832,0.0,TEVQTGGFSKESILPK,10,0,1720.908,0.0,20250602_Astral2_NEO1_Mueller_MS_TechHub_IMP_THIDRV001_Cas9_PhoX_250ng_noFAIMS_002.raw,41,0.0,Q99ZW2,Q99ZW2,1564.825,K3(PhoX),K10(PhoX),1719.9,0,HCD,32,"0, 0, 0",0,,338.36,322.37,1197,1097,338.36,322.37,322.37,T,T,8,1,12,1,0.02…
False,SSFEKNPIDFLEAK-KSEETITPWNFEEVVDK,PhoX,Intra,MS Annika,971.951611,4,3884.784613,117321,66.4662,0,High,SSFEKNPIDFLEAK,5,0,1624.822,0.0,KSEETITPWNFEEVVDK,1,0,2050.998,0.0,20250605_Astral2_NEO1_Mueller_MS_TechHub_IMP_THIDRV001_Cas9_PhoX_10ng_FAIMS_001.raw,65,0.0,Q99ZW2,Q99ZW2,1623.814,K5(PhoX),K1(PhoX),2049.991,-48,HCD,32,"0, 0, 0",0,,322.33,354.13,1171,467,322.33,354.13,322.33,T,T,10,1,11,1,0.…
False,TEVQTGGFSKESILPK-KYGGFDSPTVAYSVLVVAK,PhoX,Intra,MS Annika,983.492587,4,3930.948519,104930,60.4863,0,High,TEVQTGGFSKESILPK,10,0,1720.912,0.0,KYGGFDSPTVAYSVLVVAK,1,0,2001.072,0.0,20250605_Astral2_NEO1_Mueller_MS_TechHub_IMP_THIDRV001_Cas9_PhoX_10ng_FAIMS_002.raw,68,0.0,Q99ZW2,Q99ZW2,1719.904,K10(PhoX),K1(PhoX),2000.065,-48,HCD,32,"0, 0, 0",0,,322.28,437.66,1097,1129,322.28,437.66,322.28,T,T,1…
False,SNFDLAEDAKLQLSK-NGYAGYIDGGASQEEFYKFIKPILEK,PhoX,Intra,MS Annika,1207.079952,4,4825.297979,158321,67.8527,0,High,SNFDLAEDAKLQLSK,10,0,1678.865,0.0,NGYAGYIDGGASQEEFYKFIKPILEK,18,0,2937.469,0.0,20250602_Astral2_NEO1_Mueller_MS_TechHub_IMP_THIDRV001_Cas9_PhoX_250ng_noFAIMS_003.raw,44,0.0,Q99ZW2,Q99ZW2,1677.857,K10(PhoX),K18(PhoX),2936.461,0,HCD,32,"0, 0, 0",0,,322.06,420.96,253,356,322.06,420.9…
False,TEVQTGGFSKESILPK-GILQTVKVVDELVK,PhoX,Intra,MS Annika,1157.608472,3,3470.810864,143588,68.055,0,High,TEVQTGGFSKESILPK,10,0,1720.912,0.0,GILQTVKVVDELVK,7,0,1540.935,0.0,20250602_Astral2_NEO1_Mueller_MS_TechHub_IMP_THIDRV001_Cas9_PhoX_50ng_noFAIMS_001.raw,20,0.0,Q99ZW2,Q99ZW2,1719.904,K10(PhoX),K7(PhoX),1539.927,0,HCD,32,"0, 0, 0",0,,321.96,330.1,1097,735,321.96,330.1,321.96,T,T,10,1,12,2,0.02…
False,EDIQKAQVSGQGDSLHEHIANLAGSPAIK-GILQTVKVVDELVK,PhoX,Intra,MS Annika,953.493173,5,4763.436761,140185,60.5271,0,High,EDIQKAQVSGQGDSLHEHIANLAGSPAIK,5,0,3013.534,0.0,GILQTVKVVDELVK,7,0,1540.938,0.0,20250602_Astral2_NEO1_Mueller_MS_TechHub_IMP_THIDRV001_Cas9_PhoX_250ng_noFAIMS_002.raw,41,0.99,Q99ZW2,Q99ZW2,3012.527,K5(PhoX),K7(PhoX),1539.931,0,HCD,32,"0, 0, 0",0,,438.69,321.92,705,735,438.69,321.9…
False,GILQTVKVVDELVK-EDIQKAQVSGQGDSLHEHIANLAGSPAIK,PhoX,Intra,MS Annika,953.495084,5,4763.446312,124184,60.4948,0,High,GILQTVKVVDELVK,7,0,1540.931,0.0,EDIQKAQVSGQGDSLHEHIANLAGSPAIK,5,0,3013.551,0.0,20250605_Astral2_NEO1_Mueller_MS_TechHub_IMP_THIDRV001_Cas9_PhoX_100ng_FAIMS_003.raw,89,0.0,Q99ZW2,Q99ZW2,1539.924,K7(PhoX),K5(PhoX),3012.544,-48,HCD,32,"0, 0, 0",0,,321.76,413.88,735,705,321.76,413.88…
False,EDIQKAQVSGQGDSLHEHIANLAGSPAIK-GILQTVKVVDELVK,PhoX,Intra,MS Annika,953.492431,5,4763.433047,132689,60.7597,0,High,EDIQKAQVSGQGDSLHEHIANLAGSPAIK,5,0,3013.534,0.0,GILQTVKVVDELVK,7,0,1540.935,0.0,20250602_Astral2_NEO1_Mueller_MS_TechHub_IMP_THIDRV001_Cas9_PhoX_100ng_noFAIMS_002.raw,32,0.0,Q99ZW2,Q99ZW2,3012.527,K5(PhoX),K7(PhoX),1539.927,0,HCD,32,"0, 0, 0",0,,395.67,321.7,705,735,395.67,321.7,3…
False,KNLIGALLFDSGETAEATR-GILQTVKVVDELVK,PhoX,Intra,MS Annika,1252.654517,3,3755.948998,183462,74.515,0,High,KNLIGALLFDSGETAEATR,1,0,2006.055,0.0,GILQTVKVVDELVK,7,0,1540.929,0.0,20250602_Astral2_NEO1_Mueller_MS_TechHub_IMP_THIDRV001_Cas9_PhoX_500ng_noFAIMS_001.raw,47,0.79,Q99ZW2,Q99ZW2,2005.048,K1(PhoX),K7(PhoX),1539.922,0,HCD,32,"0, 0, 0",0,,610.17,321.61,44,735,610.17,321.61,321.61,T,T,17,1,10,…
False,EQAENIIHLFTLTNLGAPAAFKYFDTTIDR-KYGGFDSPTVAYSVLVVAK,PhoX,Intra,MS Annika,1124.761056,5,5619.776172,178749,73.4321,0,High,EQAENIIHLFTLTNLGAPAAFKYFDTTIDR,22,0,3409.743,0.0,KYGGFDSPTVAYSVLVVAK,1,0,2001.069,0.0,20250602_Astral2_NEO1_Mueller_MS_TechHub_IMP_THIDRV001_Cas9_PhoX_500ng_noFAIMS_002.raw,50,0.0,Q99ZW2,Q99ZW2,3408.735,K22(PhoX),K1(PhoX),2000.062,0,HCD,32,"0, 0, 0",0,,431.94,321.54,1303,1…
False,KSEETITPWNFEEVVDK-VLPKHSLLYEYFTVYNELTK,PhoX,Intra,MS Annika,1180.072678,4,4717.268884,136906,70.7243,0,High,KSEETITPWNFEEVVDK,1,0,2050.997,0.0,VLPKHSLLYEYFTVYNELTK,4,0,2457.308,0.0,20250602_Astral2_NEO1_Mueller_MS_TechHub_IMP_THIDRV001_Cas9_PhoX_10ng_noFAIMS_003.raw,17,0.0,Q99ZW2,Q99ZW2,2049.99,K1(PhoX),K4(PhoX),2456.3,0,HCD,32,"0, 0, 0",0,,321.47,374.42,467,506,321.47,374.42,321.47,T,T,12,…
False,GILQTVKVVDELVK-EDIQKAQVSGQGDSLHEHIANLAGSPAIK,PhoX,Intra,MS Annika,953.491956,5,4763.430674,113798,61.0172,0,High,GILQTVKVVDELVK,7,0,1540.931,0.0,EDIQKAQVSGQGDSLHEHIANLAGSPAIK,5,0,3013.535,0.0,20250602_Astral2_NEO1_Mueller_MS_TechHub_IMP_THIDRV001_Cas9_PhoX_10ng_noFAIMS_002.raw,14,0.0,Q99ZW2,Q99ZW2,1539.924,K7(PhoX),K5(PhoX),3012.528,0,HCD,32,"0, 0, 0",0,,321.44,374.59,735,705,321.44,374.59,…
False,EDIQKAQVSGQGDSLHEHIANLAGSPAIK-TEVQTGGFSKESILPK,PhoX,Intra,MS Annika,1236.607355,4,4943.407589,112781,48.6937,0,High,EDIQKAQVSGQGDSLHEHIANLAGSPAIK,5,0,3013.534,0.0,TEVQTGGFSKESILPK,10,0,1720.909,0.0,20250602_Astral2_NEO1_Mueller_MS_TechHub_IMP_THIDRV001_Cas9_PhoX_500ng_noFAIMS_001.raw,47,0.0,Q99ZW2,Q99ZW2,3012.527,K5(PhoX),K10(PhoX),1719.902,0,HCD,32,"0, 0, 0",0,,363.62,321.4,705,1097,363.62…
False,TEVQTGGFSKESILPK-KYGGFDSPTVAYSVLVVAK,PhoX,Intra,MS Annika,983.492479,4,3930.948087,111751,60.5507,0,High,TEVQTGGFSKESILPK,10,0,1720.912,0.0,KYGGFDSPTVAYSVLVVAK,1,0,2001.072,0.0,20250602_Astral2_NEO1_Mueller_MS_TechHub_IMP_THIDRV001_Cas9_PhoX_10ng_noFAIMS_001.raw,11,0.0,Q99ZW2,Q99ZW2,1719.904,K10(PhoX),K1(PhoX),2000.065,0,HCD,32,"0, 0, 0",0,,321.4,496.3,1097,1129,321.4,496.3,321.4,T,T,10,1,1…
False,KNLIGALLFDSGETAEATR-TILDFLKSDGFANR,PhoX,Intra,MS Annika,1271.288129,3,3811.849835,179018,73.5152,0,High,KNLIGALLFDSGETAEATR,1,0,2006.055,0.0,TILDFLKSDGFANR,7,0,1596.83,0.0,20250602_Astral2_NEO1_Mueller_MS_TechHub_IMP_THIDRV001_Cas9_PhoX_500ng_noFAIMS_003.raw,53,0.0,Q99ZW2,Q99ZW2,2005.048,K1(PhoX),K7(PhoX),1595.823,0,HCD,32,"0, 0, 0",0,,521.72,321.35,44,677,521.72,321.35,321.35,T,T,15,1,11,1…
False,TEVQTGGFSKESILPK-KSEETITPWNFEEVVDKGASAQSFIER,PhoX,Intra,MS Annika,1257.602364,4,5027.387628,152066,63.3823,0,High,TEVQTGGFSKESILPK,10,0,1720.912,0.0,KSEETITPWNFEEVVDKGASAQSFIER,17,0,3097.512,0.0,20250602_Astral2_NEO1_Mueller_MS_TechHub_IMP_THIDRV001_Cas9_PhoX_500ng_noFAIMS_002.raw,50,0.0,Q99ZW2,Q99ZW2,1719.904,K10(PhoX),K17(PhoX),3096.504,0,HCD,32,"0, 0, 0",0,,321.35,706.29,1097,467,321.35,…
False,GILQTVKVVDELVK-EDIQKAQVSGQGDSLHEHIANLAGSPAIK,PhoX,Intra,MS Annika,953.492127,5,4763.431527,112676,60.9293,0,High,GILQTVKVVDELVK,7,0,1540.931,0.0,EDIQKAQVSGQGDSLHEHIANLAGSPAIK,5,0,3013.536,0.0,20250602_Astral2_NEO1_Mueller_MS_TechHub_IMP_THIDRV001_Cas9_PhoX_10ng_noFAIMS_001.raw,11,0.0,Q99ZW2,Q99ZW2,1539.924,K7(PhoX),K5(PhoX),3012.529,0,HCD,32,"0, 0, 0",0,,321.34,476.6,735,705,321.34,476.6,32…
False,TEVQTGGFSKESILPK-EDIQKAQVSGQGDSLHEHIANLAGSPAIK,PhoX,Intra,MS Annika,989.489025,5,4943.416021,95584,48.7786,0,High,TEVQTGGFSKESILPK,10,0,1720.912,0.0,EDIQKAQVSGQGDSLHEHIANLAGSPAIK,5,0,3013.54,0.0,20250605_Astral2_NEO1_Mueller_MS_TechHub_IMP_THIDRV001_Cas9_PhoX_100ng_FAIMS_003.raw,89,0.0,Q99ZW2,Q99ZW2,1719.904,K10(PhoX),K5(PhoX),3012.533,-48,HCD,32,"0, 0, 0",0,,321.27,474.88,1097,705,321.27,4…
False,VVDELVKVMGR-KNLIGALLFDSGETAEATR,PhoX,Intra,MS Annika,865.687803,4,3459.729382,151206,68.2302,0,High,VVDELVKVMGR,7,0,1244.703,0.0,KNLIGALLFDSGETAEATR,1,0,2006.062,0.0,20250605_Astral2_NEO1_Mueller_MS_TechHub_IMP_THIDRV001_Cas9_PhoX_250ng_FAIMS_002.raw,95,0.0,Q99ZW2,Q99ZW2,1243.696,K7(PhoX),K1(PhoX),2005.054,-48,HCD,32,"0, 0, 0",0,,321.23,434.6,742,44,321.23,434.6,321.23,T,T,10,1,13,1,0.03345…
False,TILDFLKSDGFANR-KNLIGALLFDSGETAEATR,PhoX,Intra,MS Annika,1271.291694,3,3811.860528,174021,73.5698,0,High,TILDFLKSDGFANR,7,0,1596.838,0.0,KNLIGALLFDSGETAEATR,1,0,2006.058,0.0,20250602_Astral2_NEO1_Mueller_MS_TechHub_IMP_THIDRV001_Cas9_PhoX_250ng_noFAIMS_002.raw,41,0.0,Q99ZW2,Q99ZW2,1595.831,K7(PhoX),K1(PhoX),2005.051,0,HCD,32,"0, 0, 0",0,,321.21,449.87,677,44,321.21,449.87,321.21,T,T,11,1,14,…
False,SNFDLAEDAKLQLSK-NGYAGYIDGGASQEEFYKFIKPILEK,PhoX,Intra,MS Annika,1207.079675,4,4825.296869,149962,67.9338,0,High,SNFDLAEDAKLQLSK,10,0,1678.865,0.0,NGYAGYIDGGASQEEFYKFIKPILEK,18,0,2937.468,0.0,20250602_Astral2_NEO1_Mueller_MS_TechHub_IMP_THIDRV001_Cas9_PhoX_100ng_noFAIMS_001.raw,29,0.0,Q99ZW2,Q99ZW2,1677.857,K10(PhoX),K18(PhoX),2936.46,0,HCD,32,"0, 0, 0",0,,321.21,360.3,253,356,321.21,360.3,3…
False,NGYAGYIDGGASQEEFYKFIKPILEK-SNFDLAEDAKLQLSK,PhoX,Intra,MS Annika,1207.079382,4,4825.295698,165795,67.8082,0,High,NGYAGYIDGGASQEEFYKFIKPILEK,18,0,2937.467,0.0,SNFDLAEDAKLQLSK,10,0,1678.864,0.0,20250602_Astral2_NEO1_Mueller_MS_TechHub_IMP_THIDRV001_Cas9_PhoX_500ng_noFAIMS_001.raw,47,0.0,Q99ZW2,Q99ZW2,2936.46,K18(PhoX),K10(PhoX),1677.857,0,HCD,32,"0, 0, 0",0,,418.57,321.19,356,253,418.57,321.19…
False,NGYAGYIDGGASQEEFYKFIKPILEK-SNFDLAEDAKLQLSK,PhoX,Intra,MS Annika,1207.079113,4,4825.294621,163872,67.7571,0,High,NGYAGYIDGGASQEEFYKFIKPILEK,18,0,2937.467,0.0,SNFDLAEDAKLQLSK,10,0,1678.863,0.0,20250602_Astral2_NEO1_Mueller_MS_TechHub_IMP_THIDRV001_Cas9_PhoX_500ng_noFAIMS_003.raw,53,0.0,Q99ZW2,Q99ZW2,2936.46,K18(PhoX),K10(PhoX),1677.856,0,HCD,32,"0, 0, 0",0,,392.28,321.18,356,253,392.28,321.18…
False,GILQTVKVVDELVK-KNLIGALLFDSGETAEATR,PhoX,Intra,MS Annika,1252.655589,3,3755.952215,181432,74.4981,0,High,GILQTVKVVDELVK,7,0,1540.931,0.0,KNLIGALLFDSGETAEATR,1,0,2006.057,0.0,20250602_Astral2_NEO1_Mueller_MS_TechHub_IMP_THIDRV001_Cas9_PhoX_500ng_noFAIMS_002.raw,50,0.0,Q99ZW2,Q99ZW2,1539.924,K7(PhoX),K1(PhoX),2005.05,0,HCD,32,"0, 0, 0",0,,321.16,533.3,735,44,321.16,533.3,321.16,T,T,10,2,16,2,0…
False,TEVQTGGFSKESILPK-LPKYSLFELENGR,PhoX,Intra,MS Annika,874.683882,4,3495.713697,112707,58.7418,0,High,TEVQTGGFSKESILPK,10,0,1720.912,0.0,LPKYSLFELENGR,3,0,1565.838,0.0,20250605_Astral2_NEO1_Mueller_MS_TechHub_IMP_THIDRV001_Cas9_PhoX_50ng_FAIMS_003.raw,80,0.0,Q99ZW2,Q99ZW2,1719.904,K10(PhoX),K3(PhoX),1564.83,-48,HCD,32,"0, 0, 0",0,,321.14,338.62,1097,1197,321.14,338.62,321.14,T,T,10,1,8,1,0.045…
False,KYGGFDSPTVAYSVLVVAK-SEETITPWNFEEVVDKGASAQSFIER,PhoX,Intra,MS Annika,1295.621182,4,5179.462898,145999,69.6533,0,High,KYGGFDSPTVAYSVLVVAK,1,0,2001.069,0.0,SEETITPWNFEEVVDKGASAQSFIER,16,0,2969.429,0.0,20250605_Astral2_NEO1_Mueller_MS_TechHub_IMP_THIDRV001_Cas9_PhoX_100ng_FAIMS_002.raw,86,0.0,Q99ZW2,Q99ZW2,2000.062,K1(PhoX),K16(PhoX),2968.422,-48,HCD,32,"0, 0, 0",0,,321.08,402.08,1129,468,321.0…
False,KSEETITPWNFEEVVDK-GILQTVKVVDELVK,PhoX,Intra,MS Annika,950.979306,4,3800.895394,168018,71.1838,0,High,KSEETITPWNFEEVVDK,1,0,2050.997,0.0,GILQTVKVVDELVK,7,0,1540.934,0.0,20250602_Astral2_NEO1_Mueller_MS_TechHub_IMP_THIDRV001_Cas9_PhoX_250ng_noFAIMS_002.raw,41,0.0,Q99ZW2,Q99ZW2,2049.99,K1(PhoX),K7(PhoX),1539.927,0,HCD,32,"0, 0, 0",0,,352.64,321.07,467,735,352.64,321.07,321.07,T,T,12,1,12,2,Not…
False,EDIQKAQVSGQGDSLHEHIANLAGSPAIK-KTEVQTGGFSKESILPK,PhoX,Intra,MS Annika,1015.106562,5,5071.503704,97105,46.8184,0,High,EDIQKAQVSGQGDSLHEHIANLAGSPAIK,5,0,3013.534,0.0,KTEVQTGGFSKESILPK,11,0,1849.005,0.0,20250605_Astral2_NEO1_Mueller_MS_TechHub_IMP_THIDRV001_Cas9_PhoX_500ng_FAIMS_002.raw,104,0.0,Q99ZW2,Q99ZW2,3012.527,K5(PhoX),K11(PhoX),1847.998,-48,HCD,32,"0, 0, 0",0,,395.75,321.04,705,1096,395…
False,KNLIGALLFDSGETAEATR-KSEETITPWNFEEVVDK,PhoX,Intra,MS Annika,1067.259498,4,4266.016161,138806,69.9226,0,High,KNLIGALLFDSGETAEATR,1,0,2006.055,0.0,KSEETITPWNFEEVVDK,1,0,2050.996,0.0,20250605_Astral2_NEO1_Mueller_MS_TechHub_IMP_THIDRV001_Cas9_PhoX_50ng_FAIMS_002.raw,77,0.0,Q99ZW2,Q99ZW2,2005.048,K1(PhoX),K1(PhoX),2049.989,-60,HCD,32,"0, 0, 0",0,,519.63,321.03,44,467,519.63,321.03,321.03,T,T,14,…
False,GILQTVKVVDELVK-KSEETITPWNFEEVVDK,PhoX,Intra,MS Annika,950.979831,4,3800.897494,157955,71.0529,0,High,GILQTVKVVDELVK,7,0,1540.931,0.0,KSEETITPWNFEEVVDK,1,0,2051.002,0.0,20250605_Astral2_NEO1_Mueller_MS_TechHub_IMP_THIDRV001_Cas9_PhoX_250ng_FAIMS_003.raw,98,0.0,Q99ZW2,Q99ZW2,1539.924,K7(PhoX),K1(PhoX),2049.995,-48,HCD,32,"0, 0, 0",0,,320.84,338.47,735,467,320.84,338.47,320.84,T,T,12,2,12,3,2.…
False,TEVQTGGFSKESILPK-EDIQKAQVSGQGDSLHEHIANLAGSPAIK,PhoX,Intra,MS Annika,989.488781,5,4943.4148,102657,48.5655,0,High,TEVQTGGFSKESILPK,10,0,1720.912,0.0,EDIQKAQVSGQGDSLHEHIANLAGSPAIK,5,0,3013.539,0.0,20250605_Astral2_NEO1_Mueller_MS_TechHub_IMP_THIDRV001_Cas9_PhoX_250ng_FAIMS_002.raw,95,0.0,Q99ZW2,Q99ZW2,1719.904,K10(PhoX),K5(PhoX),3012.531,-48,HCD,32,"0, 0, 0",0,,320.83,436.92,1097,705,320.83,4…
False,SNFDLAEDAKLQLSK-NGYAGYIDGGASQEEFYKFIKPILEK,PhoX,Intra,MS Annika,1207.079915,4,4825.297833,151459,67.9483,0,High,SNFDLAEDAKLQLSK,10,0,1678.865,0.0,NGYAGYIDGGASQEEFYKFIKPILEK,18,0,2937.469,0.0,20250602_Astral2_NEO1_Mueller_MS_TechHub_IMP_THIDRV001_Cas9_PhoX_100ng_noFAIMS_003.raw,35,0.0,Q99ZW2,Q99ZW2,1677.857,K10(PhoX),K18(PhoX),2936.461,0,HCD,32,"0, 0, 0",0,,320.79,384.23,253,356,320.79,384.2…
False,KSEETITPWNFEEVVDKGASAQSFIER-GILQTVKVVDELVK,PhoX,Intra,MS Annika,1212.606172,4,4847.40286,159261,71.6267,0,High,KSEETITPWNFEEVVDKGASAQSFIER,17,0,3097.511,0.0,GILQTVKVVDELVK,7,0,1540.927,0.0,20250602_Astral2_NEO1_Mueller_MS_TechHub_IMP_THIDRV001_Cas9_PhoX_100ng_noFAIMS_001.raw,29,0.08,Q99ZW2,Q99ZW2,3096.504,K17(PhoX),K7(PhoX),1539.92,0,HCD,32,"0, 0, 0",0,,775.95,320.78,467,735,775.95,320.78,3…
False,GILQTVKVVDELVK-KSEETITPWNFEEVVDKGASAQSFIER,PhoX,Intra,MS Annika,1212.609283,4,4847.415304,160650,71.5913,0,High,GILQTVKVVDELVK,7,0,1540.931,0.0,KSEETITPWNFEEVVDKGASAQSFIER,17,0,3097.52,0.0,20250602_Astral2_NEO1_Mueller_MS_TechHub_IMP_THIDRV001_Cas9_PhoX_100ng_noFAIMS_003.raw,35,0.0,Q99ZW2,Q99ZW2,1539.924,K7(PhoX),K17(PhoX),3096.513,0,HCD,32,"0, 0, 0",0,,320.65,774.13,735,467,320.65,774.13,3…
False,GILQTVKVVDELVK-KSEETITPWNFEEVVDK,PhoX,Intra,MS Annika,950.979355,4,3800.895589,141604,71.1849,0,High,GILQTVKVVDELVK,7,0,1540.931,0.0,KSEETITPWNFEEVVDK,1,0,2051.0,0.0,20250605_Astral2_NEO1_Mueller_MS_TechHub_IMP_THIDRV001_Cas9_PhoX_50ng_FAIMS_002.raw,77,0.0,Q99ZW2,Q99ZW2,1539.924,K7(PhoX),K1(PhoX),2049.993,-48,HCD,32,"0, 0, 0",0,,320.55,373.09,735,467,320.55,373.09,320.55,T,T,12,2,10,3,0.125…
False,TEVQTGGFSKESILPK-VLPKHSLLYEYFTVYNELTK,PhoX,Intra,MS Annika,1097.553036,4,4387.190314,142646,68.1273,0,High,TEVQTGGFSKESILPK,10,0,1720.912,0.0,VLPKHSLLYEYFTVYNELTK,4,0,2457.314,0.0,20250605_Astral2_NEO1_Mueller_MS_TechHub_IMP_THIDRV001_Cas9_PhoX_100ng_FAIMS_003.raw,89,0.0,Q99ZW2,Q99ZW2,1719.904,K10(PhoX),K4(PhoX),2456.307,-48,HCD,32,"0, 0, 0",0,,320.52,487.25,1097,506,320.52,487.25,320.52,T,…
False,GILQTVKVVDELVK-KSEETITPWNFEEVVDK,PhoX,Intra,MS Annika,950.979477,4,3800.896078,141515,71.1435,0,High,GILQTVKVVDELVK,7,0,1540.931,0.0,KSEETITPWNFEEVVDK,1,0,2051.001,0.0,20250605_Astral2_NEO1_Mueller_MS_TechHub_IMP_THIDRV001_Cas9_PhoX_50ng_FAIMS_002.raw,77,0.0,Q99ZW2,Q99ZW2,1539.924,K7(PhoX),K1(PhoX),2049.993,-48,HCD,32,"0, 0, 0",0,,320.51,337.11,735,467,320.51,337.11,320.51,T,T,12,2,10,3,0.1…
False,KTEVQTGGFSKESILPK-EDIQKAQVSGQGDSLHEHIANLAGSPAIK,PhoX,Intra,MS Annika,1015.106835,5,5071.505067,91164,47.0798,0,High,KTEVQTGGFSKESILPK,11,0,1849.007,0.0,EDIQKAQVSGQGDSLHEHIANLAGSPAIK,5,0,3013.534,0.0,20250605_Astral2_NEO1_Mueller_MS_TechHub_IMP_THIDRV001_Cas9_PhoX_100ng_FAIMS_002.raw,86,0.0,Q99ZW2,Q99ZW2,1847.999,K11(PhoX),K5(PhoX),3012.527,-48,HCD,32,"0, 0, 0",0,,320.49,372.27,1096,705,320.…
False,KSEETITPWNFEEVVDK-GILQTVKVVDELVK,PhoX,Intra,MS Annika,950.979403,4,3800.895781,141366,71.115,0,High,KSEETITPWNFEEVVDK,1,0,2050.997,0.0,GILQTVKVVDELVK,7,0,1540.934,0.0,20250605_Astral2_NEO1_Mueller_MS_TechHub_IMP_THIDRV001_Cas9_PhoX_50ng_FAIMS_003.raw,80,0.0,Q99ZW2,Q99ZW2,2049.99,K1(PhoX),K7(PhoX),1539.927,-48,HCD,32,"0, 0, 0",0,,379.11,320.49,467,735,379.11,320.49,320.49,T,T,11,1,12,2,0.102…
False,KSEETITPWNFEEVVDKGASAQSFIER-GILQTVKVVDELVK,PhoX,Intra,MS Annika,1212.606458,4,4847.404001,160181,71.5948,0,High,KSEETITPWNFEEVVDKGASAQSFIER,17,0,3097.511,0.0,GILQTVKVVDELVK,7,0,1540.928,0.0,20250602_Astral2_NEO1_Mueller_MS_TechHub_IMP_THIDRV001_Cas9_PhoX_100ng_noFAIMS_002.raw,32,0.07,Q99ZW2,Q99ZW2,3096.504,K17(PhoX),K7(PhoX),1539.921,0,HCD,32,"0, 0, 0",0,,774.63,320.44,467,735,774.63,320.44…
False,GILQTVKVVDELVK-KSEETITPWNFEEVVDK,PhoX,Intra,MS Annika,1267.636199,3,3800.894044,160060,71.5467,0,High,GILQTVKVVDELVK,7,0,1540.931,0.0,KSEETITPWNFEEVVDK,1,0,2050.999,0.0,20250602_Astral2_NEO1_Mueller_MS_TechHub_IMP_THIDRV001_Cas9_PhoX_100ng_noFAIMS_002.raw,32,0.0,Q99ZW2,Q99ZW2,1539.924,K7(PhoX),K1(PhoX),2049.991,0,HCD,32,"0, 0, 0",0,,320.36,351.08,735,467,320.36,351.08,320.36,T,T,10,2,12,1,0…
False,KSEETITPWNFEEVVDK-GILQTVKVVDELVK,PhoX,Intra,MS Annika,950.980094,4,3800.898549,149650,71.0841,0,High,KSEETITPWNFEEVVDK,1,0,2050.997,0.0,GILQTVKVVDELVK,7,0,1540.937,0.0,20250605_Astral2_NEO1_Mueller_MS_TechHub_IMP_THIDRV001_Cas9_PhoX_100ng_FAIMS_003.raw,89,0.98,Q99ZW2,Q99ZW2,2049.99,K1(PhoX),K7(PhoX),1539.93,-48,HCD,32,"0, 0, 0",0,,379.42,320.35,467,735,379.42,320.35,320.35,T,T,11,1,12,2,0.1…
False,KSEETITPWNFEEVVDKGASAQSFIER-GILQTVKVVDELVK,PhoX,Intra,MS Annika,970.287617,5,4847.408979,169486,71.5931,0,High,KSEETITPWNFEEVVDKGASAQSFIER,17,0,3097.511,0.0,GILQTVKVVDELVK,7,0,1540.933,0.0,20250602_Astral2_NEO1_Mueller_MS_TechHub_IMP_THIDRV001_Cas9_PhoX_250ng_noFAIMS_001.raw,38,0.12,Q99ZW2,Q99ZW2,3096.504,K17(PhoX),K7(PhoX),1539.926,0,HCD,32,"0, 0, 0",0,,518.94,320.27,467,735,518.94,320.27,…
False,LPKYSLFELENGR-TEVQTGGFSKESILPK,PhoX,Intra,MS Annika,1165.90674,3,3495.705667,140473,58.5374,0,High,LPKYSLFELENGR,3,0,1565.832,0.0,TEVQTGGFSKESILPK,10,0,1720.909,0.0,20250602_Astral2_NEO1_Mueller_MS_TechHub_IMP_THIDRV001_Cas9_PhoX_500ng_noFAIMS_001.raw,47,0.0,Q99ZW2,Q99ZW2,1564.825,K3(PhoX),K10(PhoX),1719.902,0,HCD,32,"0, 0, 0",0,,338.46,320.25,1197,1097,338.46,320.25,320.25,T,T,8,1,10,1,0.0…
False,TEVQTGGFSKESILPK-VLPKHSLLYEYFTVYNELTK,PhoX,Intra,MS Annika,1097.554079,4,4387.194485,142305,68.1023,0,High,TEVQTGGFSKESILPK,10,0,1720.912,0.0,VLPKHSLLYEYFTVYNELTK,4,0,2457.318,0.0,20250605_Astral2_NEO1_Mueller_MS_TechHub_IMP_THIDRV001_Cas9_PhoX_100ng_FAIMS_002.raw,86,0.0,Q99ZW2,Q99ZW2,1719.904,K10(PhoX),K4(PhoX),2456.311,-48,HCD,32,"0, 0, 0",0,,320.22,533.38,1097,506,320.22,533.38,320.22,T,…
False,SSFEKNPIDFLEAK-SSFEKNPIDFLEAK,PhoX,Intra,MS Annika,865.407551,4,3458.608374,148074,66.9754,0,High,SSFEKNPIDFLEAK,5,0,1624.822,0.0,SSFEKNPIDFLEAK,5,0,1624.822,0.0,20250605_Astral2_NEO1_Mueller_MS_TechHub_IMP_THIDRV001_Cas9_PhoX_250ng_FAIMS_003.raw,98,0.0,Q99ZW2,Q99ZW2,1623.814,K5(PhoX),K5(PhoX),1623.815,-60,HCD,32,"0, 0, 0",0,,320.11,320.11,1171,1171,320.11,320.11,320.11,T,T,11,1,11,4,0.0241…
False,GILQTVKVVDELVK-KSEETITPWNFEEVVDK,PhoX,Intra,MS Annika,950.980074,4,3800.898469,172804,71.1134,0,High,GILQTVKVVDELVK,7,0,1540.931,0.0,KSEETITPWNFEEVVDK,1,0,2051.003,0.0,20250602_Astral2_NEO1_Mueller_MS_TechHub_IMP_THIDRV001_Cas9_PhoX_500ng_noFAIMS_002.raw,50,0.0,Q99ZW2,Q99ZW2,1539.924,K7(PhoX),K1(PhoX),2049.996,0,HCD,32,"0, 0, 0",0,,320.1,370.35,735,467,320.1,370.35,320.1,T,T,12,2,12,3,0.110…
False,EDIQKAQVSGQGDSLHEHIANLAGSPAIK-TEVQTGGFSKESILPK,PhoX,Intra,MS Annika,989.487773,5,4943.409758,103958,48.4562,0,High,EDIQKAQVSGQGDSLHEHIANLAGSPAIK,5,0,3013.534,0.0,TEVQTGGFSKESILPK,10,0,1720.911,0.0,20250605_Astral2_NEO1_Mueller_MS_TechHub_IMP_THIDRV001_Cas9_PhoX_500ng_FAIMS_001.raw,101,0.0,Q99ZW2,Q99ZW2,3012.527,K5(PhoX),K10(PhoX),1719.904,-48,HCD,32,"0, 0, 0",0,,454.78,320.02,705,1097,454.7…
False,YTSTKEVLDATLIHQSITGLYETR-KYGGFDSPTVAYSVLVVAK,PhoX,Intra,MS Annika,1238.121262,4,4949.463217,142138,64.9533,0,High,YTSTKEVLDATLIHQSITGLYETR,5,0,2739.42,0.0,KYGGFDSPTVAYSVLVVAK,1,0,2001.079,0.0,20250605_Astral2_NEO1_Mueller_MS_TechHub_IMP_THIDRV001_Cas9_PhoX_500ng_FAIMS_002.raw,104,0.0,Q99ZW2,Q99ZW2,2738.413,K5(PhoX),K1(PhoX),2000.071,-48,HCD,32,"0, 0, 0",0,,320.02,410.38,1335,1129,320.02,410…
False,EDIQKAQVSGQGDSLHEHIANLAGSPAIK-KTEVQTGGFSKESILPK,PhoX,Intra,MS Annika,1015.105831,5,5071.500049,106027,46.821,0,High,EDIQKAQVSGQGDSLHEHIANLAGSPAIK,5,0,3013.534,0.0,KTEVQTGGFSKESILPK,11,0,1849.002,0.0,20250602_Astral2_NEO1_Mueller_MS_TechHub_IMP_THIDRV001_Cas9_PhoX_500ng_noFAIMS_003.raw,53,0.0,Q99ZW2,Q99ZW2,3012.527,K5(PhoX),K11(PhoX),1847.994,0,HCD,32,"0, 0, 0",0,,445.72,320.02,705,1096,445.…
False,TEVQTGGFSKESILPK-EDIQKAQVSGQGDSLHEHIANLAGSPAIK,PhoX,Intra,MS Annika,989.489696,5,4943.419373,111320,48.6792,0,High,TEVQTGGFSKESILPK,10,0,1720.912,0.0,EDIQKAQVSGQGDSLHEHIANLAGSPAIK,5,0,3013.543,0.0,20250602_Astral2_NEO1_Mueller_MS_TechHub_IMP_THIDRV001_Cas9_PhoX_500ng_noFAIMS_002.raw,50,0.0,Q99ZW2,Q99ZW2,1719.904,K10(PhoX),K5(PhoX),3012.536,0,HCD,32,"0, 0, 0",0,,319.96,493.33,1097,705,319.96…
False,EDIQKAQVSGQGDSLHEHIANLAGSPAIK-KTEVQTGGFSKESILPK,PhoX,Intra,MS Annika,1268.631613,4,5071.504622,106139,46.8625,0,High,EDIQKAQVSGQGDSLHEHIANLAGSPAIK,5,0,3013.534,0.0,KTEVQTGGFSKESILPK,11,0,1849.006,0.0,20250602_Astral2_NEO1_Mueller_MS_TechHub_IMP_THIDRV001_Cas9_PhoX_500ng_noFAIMS_003.raw,53,0.0,Q99ZW2,Q99ZW2,3012.527,K5(PhoX),K11(PhoX),1847.999,0,HCD,32,"0, 0, 0",0,,348.39,319.94,705,1096,348…
False,KGILQTVKVVDELVK-KSEETITPWNFEEVVDK,PhoX,Intra,MS Annika,983.004119,4,3928.994647,147612,66.8869,0,High,KGILQTVKVVDELVK,8,0,1669.026,0.0,KSEETITPWNFEEVVDK,1,0,2051.004,0.0,20250605_Astral2_NEO1_Mueller_MS_TechHub_IMP_THIDRV001_Cas9_PhoX_250ng_FAIMS_001.raw,92,0.0,Q99ZW2,Q99ZW2,1668.019,K8(PhoX),K1(PhoX),2049.997,-48,HCD,32,"0, 0, 0",0,,319.91,354.16,734,467,319.91,354.16,319.91,T,T,10,2,11,3,…
False,KSEETITPWNFEEVVDK-SSFEKNPIDFLEAK,PhoX,Intra,MS Annika,971.950915,4,3884.781829,148110,66.6307,0,High,KSEETITPWNFEEVVDK,1,0,2050.997,0.0,SSFEKNPIDFLEAK,5,0,1624.821,0.0,20250602_Astral2_NEO1_Mueller_MS_TechHub_IMP_THIDRV001_Cas9_PhoX_100ng_noFAIMS_003.raw,35,0.0,Q99ZW2,Q99ZW2,2049.99,K1(PhoX),K5(PhoX),1623.813,0,HCD,32,"0, 0, 0",0,,352.27,319.76,467,1171,352.27,319.76,319.76,T,T,11,1,10,4,0.…
False,TILDFLKSDGFANR-KNLIGALLFDSGETAEATR,PhoX,Intra,MS Annika,953.721116,4,3811.862636,172906,73.5613,0,High,TILDFLKSDGFANR,7,0,1596.838,0.0,KNLIGALLFDSGETAEATR,1,0,2006.06,0.0,20250602_Astral2_NEO1_Mueller_MS_TechHub_IMP_THIDRV001_Cas9_PhoX_250ng_noFAIMS_003.raw,44,0.0,Q99ZW2,Q99ZW2,1595.831,K7(PhoX),K1(PhoX),2005.053,0,HCD,32,"0, 0, 0",0,,319.7,476.87,677,44,319.7,476.87,319.7,T,T,11,1,14,1,0.0…
[truncated: 204,756 more rows]
