# Supplementary material for: Breaking barriers in crosslinking mass spectrometry with enhanced throughput and sensitivity using Orbitrap Astral
Source: Nat Commun. 2025 Nov 10;16:9877. doi: 10.1038/s41467-025-64844-7 (PMC12603054; doi:10.1038/s41467-025-64844-7)
Supplement: Supplementary file 4 — Source Data [file 41467_2025_64844_MOESM4_ESM.zip › number_of_scans_Astral_Eclipse.xlsx]

## Sheet: Sheet1
File Name	MS1 Spectra	MS2 Spectra	Average Cycle time (ms)	Average Cycle time (sec)	Chromatography Full Time (min)	Chromatography Full Time (sec)	scan rate MS1	scan rate MS2
20250602_Astral2_NEO1_Mueller_MS_TechHub_IMP_THIDRV001_Cas9_PhoX_1ng_noFAIMS_001.raw	13612	82784	394.502	6.57503	89.499	5369.94	2.53485	15.4162
20250602_Astral2_NEO1_Mueller_MS_TechHub_IMP_THIDRV001_Cas9_PhoX_1ng_noFAIMS_002.raw	13570	83284	395.743	6.59572	89.5037	5370.22	2.5269	15.5085
20250602_Astral2_NEO1_Mueller_MS_TechHub_IMP_THIDRV001_Cas9_PhoX_1ng_noFAIMS_003.raw	13598	78606	394.911	6.58186	89.4999	5369.99	2.53222	14.638
20250602_Astral2_NEO1_Mueller_MS_TechHub_IMP_THIDRV001_Cas9_PhoX_10ng_noFAIMS_001.raw	9735	148283	551.648	9.19413	89.502	5370.12	1.81281	27.6126
20250602_Astral2_NEO1_Mueller_MS_TechHub_IMP_THIDRV001_Cas9_PhoX_10ng_noFAIMS_002.raw	9198	151257	583.843	9.73071	89.4997	5369.98	1.71285	28.1671
20250602_Astral2_NEO1_Mueller_MS_TechHub_IMP_THIDRV001_Cas9_PhoX_10ng_noFAIMS_003.raw	9327	150440	575.751	9.59586	89.4973	5369.84	1.73692	28.0157
20250602_Astral2_NEO1_Mueller_MS_TechHub_IMP_THIDRV001_Cas9_PhoX_50ng_noFAIMS_001.raw	8172	164764	657.18	10.953	89.5033	5370.2	1.52173	30.6812
20250602_Astral2_NEO1_Mueller_MS_TechHub_IMP_THIDRV001_Cas9_PhoX_50ng_noFAIMS_002.raw	8161	165512	658.069	10.9678	89.5038	5370.23	1.51968	30.8203
20250602_Astral2_NEO1_Mueller_MS_TechHub_IMP_THIDRV001_Cas9_PhoX_50ng_noFAIMS_003.raw	8158	166225	658.256	10.9709	89.4962	5369.77	1.51925	30.9557
20250602_Astral2_NEO1_Mueller_MS_TechHub_IMP_THIDRV001_Cas9_PhoX_100ng_noFAIMS_001.raw	7937	172798	676.633	11.2772	89.5024	5370.14	1.47799	32.1775
20250602_Astral2_NEO1_Mueller_MS_TechHub_IMP_THIDRV001_Cas9_PhoX_100ng_noFAIMS_002.raw	7936	174200	676.709	11.2785	89.501	5370.06	1.47782	32.4391
20250602_Astral2_NEO1_Mueller_MS_TechHub_IMP_THIDRV001_Cas9_PhoX_100ng_noFAIMS_003.raw	7904	175042	679.451	11.3242	89.5013	5370.08	1.47186	32.5958
20250602_Astral2_NEO1_Mueller_MS_TechHub_IMP_THIDRV001_Cas9_PhoX_250ng_noFAIMS_001.raw	7530	185316	713.236	11.8873	89.5056	5370.33	1.40215	34.5074
20250602_Astral2_NEO1_Mueller_MS_TechHub_IMP_THIDRV001_Cas9_PhoX_250ng_noFAIMS_002.raw	7548	185279	711.477	11.8579	89.4982	5369.89	1.40561	34.5033
20250602_Astral2_NEO1_Mueller_MS_TechHub_IMP_THIDRV001_Cas9_PhoX_250ng_noFAIMS_003.raw	7698	184602	697.638	11.6273	89.5017	5370.1	1.43349	34.3759
20250602_Astral2_NEO1_Mueller_MS_TechHub_IMP_THIDRV001_Cas9_PhoX_500ng_noFAIMS_001.raw	7344	193626	731.25	12.1875	89.4992	5369.95	1.36761	36.0573
20250602_Astral2_NEO1_Mueller_MS_TechHub_IMP_THIDRV001_Cas9_PhoX_500ng_noFAIMS_002.raw	7467	191812	719.242	11.9874	89.504	5370.24	1.39044	35.7176
20250602_Astral2_NEO1_Mueller_MS_TechHub_IMP_THIDRV001_Cas9_PhoX_500ng_noFAIMS_003.raw	7462	192606	719.7	11.995	89.5011	5370.06	1.38956	35.8666
20250605_Astral2_NEO1_Mueller_MS_TechHub_IMP_THIDRV001_Cas9_PhoX_1ng_FAIMS_001.raw	13008	67465	412.846	6.88076	89.5044	5370.27	2.42223	12.5627
20250605_Astral2_NEO1_Mueller_MS_TechHub_IMP_THIDRV001_Cas9_PhoX_1ng_FAIMS_002.raw	13052	66062	411.448	6.85747	89.5032	5370.19	2.43045	12.3016
20250605_Astral2_NEO1_Mueller_MS_TechHub_IMP_THIDRV001_Cas9_PhoX_1ng_FAIMS_003.raw	13104	64762	409.799	6.82999	89.4997	5369.98	2.44023	12.06
20250605_Astral2_NEO1_Mueller_MS_TechHub_IMP_THIDRV001_Cas9_PhoX_10ng_FAIMS_001.raw	9674	129226	555.119	9.25198	89.5007	5370.04	1.80147	24.0642
20250605_Astral2_NEO1_Mueller_MS_TechHub_IMP_THIDRV001_Cas9_PhoX_10ng_FAIMS_002.raw	9648	129207	556.591	9.27651	89.4968	5369.81	1.79671	24.0618
20250605_Astral2_NEO1_Mueller_MS_TechHub_IMP_THIDRV001_Cas9_PhoX_10ng_FAIMS_003.raw	9700	128497	553.656	9.22759	89.5048	5370.29	1.80624	23.9274
20250605_Astral2_NEO1_Mueller_MS_TechHub_IMP_THIDRV001_Cas9_PhoX_50ng_FAIMS_001.raw	8395	147344	639.737	10.6623	89.5055	5370.33	1.56322	27.4367
20250605_Astral2_NEO1_Mueller_MS_TechHub_IMP_THIDRV001_Cas9_PhoX_50ng_FAIMS_002.raw	8370	148157	641.592	10.6932	89.4977	5369.86	1.5587	27.5905
20250605_Astral2_NEO1_Mueller_MS_TechHub_IMP_THIDRV001_Cas9_PhoX_50ng_FAIMS_003.raw	8398	147850	639.498	10.6583	89.5041	5370.25	1.5638	27.5313
20250605_Astral2_NEO1_Mueller_MS_TechHub_IMP_THIDRV001_Cas9_PhoX_100ng_FAIMS_001.raw	7863	159573	683.012	11.3835	89.5037	5370.22	1.46418	29.7144
20250605_Astral2_NEO1_Mueller_MS_TechHub_IMP_THIDRV001_Cas9_PhoX_100ng_FAIMS_002.raw	7835	160968	685.464	11.4244	89.5051	5370.31	1.45895	29.9737
20250605_Astral2_NEO1_Mueller_MS_TechHub_IMP_THIDRV001_Cas9_PhoX_100ng_FAIMS_003.raw	7842	160905	684.8	11.4133	89.4983	5369.9	1.46036	29.9642
20250605_Astral2_NEO1_Mueller_MS_TechHub_IMP_THIDRV001_Cas9_PhoX_250ng_FAIMS_001.raw	7279	171494	737.799	12.2966	89.5013	5370.08	1.35547	31.9351
20250605_Astral2_NEO1_Mueller_MS_TechHub_IMP_THIDRV001_Cas9_PhoX_250ng_FAIMS_002.raw	7202	171923	745.719	12.4286	89.505	5370.3	1.34108	32.0137
20250605_Astral2_NEO1_Mueller_MS_TechHub_IMP_THIDRV001_Cas9_PhoX_250ng_FAIMS_003.raw	7184	172345	747.587	12.4598	89.5049	5370.29	1.33773	32.0923
20250605_Astral2_NEO1_Mueller_MS_TechHub_IMP_THIDRV001_Cas9_PhoX_500ng_FAIMS_001.raw	6872	175793	781.476	13.0246	89.4983	5369.9	1.27973	32.7367
20250605_Astral2_NEO1_Mueller_MS_TechHub_IMP_THIDRV001_Cas9_PhoX_500ng_FAIMS_002.raw	6969	176114	770.663	12.8444	89.506	5370.36	1.29768	32.7937
20250605_Astral2_NEO1_Mueller_MS_TechHub_IMP_THIDRV001_Cas9_PhoX_500ng_FAIMS_003.raw	9402	134399	571.19	9.51984	89.5023	5370.14	1.75079	25.0271
20240922_Eclipse_NEO1_Mueller_MS_TechHub_IMP_THIDDIAXL001_Cas9_PhoX_1ng_FAIMS_001.raw	9434	16208	572.414	9.54023	89.9944	5399.66	1.74715	3.00167
20240922_Eclipse_NEO1_Mueller_MS_TechHub_IMP_THIDDIAXL001_Cas9_PhoX_1ng_FAIMS_002.raw	9401	16516	574.412	9.57353	89.9926	5399.56	1.74107	3.05877
20240922_Eclipse_NEO1_Mueller_MS_TechHub_IMP_THIDDIAXL001_Cas9_PhoX_1ng_FAIMS_003.raw	9593	15073	562.909	9.38181	89.9917	5399.5	1.77664	2.79155
20240922_Eclipse_NEO1_Mueller_MS_TechHub_IMP_THIDDIAXL001_Cas9_PhoX_10ng_FAIMS_001.raw	8213	24237	657.53	10.9588	89.9954	5399.72	1.521	4.48857
20240922_Eclipse_NEO1_Mueller_MS_TechHub_IMP_THIDDIAXL001_Cas9_PhoX_10ng_FAIMS_002.raw	8012	25115	674.06	11.2343	89.9997	5399.98	1.48371	4.65094
20240922_Eclipse_NEO1_Mueller_MS_TechHub_IMP_THIDDIAXL001_Cas9_PhoX_10ng_FAIMS_003.raw	8003	25331	674.83	11.2472	90.0013	5400.08	1.48202	4.69086
20240922_Eclipse_NEO1_Mueller_MS_TechHub_IMP_THIDDIAXL001_Cas9_PhoX_50ng_FAIMS_001.raw	7553	28708	715.069	11.9178	90.0047	5400.28	1.39863	5.31602
20240922_Eclipse_NEO1_Mueller_MS_TechHub_IMP_THIDDIAXL001_Cas9_PhoX_50ng_FAIMS_002.raw	7523	28918	717.936	11.9656	90.0066	5400.4	1.39305	5.35479
20240922_Eclipse_NEO1_Mueller_MS_TechHub_IMP_THIDDIAXL001_Cas9_PhoX_50ng_FAIMS_003.raw	7553	28722	715.02	11.917	89.9987	5399.92	1.39872	5.31897
20240922_Eclipse_NEO1_Mueller_MS_TechHub_IMP_THIDDIAXL001_Cas9_PhoX_100ng_FAIMS_001.raw	7310	30871	738.866	12.3144	90.0076	5400.46	1.35359	5.71637
20240922_Eclipse_NEO1_Mueller_MS_TechHub_IMP_THIDDIAXL001_Cas9_PhoX_100ng_FAIMS_002.raw	7289	31169	740.945	12.3491	90.0016	5400.09	1.34979	5.77194
20240922_Eclipse_NEO1_Mueller_MS_TechHub_IMP_THIDDIAXL001_Cas9_PhoX_100ng_FAIMS_003.raw	7289	31245	740.82	12.347	89.9864	5399.18	1.35002	5.78699
20240922_Eclipse_NEO1_Mueller_MS_TechHub_IMP_THIDDIAXL001_Cas9_PhoX_250ng_FAIMS_001.raw	6995	34228	772.146	12.8691	90.0079	5400.48	1.29526	6.33796
20240922_Eclipse_NEO1_Mueller_MS_TechHub_IMP_THIDDIAXL001_Cas9_PhoX_250ng_FAIMS_002.raw	6956	34612	776.424	12.9404	90.0019	5400.11	1.28812	6.4095
20240922_Eclipse_NEO1_Mueller_MS_TechHub_IMP_THIDDIAXL001_Cas9_PhoX_250ng_FAIMS_003.raw	6947	34593	777.393	12.9565	89.9976	5399.86	1.28652	6.40628
20240922_Eclipse_NEO1_Mueller_MS_TechHub_IMP_THIDDIAXL001_Cas9_PhoX_500ng_FAIMS_001.raw	6683	37319	808.005	13.4667	89.9862	5399.17	1.23778	6.91198
20240922_Eclipse_NEO1_Mueller_MS_TechHub_IMP_THIDDIAXL001_Cas9_PhoX_500ng_FAIMS_002.raw	6695	37307	806.579	13.443	89.9888	5399.33	1.23997	6.90956
20240922_Eclipse_NEO1_Mueller_MS_TechHub_IMP_THIDDIAXL001_Cas9_PhoX_500ng_FAIMS_003.raw	6695	37237	806.669	13.4445	89.9988	5399.93	1.23983	6.89584
20240925_Astral_Neo1_Mueller_MS_TechHub_IMP_THIDDIAXL001_Cas9_PhoX_stepHCD_1ng_FAIMS_001.raw	12671	60436	423.848	7.06413	89.5088	5370.53	2.35936	11.2533
20240925_Astral_Neo1_Mueller_MS_TechHub_IMP_THIDDIAXL001_Cas9_PhoX_stepHCD_1ng_FAIMS_002.raw	12935	57039	415.197	6.91994	89.5089	5370.53	2.40851	10.6207
20240925_Astral_Neo1_Mueller_MS_TechHub_IMP_THIDDIAXL001_Cas9_PhoX_stepHCD_1ng_FAIMS_003.raw	12905	56774	416.159	6.93598	89.5082	5370.49	2.40295	10.5715
20240925_Astral_Neo1_Mueller_MS_TechHub_IMP_THIDDIAXL001_Cas9_PhoX_stepHCD_10ng_FAIMS_001.raw	9637	99625	557.288	9.28814	89.5068	5370.41	1.79446	18.5507
20240925_Astral_Neo1_Mueller_MS_TechHub_IMP_THIDDIAXL001_Cas9_PhoX_stepHCD_10ng_FAIMS_002.raw	9647	99356	556.715	9.27858	89.5076	5370.45	1.79631	18.5005
20240925_Astral_Neo1_Mueller_MS_TechHub_IMP_THIDDIAXL001_Cas9_PhoX_stepHCD_10ng_FAIMS_003.raw	9710	98501	553.115	9.21858	89.5096	5370.57	1.808	18.3409
20240925_Astral_Neo1_Mueller_MS_TechHub_IMP_THIDDIAXL001_Cas9_PhoX_stepHCD_50ng_FAIMS_001.raw	7646	118624	702.403	11.7067	89.5042	5370.25	1.42377	22.0891
20240925_Astral_Neo1_Mueller_MS_TechHub_IMP_THIDDIAXL001_Cas9_PhoX_stepHCD_50ng_FAIMS_002.raw	7604	118950	706.32	11.772	89.5089	5370.53	1.41587	22.1486
20240925_Astral_Neo1_Mueller_MS_TechHub_IMP_THIDDIAXL001_Cas9_PhoX_stepHCD_50ng_FAIMS_003.raw	7575	119405	708.946	11.8158	89.4989	5369.93	1.41063	22.2358
20240925_Astral_Neo1_Mueller_MS_TechHub_IMP_THIDDIAXL001_Cas9_PhoX_stepHCD_100ng_FAIMS_001.raw	7178	123481	748.157	12.4693	89.4984	5369.9	1.33671	22.995
20240925_Astral_Neo1_Mueller_MS_TechHub_IMP_THIDDIAXL001_Cas9_PhoX_stepHCD_100ng_FAIMS_002.raw	7150	123864	751.167	12.5194	89.5079	5370.47	1.33135	23.0639
20240925_Astral_Neo1_Mueller_MS_TechHub_IMP_THIDDIAXL001_Cas9_PhoX_stepHCD_100ng_FAIMS_003.raw	7148	123813	751.393	12.5232	89.5098	5370.59	1.33095	23.0539
20240925_Astral_Neo1_Mueller_MS_TechHub_IMP_THIDDIAXL001_Cas9_PhoX_stepHCD_250ng_FAIMS_001.raw	6827	128119	786.634	13.1106	89.4991	5369.94	1.27134	23.8585
20240925_Astral_Neo1_Mueller_MS_TechHub_IMP_THIDDIAXL001_Cas9_PhoX_stepHCD_250ng_FAIMS_002.raw	6822	128207	787.306	13.1218	89.5099	5370.59	1.27025	23.872
20240925_Astral_Neo1_Mueller_MS_TechHub_IMP_THIDDIAXL001_Cas9_PhoX_stepHCD_250ng_FAIMS_003.raw	6862	127718	782.677	13.0446	89.5054	5370.33	1.27776	23.7822
20240925_Astral_Neo1_Mueller_MS_TechHub_IMP_THIDDIAXL001_Cas9_PhoX_stepHCD_500ng_FAIMS_001.raw	6741	130278	796.668	13.2778	89.4987	5369.92	1.25533	24.2607
20240925_Astral_Neo1_Mueller_MS_TechHub_IMP_THIDDIAXL001_Cas9_PhoX_stepHCD_500ng_FAIMS_002.raw	6756	130218	794.961	13.2494	89.5057	5370.34	1.25802	24.2476
20240925_Astral_Neo1_Mueller_MS_TechHub_IMP_THIDDIAXL001_Cas9_PhoX_stepHCD_500ng_FAIMS_003.raw	6792	129873	790.772	13.1795	89.5085	5370.51	1.26468	24.1826
