# Supplementary material for: Breaking barriers in crosslinking mass spectrometry with enhanced throughput and sensitivity using Orbitrap Astral
Source: Nat Commun. 2025 Nov 10;16:9877. doi: 10.1038/s41467-025-64844-7 (PMC12603054; doi:10.1038/s41467-025-64844-7)
Supplement: Supplementary file 4 — Source Data [file 41467_2025_64844_MOESM4_ESM.zip › summary_table_uniqueCSM_resubmission.csv]

experiment	replica	instrument	FAIMS	URP (1% CSM FDR)	CSM_ID (1% CSM FDR)	Figure
Cas9_DSSO_50ng	1	Eclipse	FAIMS	303	1027	S1
Cas9_DSSO_50ng	2	Eclipse	FAIMS	316	1074	S1
Cas9_PhoX_QC_CV486075_10min_250ng	2	Astral	FAIMS	56	87	6
Cas9_PhoX_QC_CV486075_120min_250ng	2	Astral	FAIMS	787	3638	6
Cas9_PhoX_QC_CV486075_180min_250ng	4	Astral	FAIMS	912	5185	6
Cas9_PhoX_QC_CV486075_180min_250ng	5	Astral	FAIMS	886	5007	6
Cas9_PhoX_QC_CV486075_20min_250ng	2	Astral	FAIMS	159	351	6
Cas9_PhoX_QC_CV486075_45min_250ng	2	Astral	FAIMS	390	1147	6
Cas9_PhoX_QC_CV486075_70min_250ng	2	Astral	FAIMS	581	2028	6
Cas9_PhoX_QC_CV486075_95min_250ng	2	Astral	FAIMS	738	3062	6
Cas9_PhoX_QC_CV486075_10min_250ng	3	Astral	FAIMS	64	103	6
Cas9_PhoX_QC_CV486075_120min_250ng	3	Astral	FAIMS	779	3695	6
Cas9_PhoX_QC_CV486075_180min_250ng	3	Astral	FAIMS	874	4974	6
Cas9_PhoX_QC_CV486075_20min_250ng	3	Astral	FAIMS	172	394	6
Cas9_PhoX_QC_CV486075_45min_250ng	3	Astral	FAIMS	399	1165	6
Cas9_PhoX_QC_CV486075_70min_250ng	3	Astral	FAIMS	520	1888	6
Cas9_PhoX_QC_CV486075_95min_250ng	3	Astral	FAIMS	699	2943	6
Cas9_PhoX_QC_CV486075_10min_250ng	1	Astral	FAIMS	77	140	6
Cas9_PhoX_QC_CV486075_120min_250ng	1	Astral	FAIMS	784	3718	6
Cas9_PhoX_QC_CV486075_20min_250ng	1	Astral	FAIMS	147	353	6
Cas9_PhoX_QC_CV486075_45min_250ng	1	Astral	FAIMS	328	997	6
Cas9_PhoX_QC_CV486075_70min_250ng	1	Astral	FAIMS	557	1975	6
Cas9_PhoX_QC_CV486075_95min_250ng	1	Astral	FAIMS	699	2897	6
Cas9_PhoX_100ng	1	Eclipse	FAIMS	859	2948	S1
Cas9_PhoX_100ng	2	Eclipse	FAIMS	854	3113	S1
Cas9_PhoX_100ng	3	Eclipse	FAIMS	904	3179	S1
Cas9_PhoX_10ng	1	Eclipse	FAIMS	468	1834	S1
Cas9_PhoX_10ng	2	Eclipse	FAIMS	491	1873	S1
Cas9_PhoX_10ng	3	Eclipse	FAIMS	485	1889	S1
Cas9_PhoX_1ng	1	Eclipse	FAIMS	154	552	S1
Cas9_PhoX_1ng	2	Eclipse	FAIMS	150	547	S1
Cas9_PhoX_1ng	3	Eclipse	FAIMS	133	518	S1
Cas9_PhoX_250ng	1	Eclipse	FAIMS	949	3258	S1&4
Cas9_PhoX_250ng	2	Eclipse	FAIMS	907	3125	S1&4
Cas9_PhoX_250ng	3	Eclipse	FAIMS	920	3220	S1&4
Cas9_PhoX_500ng	1	Eclipse	FAIMS	910	3107	S1
Cas9_PhoX_500ng	2	Eclipse	FAIMS	904	3200	S1
Cas9_PhoX_500ng	3	Eclipse	FAIMS	908	3089	S1
Cas9_PhoX_50ng	1	Eclipse	FAIMS	680	2531	S1
Cas9_PhoX_50ng	2	Eclipse	FAIMS	738	2725	S1
Cas9_PhoX_50ng	3	Eclipse	FAIMS	715	2716	S1
Cas9_PhoX_stepHCD_100ng	1	Eclipse	FAIMS	862	2755	S1
Cas9_PhoX_stepHCD_100ng	2	Eclipse	FAIMS	859	2915	S1
Cas9_PhoX_stepHCD_100ng	3	Eclipse	FAIMS	864	2915	S1
Cas9_PhoX_100ng	1	Astral	FAIMS	1490	4676	S1
Cas9_PhoX_100ng	2	Astral	FAIMS	1435	4557	S1
Cas9_PhoX_100ng	3	Astral	FAIMS	1481	4734	S1
Cas9_PhoX_10ng	1	Astral	FAIMS	906	3002	S1
Cas9_PhoX_10ng	2	Astral	FAIMS	895	3062	S1
Cas9_PhoX_10ng	3	Astral	FAIMS	877	3014	S1
Cas9_PhoX_1ng	1	Astral	FAIMS	364	1325	S1
Cas9_PhoX_1ng	2	Astral	FAIMS	402	1439	S1
Cas9_PhoX_1ng	3	Astral	FAIMS	421	1542	S1
Cas9_PhoX_250ng	1	Astral	FAIMS	1467	4639	S1&4
Cas9_PhoX_250ng	2	Astral	FAIMS	1456	4609	S1&4
Cas9_PhoX_250ng	3	Astral	FAIMS	1514	4772	S1&4
Cas9_PhoX_500ng	1	Astral	FAIMS	1450	4548	S1
Cas9_PhoX_500ng	2	Astral	FAIMS	1462	4605	S1
Cas9_PhoX_500ng	3	Astral	FAIMS	1483	4674	S1
Cas9_PhoX_50ng	1	Astral	FAIMS	1193	3984	S1
Cas9_PhoX_50ng	2	Astral	FAIMS	1247	3980	S1
Cas9_PhoX_50ng	3	Astral	FAIMS	1187	3853	S1
Cas9_PhoX_stepHCD_100ng	1	Astral	FAIMS	1169	3482	S1
Cas9_PhoX_stepHCD_100ng	2	Astral	FAIMS	1143	3497	S1
Cas9_PhoX_stepHCD_100ng	3	Astral	FAIMS	1095	3313	S1
Cas9_PhoX_stepHCD_10ng	1	Astral	FAIMS	667	2093	S1
Cas9_PhoX_stepHCD_10ng	2	Astral	FAIMS	628	2007	S1
Cas9_PhoX_stepHCD_10ng	3	Astral	FAIMS	591	1892	S1
Cas9_PhoX_stepHCD_1ng	1	Astral	FAIMS	282	970	S1
Cas9_PhoX_stepHCD_1ng	2	Astral	FAIMS	279	982	S1
Cas9_PhoX_stepHCD_1ng	3	Astral	FAIMS	292	1010	S1
Cas9_PhoX_stepHCD_250ng	1	Astral	FAIMS	1159	3444	S1
Cas9_PhoX_stepHCD_250ng	2	Astral	FAIMS	1143	3503	S1
Cas9_PhoX_stepHCD_250ng	3	Astral	FAIMS	1206	3645	S1
Cas9_PhoX_stepHCD_500ng	1	Astral	FAIMS	1230	3886	S1
Cas9_PhoX_stepHCD_500ng	2	Astral	FAIMS	1236	3846	S1
Cas9_PhoX_stepHCD_500ng	3	Astral	FAIMS	1221	3850	S1
Cas9_PhoX_stepHCD_50ng	1	Astral	FAIMS	1008	3225	S1
Cas9_PhoX_stepHCD_50ng	2	Astral	FAIMS	1044	3235	S1
Cas9_PhoX_stepHCD_50ng	3	Astral	FAIMS	1053	3280	S1
Cas9_DSSO_100ng	1	Astral	FAIMS	783	2465	S1
Cas9_DSSO_100ng	2	Astral	FAIMS	779	2399	S1
Cas9_DSSO_10ng	1	Astral	FAIMS	388	1289	S1
Cas9_DSSO_10ng	2	Astral	FAIMS	384	1311	S1
Cas9_DSSO_1ng	1	Astral	FAIMS	127	403	S1
Cas9_DSSO_1ng	2	Astral	FAIMS	140	455	S1
Cas9_DSSO_250ng	1	Astral	FAIMS	862	2823	S1&4
Cas9_DSSO_250ng	2	Astral	FAIMS	908	2866	S1&4
Cas9_DSSO_500ng	1	Astral	FAIMS	984	3142	S1
Cas9_DSSO_500ng	2	Astral	FAIMS	991	3212	S1
Cas9_DSSO_50ng	1	Astral	FAIMS	611	1971	S1
Cas9_DSSO_50ng	2	Astral	FAIMS	606	1987	S1
Cas9_DSSO_stepHCD_100ng	1	Astral	FAIMS	643	2065	S1
Cas9_DSSO_stepHCD_10ng	1	Astral	FAIMS	301	1003	S1
Cas9_DSSO_stepHCD_10ng	2	Astral	FAIMS	302	997	S1
Cas9_DSSO_stepHCD_1ng	1	Astral	FAIMS	112	353	S1
Cas9_DSSO_stepHCD_1ng	2	Astral	FAIMS	103	311	S1
Cas9_DSSO_stepHCD_250ng	1	Astral	FAIMS	765	2405	S1
Cas9_DSSO_stepHCD_500ng	1	Astral	FAIMS	824	2609	S1
Cas9_DSSO_stepHCD_50ng	1	Astral	FAIMS	478	1498	S1
Cas9_DSSO_stepHCD_50ng	2	Astral	FAIMS	447	1398	S1
Cas9_DSSO_100ng	1	Eclipse	FAIMS	431	1447	S1
Cas9_DSSO_100ng	2	Eclipse	FAIMS	411	1465	S1
Cas9_DSSO_10ng	1	Eclipse	FAIMS	162	545	S1
Cas9_DSSO_10ng	2	Eclipse	FAIMS	170	587	S1
Cas9_DSSO_1ng	1	Eclipse	FAIMS	34	100	S1
Cas9_DSSO_1ng	2	Eclipse	FAIMS	40	119	S1
Cas9_DSSO_250ng	1	Eclipse	FAIMS	510	1771	S1&4
Cas9_DSSO_250ng	2	Eclipse	FAIMS	518	1776	S1&4
Cas9_DSSO_500ng	1	Eclipse	FAIMS	556	1925	S1
Cas9_DSSO_500ng	2	Eclipse	FAIMS	573	1904	S1
Cas9_DSSO_stepHCD_100ng	1	Eclipse	FAIMS	465	1620	S1
Cas9_DSSO_stepHCD_100ng	2	Eclipse	FAIMS	467	1589	S1
Cas9_DSSO_stepHCD_100ng	3	Eclipse	FAIMS	445	1519	S1
Cas9_PhoX_CV30_100ng	1	Astral	FAIMS	38	69	S2
Cas9_PhoX_CV35_100ng	1	Astral	FAIMS	162	405	S2
Cas9_PhoX_CV40_100ng	1	Astral	FAIMS	353	1055	S2
Cas9_PhoX_CV45_100ng	1	Astral	FAIMS	514	1658	S2
Cas9_PhoX_CV48_100ng	1	Astral	FAIMS	602	1886	S2
Cas9_PhoX_CV48_100ng	1	Astral	FAIMS	479	1097	S2
Cas9_PhoX_CV55_100ng	1	Astral	FAIMS	417	922	S2
Cas9_PhoX_CV60_100ng	1	Astral	FAIMS	428	1066	S2
Cas9_PhoX_CV65_100ng	1	Astral	FAIMS	290	636	S2
Cas9_PhoX_CV70_100ng	1	Astral	FAIMS	279	605	S2
Cas9_PhoX_CV75_100ng	1	Astral	FAIMS	228	498	S2
Cas9_PhoX_CV80_100ng	1	Astral	FAIMS	122	235	S2
Cas9_PhoX_CV85_100ng	1	Astral	FAIMS	89	149	S2
Cas9_PhoX_CV90_100ng	1	Astral	FAIMS	27	44	S2
Cas9_PhoX_QC_100ng	1	Astral	FAIMS	581	1530	S1
Cas9_PhoX_100ng	1	Eclipse	FAIMS	859	2948	S1
Cas9_PhoX_100ng	2	Eclipse	FAIMS	854	3113	S1
Cas9_PhoX_100ng	3	Eclipse	FAIMS	904	3179	S1
Cas9_PhoX_10ng	1	Eclipse	FAIMS	468	1834	S1
Cas9_PhoX_10ng	2	Eclipse	FAIMS	491	1873	S1
Cas9_PhoX_10ng	3	Eclipse	FAIMS	485	1889	S1
Cas9_PhoX_1ng	1	Eclipse	FAIMS	154	552	S1
Cas9_PhoX_1ng	2	Eclipse	FAIMS	150	547	S1
Cas9_PhoX_1ng	3	Eclipse	FAIMS	133	518	S1
Cas9_PhoX_250ng	1	Eclipse	FAIMS	949	3258	S1
Cas9_PhoX_250ng	2	Eclipse	FAIMS	907	3125	S1
Cas9_PhoX_250ng	3	Eclipse	FAIMS	920	3220	S1
Cas9_PhoX_500ng	1	Eclipse	FAIMS	910	3107	S1
Cas9_PhoX_500ng	2	Eclipse	FAIMS	904	3200	S1
Cas9_PhoX_500ng	3	Eclipse	FAIMS	908	3089	S1
Cas9_PhoX_50ng	1	Eclipse	FAIMS	680	2531	S1
Cas9_PhoX_50ng	2	Eclipse	FAIMS	738	2725	S1
Cas9_PhoX_50ng	3	Eclipse	FAIMS	715	2716	S1
Cas9_PhoX_100ng	1	Astral	noFAIMS	1355	2927	3
Cas9_PhoX_100ng	2	Astral	noFAIMS	1258	2754	3
Cas9_PhoX_100ng	3	Astral	noFAIMS	1292	2822	3
Cas9_PhoX_10ng	1	Astral	noFAIMS	720	1500	3
Cas9_PhoX_10ng	2	Astral	noFAIMS	791	1644	3
Cas9_PhoX_10ng	3	Astral	noFAIMS	712	1531	3
Cas9_PhoX_1ng	1	Astral	noFAIMS	76	163	3
Cas9_PhoX_1ng	2	Astral	noFAIMS	124	265	3
Cas9_PhoX_1ng	3	Astral	noFAIMS	110	240	3
Cas9_PhoX_250ng	1	Astral	noFAIMS	1147	2618	3
Cas9_PhoX_250ng	2	Astral	noFAIMS	1230	2760	3
Cas9_PhoX_250ng	3	Astral	noFAIMS	1270	2872	3
Cas9_PhoX_500ng	1	Astral	noFAIMS	1013	2443	3
Cas9_PhoX_500ng	2	Astral	noFAIMS	1080	2582	3
Cas9_PhoX_500ng	3	Astral	noFAIMS	1030	2430	3
Cas9_PhoX_50ng	1	Astral	noFAIMS	1271	2746	3
Cas9_PhoX_50ng	2	Astral	noFAIMS	1276	2765	3
Cas9_PhoX_50ng	3	Astral	noFAIMS	1318	2869	3
Cas9_PhoX_100ng	1	Astral	FAIMS	2013	4568	3
Cas9_PhoX_100ng	2	Astral	FAIMS	1983	4506	3
Cas9_PhoX_100ng	3	Astral	FAIMS	2037	4734	3
Cas9_PhoX_10ng	1	Astral	FAIMS	1085	2405	3
Cas9_PhoX_10ng	2	Astral	FAIMS	1056	2307	3
Cas9_PhoX_10ng	3	Astral	FAIMS	1039	2296	3
Cas9_PhoX_1ng	1	Astral	FAIMS	216	473	3
Cas9_PhoX_1ng	2	Astral	FAIMS	196	455	3
Cas9_PhoX_1ng	3	Astral	FAIMS	260	563	3
Cas9_PhoX_250ng	1	Astral	FAIMS	2172	5169	3
Cas9_PhoX_250ng	2	Astral	FAIMS	2017	4873	3
Cas9_PhoX_250ng	3	Astral	FAIMS	2096	4990	3
Cas9_PhoX_500ng	1	Astral	FAIMS	1945	4876	3
Cas9_PhoX_500ng	2	Astral	FAIMS	1511	3543	3
Cas9_PhoX_50ng	1	Astral	FAIMS	1921	4324	3
Cas9_PhoX_50ng	2	Astral	FAIMS	1734	3890	3
Cas9_PhoX_50ng	3	Astral	FAIMS	1831	4122	3
