# Supplementary material for: Breaking barriers in crosslinking mass spectrometry with enhanced throughput and sensitivity using Orbitrap Astral
Source: Nat Commun. 2025 Nov 10;16:9877. doi: 10.1038/s41467-025-64844-7 (PMC12603054; doi:10.1038/s41467-025-64844-7)
Supplement: Supplementary file 4 — Source Data [file 41467_2025_64844_MOESM4_ESM.zip › summary_table_uniqueLinks_resubmission.csv]

experiment	replica	# High Confidence Cross-links	FAIMS	instrument	proteins	avg. MS1 error	avg. MS2 error	injection amount	Figure
Cas9_PhoX_old_CV405060_100ng	1	1028	FAIMS	Astral					S2
Cas9_PhoX_old_CV405060_100ng	2	998	FAIMS	Astral					S2
Cas9_PhoX_old_CV485590_100ng	1	1093	FAIMS	Astral					S2
Cas9_PhoX_old_CV485590_100ng	2	978	FAIMS	Astral					S2
Cas9_PhoX_old_CV486075_100ng	1	1228	FAIMS	Astral					S2
Cas9_PhoX_old_CV486075_100ng	2	1315	FAIMS	Astral					S2
Cas9_PhoX_old_CV486080_100ng	1	1320	FAIMS	Astral					S2
Cas9_PhoX_old_CV486080_100ng	2	1114	FAIMS	Astral					S2
ribosome_PhoX_10min_250ng	1	0	FAIMS	Astral					6
ribosome_PhoX_10min_250ng	2	0	FAIMS	Astral					6
ribosome_PhoX_10min_250ng	3	1	FAIMS	Astral					6
ribosome_PhoX_120min_250ng	1	3	FAIMS	Astral					6
ribosome_PhoX_120min_250ng	2	6	FAIMS	Astral					6
ribosome_PhoX_120min_250ng	3	4	FAIMS	Astral					6
ribosome_PhoX_180min_250ng	1	10	FAIMS	Astral					6
ribosome_PhoX_180min_250ng	2	5	FAIMS	Astral					6
ribosome_PhoX_180min_250ng	3	8	FAIMS	Astral					6
ribosome_PhoX_20min_250ng	1	3	FAIMS	Astral					6
ribosome_PhoX_20min_250ng	2	2	FAIMS	Astral					6
ribosome_PhoX_20min_250ng	3	2	FAIMS	Astral					6
ribosome_PhoX_45min_250ng	1	2	FAIMS	Astral					6
ribosome_PhoX_45min_250ng	2	3	FAIMS	Astral					6
ribosome_PhoX_45min_250ng	3	2	FAIMS	Astral					6
ribosome_PhoX_70min_250ng	1	2	FAIMS	Astral					6
ribosome_PhoX_70min_250ng	2	3	FAIMS	Astral					6
ribosome_PhoX_70min_250ng	3	7	FAIMS	Astral					6
ribosome_PhoX_95min_250ng	1	3	FAIMS	Astral					6
ribosome_PhoX_95min_250ng	2	4	FAIMS	Astral					6
ribosome_PhoX_95min_250ng	3	9	FAIMS	Astral					6
10ng_500ACG_IT100	1		FAIMS	Astral	2582	2.8	0.2	10ng	2
10ng_500ACG_IT100	2		FAIMS	Astral	2583	3.2	0.2	10ng	2
10ng_500ACG_IT100_70min	1		FAIMS	Astral	1755	2.7	2.3	10ng	2
10ng_500ACG_IT100_70min	2		FAIMS	Astral	1704	2.6	2.4	10ng	2
10ng_500ACG_IT50	1		FAIMS	Astral	2474	2.4	2.2	10ng	2
10ng_500ACG_IT50	2		FAIMS	Astral	2533	2.2	1.9	10ng	2
10ng_500ACG_IT20	1		FAIMS	Astral	2639	1.5	1.9	10ng	2
10ng_500ACG_IT20	2		FAIMS	Astral	2688	2	1.8	10ng	2
10ng_500ACG_IT6	1		FAIMS	Astral	2667	0.6	2.1	10ng	2
10ng_500ACG_IT6	2		FAIMS	Astral	2722	0.8	2	10ng	2
10ng_500ACG_IT3	1		FAIMS	Astral	2689	0.3	2.1	10ng	2
10ng_500ACG_IT3	2		FAIMS	Astral	2666	0.5	2	10ng	2
10ng_200ACG_IT100	1		FAIMS	Astral	2479	0.6	2	10ng	2
10ng_200ACG_IT100	2		FAIMS	Astral	2468	1	1.9	10ng	2
10ng_100ACG_IT100	1		FAIMS	Astral	2636	0.4	1.8	10ng	2
10ng_100ACG_IT100	2		FAIMS	Astral	2677	0.8	2.2	10ng	2
10ng_50ACG_IT100	1		FAIMS	Astral	2576	0.1	2.1	10ng	2
10ng_50ACG_IT100	2		FAIMS	Astral	2522	0.5	1.9	10ng	2
10ng_100ACG_IT6	1		FAIMS	Astral	2488	0.2	1.8	10ng	2
10ng_100ACG_IT6	2		FAIMS	Astral	2561	0.5	2.2	10ng	2
1ng_500ACG_IT100	1		FAIMS	Astral	1003	1.1	2.4	1ng	2
1ng_500ACG_IT100	2		FAIMS	Astral	998	1	2.5	1ng	2
1ng_500ACG_IT50	1		FAIMS	Astral	977	0.9	2.4	1ng	2
1ng_500ACG_IT50	2		FAIMS	Astral	1010	0.7	2.5	1ng	2
1ng_500ACG_IT20	1		FAIMS	Astral	1024	0.6	2.2	1ng	2
1ng_500ACG_IT20	2		FAIMS	Astral	1007	0.4	2.3	1ng	2
1ng_500ACG_IT6	1		FAIMS	Astral	1069	-0.1	2.4	1ng	2
1ng_500ACG_IT6	2		FAIMS	Astral	1067	-0.1	2.5	1ng	2
1ng_500ACG_IT3	1		FAIMS	Astral	1123	0	2.2	1ng	2
1ng_500ACG_IT3	2		FAIMS	Astral	1116	0.2	2.1	1ng	2
250pg_500ACG_IT100	1		FAIMS	Astral	395	0.5	2.6	250pg	2
250pg_500ACG_IT100	2		FAIMS	Astral	413	0.5	2.8	250pg	2
250pg_500ACG_IT50	1		FAIMS	Astral	377	0.5	2.6	250pg	2
250pg_500ACG_IT50	2		FAIMS	Astral	384	0.4	2.7	250pg	2
250pg_500ACG_IT20	1		FAIMS	Astral	389	0.1	2.7	250pg	2
250pg_500ACG_IT20	2		FAIMS	Astral	374	-0.1	2.6	250pg	2
250pg_500ACG_IT6	1		FAIMS	Astral	392	-0.1	2.7	250pg	2
250pg_500ACG_IT6	2		FAIMS	Astral	384	-0.4	2.7	250pg	2
250pg_500ACG_IT3	1		FAIMS	Astral	460	-0.3	2.6	250pg	2
250pg_500ACG_IT3	2		FAIMS	Astral	462	-0.3	2.6	250pg	2
Cas9_PhoX_outer85_100ng	1	1181	FAIMS	Astral					3
Cas9_PhoX_outer85_100ng	2	1183	FAIMS	Astral					3
Cas9_PhoX_outer85_100ng	3	1142	FAIMS	Astral					3
Cas9_PhoX_outer90_100ng	1	1353	FAIMS	Astral					3
Cas9_PhoX_outer90_100ng	2	1202	FAIMS	Astral					3
Cas9_PhoX_outer95_100ng	1	1084	FAIMS	Astral					3
Cas9_PhoX_outer95_100ng	2	1332	FAIMS	Astral					3
Cas9_PhoX_outer95_100ng	3	1253	FAIMS	Astral					3
Cas9_PhoX_outerE100_100ng	1	1373	FAIMS	Astral					3
Cas9_PhoX_outerE100_100ng	2	1243	FAIMS	Astral					3
Cas9_PhoX_outerE100_100ng	3	1370	FAIMS	Astral					3
Cas9_PhoX_CV48_100ng	1	323	FAIMS	Astral					3
Cas9_PhoX_CV55_100ng	1	266	FAIMS	Astral					3
Cas9_PhoX_CV60_100ng	1	228	FAIMS	Astral					3
Cas9_PhoX_CV65_100ng	1	157	FAIMS	Astral					3
Cas9_PhoX_CV70_100ng	1	126	FAIMS	Astral					3
Cas9_PhoX_CV75_100ng	1	135	FAIMS	Astral					3
Cas9_PhoX_CV80_100ng	1	70	FAIMS	Astral					3
Cas9_PhoX_CV85_100ng	1	67	FAIMS	Astral					3
Cas9_PhoX_CV90_100ng	1	25	FAIMS	Astral					3
Cas9_PhoX_QC_100ng	1	343	FAIMS	Astral					3
Cas9_PhoX_QC_100ng	1	455	FAIMS	Astral					3
Cas9_PhoX_CV30_100ng	1	27	FAIMS	Astral					3
Cas9_PhoX_CV35_100ng	1	105	FAIMS	Astral					3
Cas9_PhoX_CV40_100ng	1	216	FAIMS	Astral					3
Cas9_PhoX_CV45_100ng	1	289	FAIMS	Astral					3
Cas9_PhoX_CV48_100ng	1	328	FAIMS	Astral					3
Cas9_PhoX_innerE80_100ng	1	1422	FAIMS	Astral					3
Cas9_PhoX_innerE80_100ng	2	1188	FAIMS	Astral					3
Cas9_PhoX_innerE80_100ng	3	1409	FAIMS	Astral					3
Cas9_PhoX_innerE85_100ng	1	1371	FAIMS	Astral					3
Cas9_PhoX_innerE85_100ng	2	1235	FAIMS	Astral					3
Cas9_PhoX_innerE85_100ng	3	1238	FAIMS	Astral					3
Cas9_PhoX_innerE90_100ng	1	1154	FAIMS	Astral					3
Cas9_PhoX_innerE90_100ng	2	1381	FAIMS	Astral					3
Cas9_PhoX_innerE90_100ng	3	1197	FAIMS	Astral					3
Cas9_PhoX_innerE95_100ng	1	1220	FAIMS	Astral					3
Cas9_PhoX_innerE95_100ng	2	1247	FAIMS	Astral					3
Cas9_PhoX_innerE95_100ng	3	1277	FAIMS	Astral					3
Cas9_PhoX_innerE100_100ng	1	1373	FAIMS	Astral					3
Cas9_PhoX_innerE100_100ng	2	1243	FAIMS	Astral					3
Cas9_PhoX_innerE100_100ng	3	1370	FAIMS	Astral					3
Cas9_PhoX_100ng	1	1019	noFAIMS	Astral					3
Cas9_PhoX_100ng	2	948	noFAIMS	Astral					3
Cas9_PhoX_100ng	3	942	noFAIMS	Astral					3
Cas9_PhoX_10ng	1	486	noFAIMS	Astral					3
Cas9_PhoX_10ng	2	539	noFAIMS	Astral					3
Cas9_PhoX_10ng	3	449	noFAIMS	Astral					3
Cas9_PhoX_1ng	1	38	noFAIMS	Astral					3
Cas9_PhoX_1ng	2	83	noFAIMS	Astral					3
Cas9_PhoX_1ng	3	52	noFAIMS	Astral					3
Cas9_PhoX_250ng	1	873	noFAIMS	Astral					3
Cas9_PhoX_250ng	2	894	noFAIMS	Astral					3
Cas9_PhoX_250ng	3	918	noFAIMS	Astral					3
Cas9_PhoX_500ng	1	744	noFAIMS	Astral					3
Cas9_PhoX_500ng	2	866	noFAIMS	Astral					3
Cas9_PhoX_500ng	3	802	noFAIMS	Astral					3
Cas9_PhoX_50ng	1	946	noFAIMS	Astral					3
Cas9_PhoX_50ng	2	917	noFAIMS	Astral					3
Cas9_PhoX_50ng	3	1002	noFAIMS	Astral					3
Cas9_PhoX_100ng	1	1373	FAIMS	Astral					3
Cas9_PhoX_100ng	2	1243	FAIMS	Astral					3
Cas9_PhoX_100ng	3	1370	FAIMS	Astral					3
Cas9_PhoX_10ng	1	675	FAIMS	Astral					3
Cas9_PhoX_10ng	2	571	FAIMS	Astral					3
Cas9_PhoX_10ng	3	650	FAIMS	Astral					3
Cas9_PhoX_1ng	1	146	FAIMS	Astral					3
Cas9_PhoX_1ng	2	135	FAIMS	Astral					3
Cas9_PhoX_1ng	3	161	FAIMS	Astral					3
Cas9_PhoX_250ng	1	1581	FAIMS	Astral					3
Cas9_PhoX_250ng	2	1387	FAIMS	Astral					3
Cas9_PhoX_250ng	3	1419	FAIMS	Astral					3
Cas9_PhoX_500ng	1	1330	FAIMS	Astral					3
Cas9_PhoX_500ng	2	1031	FAIMS	Astral					3
Cas9_PhoX_50ng	1	1332	FAIMS	Astral					3
Cas9_PhoX_50ng	2	1237	FAIMS	Astral					3
Cas9_PhoX_50ng	3	1271	FAIMS	Astral					3
Cas9_PhoX_innerE80_100ng	1	1422	FAIMS	Astral					3
Cas9_PhoX_innerE80_100ng	2	1188	FAIMS	Astral					3
Cas9_PhoX_innerE80_100ng	3	1409	FAIMS	Astral					3
Cas9_PhoX_innerE85_100ng	1	1371	FAIMS	Astral					3
Cas9_PhoX_innerE85_100ng	2	1235	FAIMS	Astral					3
Cas9_PhoX_innerE85_100ng	3	1238	FAIMS	Astral					3
Cas9_PhoX_innerE90_100ng	1	1154	FAIMS	Astral					3
Cas9_PhoX_innerE90_100ng	2	1381	FAIMS	Astral					3
Cas9_PhoX_innerE90_100ng	3	1197	FAIMS	Astral					3
Cas9_PhoX_innerE95_100ng	1	1220	FAIMS	Astral					3
Cas9_PhoX_innerE95_100ng	2	1247	FAIMS	Astral					3
Cas9_PhoX_innerE95_100ng	3	1277	FAIMS	Astral					6
Cas9_DSSO_50ng	1	285	FAIMS	Eclipse					4
Cas9_DSSO_50ng	2	292	FAIMS	Eclipse					4
Cas9_PhoX_QC_CV486075_10min_250ng	2	39	FAIMS	Astral					6
Cas9_PhoX_QC_CV486075_120min_250ng	2	427	FAIMS	Astral					6
Cas9_PhoX_QC_CV486075_180min_250ng	4	448	FAIMS	Astral					6
Cas9_PhoX_QC_CV486075_180min_250ng	5	434	FAIMS	Astral					6
Cas9_PhoX_QC_CV486075_20min_250ng	2	105	FAIMS	Astral					6
Cas9_PhoX_QC_CV486075_45min_250ng	2	207	FAIMS	Astral					6
Cas9_PhoX_QC_CV486075_70min_250ng	2	348	FAIMS	Astral					6
Cas9_PhoX_QC_CV486075_95min_250ng	2	416	FAIMS	Astral					6
Cas9_PhoX_QC_CV486075_10min_250ng	3	42	FAIMS	Astral					6
Cas9_PhoX_QC_CV486075_120min_250ng	3	394	FAIMS	Astral					6
Cas9_PhoX_QC_CV486075_180min_250ng	3	427	FAIMS	Astral					6
Cas9_PhoX_QC_CV486075_20min_250ng	3	102	FAIMS	Astral					6
Cas9_PhoX_QC_CV486075_45min_250ng	3	237	FAIMS	Astral					6
Cas9_PhoX_QC_CV486075_70min_250ng	3	306	FAIMS	Astral					6
Cas9_PhoX_QC_CV486075_95min_250ng	3	331	FAIMS	Astral					6
Cas9_PhoX_QC_CV486075_10min_250ng	1	54	FAIMS	Astral					6
Cas9_PhoX_QC_CV486075_120min_250ng	1	381	FAIMS	Astral					6
Cas9_PhoX_QC_CV486075_20min_250ng	1	89	FAIMS	Astral					6
Cas9_PhoX_QC_CV486075_45min_250ng	1	193	FAIMS	Astral					6
Cas9_PhoX_QC_CV486075_70min_250ng	1	252	FAIMS	Astral					6
Cas9_PhoX_QC_CV486075_95min_250ng	1	377	FAIMS	Astral					6
Cas9_PhoX_50ng	2	530	FAIMS	Astral					4&5
Cas9_PhoX_50ng	3	417	FAIMS	Astral					4&5
Cas9_PhoX_100ng	1	506	FAIMS	Eclipse					4&5
Cas9_PhoX_100ng	2	522	FAIMS	Eclipse					4&5
Cas9_PhoX_100ng	3	525	FAIMS	Eclipse					4&5
Cas9_PhoX_10ng	1	286	FAIMS	Eclipse					4
Cas9_PhoX_10ng	2	290	FAIMS	Eclipse					4
Cas9_PhoX_10ng	3	304	FAIMS	Eclipse					4
Cas9_PhoX_1ng	1	88	FAIMS	Eclipse					4
Cas9_PhoX_1ng	2	80	FAIMS	Eclipse					4
Cas9_PhoX_1ng	3	78	FAIMS	Eclipse					4
Cas9_PhoX_250ng	1	587	FAIMS	Eclipse					4
Cas9_PhoX_250ng	2	523	FAIMS	Eclipse					4
Cas9_PhoX_250ng	3	517	FAIMS	Eclipse					4
Cas9_PhoX_500ng	1	528	FAIMS	Eclipse					4
Cas9_PhoX_500ng	2	520	FAIMS	Eclipse					4
Cas9_PhoX_500ng	3	468	FAIMS	Eclipse					4
Cas9_PhoX_50ng	1	442	FAIMS	Eclipse					4
Cas9_PhoX_50ng	2	451	FAIMS	Eclipse					4
Cas9_PhoX_50ng	3	438	FAIMS	Eclipse					4
Cas9_PhoX_stepHCD_100ng	1	554	FAIMS	Eclipse					4&5
Cas9_PhoX_stepHCD_100ng	2	493	FAIMS	Eclipse					4&5
Cas9_PhoX_stepHCD_100ng	3	530	FAIMS	Eclipse					4&5
Cas9_PhoX_100ng	1	899	FAIMS	Astral					4&5
Cas9_PhoX_100ng	2	879	FAIMS	Astral					4&5
Cas9_PhoX_100ng	3	870	FAIMS	Astral					4&5
Cas9_PhoX_10ng	1	462	FAIMS	Astral					4&5
Cas9_PhoX_10ng	2	506	FAIMS	Astral					4&5
Cas9_PhoX_10ng	3	482	FAIMS	Astral					4&5
Cas9_PhoX_1ng	1	150	FAIMS	Astral					4&5
Cas9_PhoX_1ng	2	203	FAIMS	Astral					4&5
Cas9_PhoX_1ng	3	224	FAIMS	Astral					4&5
Cas9_PhoX_250ng	1	884	FAIMS	Astral					4&5
Cas9_PhoX_250ng	2	921	FAIMS	Astral					4&5
Cas9_PhoX_250ng	3	922	FAIMS	Astral					4&5
Cas9_PhoX_500ng	1	931	FAIMS	Astral					4&5
Cas9_PhoX_500ng	2	874	FAIMS	Astral					4&5
Cas9_PhoX_500ng	3	846	FAIMS	Astral					4&5
Cas9_PhoX_50ng	1	709	FAIMS	Astral					4&5
Cas9_PhoX_50ng	2	606	FAIMS	Astral					4&5
Cas9_PhoX_50ng	3	683	FAIMS	Astral					4&5
Cas9_PhoX_stepHCD_100ng	1	683	FAIMS	Astral					5
Cas9_PhoX_stepHCD_100ng	2	646	FAIMS	Astral					5
Cas9_PhoX_stepHCD_100ng	3	624	FAIMS	Astral					5
Cas9_PhoX_stepHCD_10ng	1	410	FAIMS	Astral					5
Cas9_PhoX_stepHCD_10ng	2	343	FAIMS	Astral					5
Cas9_PhoX_stepHCD_10ng	3	312	FAIMS	Astral					5
Cas9_PhoX_stepHCD_1ng	1	160	FAIMS	Astral					5
Cas9_PhoX_stepHCD_1ng	2	141	FAIMS	Astral					5
Cas9_PhoX_stepHCD_1ng	3	129	FAIMS	Astral					5
Cas9_PhoX_stepHCD_250ng	1	719	FAIMS	Astral					5
Cas9_PhoX_stepHCD_250ng	2	708	FAIMS	Astral					5
Cas9_PhoX_stepHCD_250ng	3	751	FAIMS	Astral					5
Cas9_PhoX_stepHCD_500ng	1	689	FAIMS	Astral					5
Cas9_PhoX_stepHCD_500ng	2	732	FAIMS	Astral					5
Cas9_PhoX_stepHCD_500ng	3	733	FAIMS	Astral					5
Cas9_PhoX_stepHCD_50ng	1	516	FAIMS	Astral					5
Cas9_PhoX_stepHCD_50ng	2	554	FAIMS	Astral					5
Cas9_PhoX_stepHCD_50ng	3	651	FAIMS	Astral					5
Cas9_DSSO_100ng	1	716	FAIMS	Astral					4&5
Cas9_DSSO_100ng	2	724	FAIMS	Astral					4&5
Cas9_DSSO_10ng	1	360	FAIMS	Astral					4&5
Cas9_DSSO_10ng	2	366	FAIMS	Astral					4&5
Cas9_DSSO_1ng	1	116	FAIMS	Astral					4&5
Cas9_DSSO_1ng	2	126	FAIMS	Astral					4&5
Cas9_DSSO_250ng	1	802	FAIMS	Astral					4&5
Cas9_DSSO_250ng	2	894	FAIMS	Astral					4&5
Cas9_DSSO_500ng	1	942	FAIMS	Astral					4&5
Cas9_DSSO_500ng	2	926	FAIMS	Astral					4&5
Cas9_DSSO_50ng	1	574	FAIMS	Astral					4&5
Cas9_DSSO_50ng	2	552	FAIMS	Astral					5
Cas9_DSSO_stepHCD_100ng	1	594	FAIMS	Astral					5
Cas9_DSSO_stepHCD_10ng	1	274	FAIMS	Astral					5
Cas9_DSSO_stepHCD_10ng	2	286	FAIMS	Astral					5
Cas9_DSSO_stepHCD_1ng	1	62	FAIMS	Astral					5
Cas9_DSSO_stepHCD_1ng	2	85	FAIMS	Astral					5
Cas9_DSSO_stepHCD_250ng	1	707	FAIMS	Astral					5
Cas9_DSSO_stepHCD_500ng	1	765	FAIMS	Astral					5
Cas9_DSSO_stepHCD_50ng	1	463	FAIMS	Astral					5
Cas9_DSSO_stepHCD_50ng	2	401	FAIMS	Astral					5
Cas9_DSSO_100ng	1	428	FAIMS	Eclipse					4&5
Cas9_DSSO_100ng	2	397	FAIMS	Eclipse					4&5
Cas9_DSSO_10ng	1	152	FAIMS	Eclipse					4
Cas9_DSSO_10ng	2	161	FAIMS	Eclipse					4
Cas9_DSSO_1ng	1	33	FAIMS	Eclipse					4
Cas9_DSSO_1ng	2	39	FAIMS	Eclipse					4
Cas9_DSSO_250ng	1	494	FAIMS	Eclipse					4
Cas9_DSSO_250ng	2	506	FAIMS	Eclipse					4
Cas9_DSSO_500ng	1	529	FAIMS	Eclipse					4
Cas9_DSSO_500ng	2	549	FAIMS	Eclipse					4
Cas9_DSSO_stepHCD_100ng	1	444	FAIMS	Eclipse					4&5
Cas9_DSSO_stepHCD_100ng	2	454	FAIMS	Eclipse					4&5
Cas9_DSSO_stepHCD_100ng	3	436	FAIMS	Eclipse					4&5
Pepmap column	1	560	FAIMS	Astral					S3
Aurora column	1	779	FAIMS	Astral					S3
